# Supplementary material for: Astrocytic ALKBH5 in stress response contributes to depressive-like behaviors in mice
Source: Nat Commun. 2024 May 21;15:4347. doi: 10.1038/s41467-024-48730-2 (PMC11109195; doi:10.1038/s41467-024-48730-2)
Supplement: Supplementary file 4 — Supplementary Data 1 [file 41467_2024_48730_MOESM4_ESM.xlsx]

## Sheet: Sheet1
Control ID	Age	Sex	MDD ID	Age	Sex	SCL-90	HAMD	HAMA
1-1	25	Male	2-1	18	Male	97	5	4
1-2	25	Male	2-2	19	Male	329	23	18
1-3	25	Male	2-3	38	Male	143	12	10
1-4	25	Male	2-4	29	Male	166	23	17
1-5	28	Male	2-5	27	Male	104	19	11
1-6	26	Male	2-6	18	Male	103	15	9
1-7	27	Male	2-7	19	Male	96	2	3
1-8	25	Male	2-8	28	Male	179	35	21
1-9	32	Male	2-9	18	Male	93	3	5
1-10	22	Male	2-10	24	Male	196	19	7
1-11	28	Male	2-11	21	Male	152	4	3
1-12	24	Male	2-12	17	Female	267	27	18
1-13	31	Male	2-13	18	Female	290	22	15
1-14	23	Male	2-14	25	Female	90	4	5
1-15	23	Male	2-15	27	Female	253	25	16
1-16	24	Male	2-16	38	Female	94	17	9
1-17	23	Female	2-17	34	Female	155	28	22
1-18	26	Female	2-18	19	Female	207	25	13
1-19	25	Female	2-19	24	Female	288	29	25
1-20	27	Female	2-20	22	Female	128	27	21
1-21	28	Female	2-21	18	Female	204	26	18
1-22	24	Female	2-22	18	Female	302	34	24
1-23	23	Female	2-23	33	Female	116	22	13
1-24	26	Female	2-24	19	Female	182	35	22
1-25	24	Female	2-25	30	Female	131	16	14
1-26	24	Female	2-26	19	Female	197	25	20
1-27	25	Female	2-27	18	Female	218	28	19
1-28	27	Female	2-28	27	Female	99	10	7
1-29	19	Female	2-29	27	Female	370	16	5
1-30	30	Female	2-30	18	Female	290	28	8
1-31	23	Female
1-32	24	Female
1-33	23	Female
1-34	23	Female
1-35	24	Female
1-36	24	Female
