# Supplementary material for: Astrocytic ALKBH5 in stress response contributes to depressive-like behaviors in mice
Source: Nat Commun. 2024 May 21;15:4347. doi: 10.1038/s41467-024-48730-2 (PMC11109195; doi:10.1038/s41467-024-48730-2)
Supplement: Supplementary file 5 — Supplementary Data 2 [file 41467_2024_48730_MOESM5_ESM.xls]

Transcript	con1_Input	con2_Input	con3_Input	cre1_Input	cre2_Input	cre3_Input	log2(Fold_change)	q-value	Chr	Start	End	strand	Gene	GendID	Description	Type
NM_146761.2	0	0	0	86.3424011	0	0	20.78292818	1.07E-07	chr1	174430430	174431384	+	Olfr414	258756	olfactory receptor 414	protein_coding
XM_003084981.4	0	0	0	86.3424011	0	0	20.78292818	1.07E-07	chr14	6869638	6892336	-	Gm3667	100042100	predicted gene 3667, transcript variant X1	protein_coding
XM_006497502.2	12.52137608	19.83693154	13.08043001	251.8320032	48.03958157	142.8600835	3.284940091	1.08E-07	chr2	18694011	18749746	+	Spag6	381350	sperm associated antigen 6, transcript variant X2	protein_coding
NR_137274.1	0	0	0	85.14320109	0	0	20.76042358	1.10E-07	chr17	21091208	21103347	+	Gm5092	328766	predicted gene 5092	lncRNA
XM_006510582.3	50.97988834	34.95078414	57.55389204	250.6328032	154.562132	167.6621813	1.994623311	9.61E-07	chr9	22338439	22389733	-	Anln	68743	anillin, actin binding protein, transcript variant X2	protein_coding
XM_006519399.1	12.52137608	8.501542087	11.33637267	121.1192015	74.14804981	82.34296479	3.098109507	1.01E-06	chr14	79335628	79390777	-	Naa16	66897	N(alpha)-acetyltransferase 16, NatA auxiliary subunit, transcript variant X1	protein_coding
XM_006497501.2	12.52137608	19.83693154	27.03288869	251.8320032	48.03958157	142.8600835	2.895997451	2.35E-06	chr2	18694011	18749746	+	Spag6	381350	sperm associated antigen 6, transcript variant X1	protein_coding
NM_010814.2	234.3286096	248.4339521	208.4148515	425.7160054	440.7109439	547.63032	1.033766591	2.67E-06	chr17	37010740	37023398	-	Mog	17441	myelin oligodendrocyte glycoprotein	protein_coding
XM_006524599.3	0	0	0	98.33440125	19.84243586	8.928755218	7.992067133	3.31E-06	chr17	55952841	55957022	+	Ebi3	50498	Epstein-Barr virus induced gene 3, transcript variant X1	protein_coding
XR_875456.1	157.411585	154.9169891	158.7092174	334.5768043	339.4100872	351.1977052	1.122065025	3.97E-06	chr15	78119706	78148561	+	LOC102640344	102640344	uncharacterized LOC102640344, transcript variant X5	lncRNA
NM_010104.4	0	0	0	93.53760119	14.62074222	11.90500696	7.909797263	5.06E-06	chr13	42301476	42307990	+	Edn1	13614	endothelin 1	protein_coding
XR_866948.1	0	0	0	128.3144016	1.04433873	18.84959435	8.214103613	5.31E-06	chr2	165885745	165891068	+	1810021M19Rik	105244357	RIKEN cDNA 1810021M19 gene	lncRNA
XM_011246742.2	9.838224065	3.77846315	1.744057335	68.35440087	78.32540473	63.49337044	3.774547632	6.03E-06	chr17	17234827	17266482	+	LOC102640673	102640673	zinc finger protein 431-like	protein_coding
XM_006497402.1	0.894384006	0	0	73.15120093	7.310371108	63.49337044	7.211607193	8.74E-06	chr2	12924034	13001667	+	Pter	19212	phosphotriesterase related, transcript variant X3	protein_coding
NM_028390.3	127.0025288	100.1292735	119.4679274	292.6048037	267.3507148	269.8468244	1.258664914	9.09E-06	chr9	22331214	22389206	-	Anln	68743	anillin, actin binding protein	protein_coding
XM_006510581.3	124.3193768	72.73541564	105.5154687	287.8080037	249.5969564	245.0447265	1.369288884	1.78E-05	chr9	22332009	22389635	-	Anln	68743	anillin, actin binding protein, transcript variant X1	protein_coding
NM_001081327.1	352.3872983	354.2309203	393.2849289	1090.072814	534.7014296	627.989117	1.033000867	1.81E-05	chr7	121392296	121501768	+	Hs3st2	195646	heparan sulfate (glucosamine) 3-O-sulfotransferase 2	protein_coding
NR_027897.1	414.0997947	454.3601938	333.1149509	1180.012815	553.4995268	743.0708509	1.042728783	1.84E-05	chr16	31947051	31948521	-	0610012G03Rik	106264	RIKEN cDNA 0610012G03 gene	lncRNA
NM_197988.1	34.88097623	53.84309989	25.28883135	128.3144016	114.8772603	232.1476357	2.062805621	2.03E-05	chr8	120608602	120634382	-	1190005I06Rik	68918	RIKEN cDNA 1190005I06 gene	protein_coding
XM_006533851.3	2.683152018	0	0	119.9200015	6.266032378	39.68335653	5.94091463	2.79E-05	chr11	61126741	61149373	+	Tnfrsf13b	57916	tumor necrosis factor receptor superfamily, member 13b, transcript variant X1	protein_coding
XM_006533852.3	2.683152018	0	0	119.9200015	6.266032378	39.68335653	5.94091463	2.79E-05	chr11	61126760	61149373	+	Tnfrsf13b	57916	tumor necrosis factor receptor superfamily, member 13b, transcript variant X2	protein_coding
XM_006524782.3	47.40235231	51.95386831	35.75317536	187.0752024	95.0348244	203.3772022	1.845938794	4.30E-05	chr17	32905073	32917351	-	Cyp4f14	64385	cytochrome P450, family 4, subfamily f, polypeptide 14, transcript variant X2	protein_coding
XM_006507464.1	206.6027054	228.5970206	237.1917975	622.3848079	347.764797	412.7069079	1.038925332	4.99E-05	chr7	121391610	121501768	+	Hs3st2	195646	heparan sulfate (glucosamine) 3-O-sulfotransferase 2, transcript variant X1	protein_coding
XM_006507465.1	210.1802414	228.5970206	237.1917975	622.3848079	347.764797	412.7069079	1.031256304	5.41E-05	chr7	121391793	121501768	+	Hs3st2	195646	heparan sulfate (glucosamine) 3-O-sulfotransferase 2, transcript variant X2	protein_coding
XM_006513869.3	16.99329611	13.22462102	26.16086002	205.0632026	56.3942914	76.39046131	2.57901084	5.68E-05	chr10	62812371	62887570	-	Tet1	52463	tet methylcytosine dioxygenase 1, transcript variant X2	protein_coding
XM_011243508.2	16.99329611	13.22462102	26.16086002	205.0632026	56.3942914	76.39046131	2.57901084	5.68E-05	chr10	62812371	62885753	-	Tet1	52463	tet methylcytosine dioxygenase 1, transcript variant X3	protein_coding
XM_006505278.3	50.08550433	34.00616835	61.91403538	148.7008019	128.4536638	210.3217896	1.738480841	6.01E-05	chr6	54923949	54972672	-	Nod1	107607	nucleotide-binding oligomerization domain containing 1, transcript variant X1	protein_coding
NM_001204333.1	47.40235231	51.95386831	35.75317536	187.0752024	90.85746949	203.3772022	1.83343409	6.08E-05	chr17	32905070	32917329	-	Cyp4f14	64385	cytochrome P450, family 4, subfamily f, polypeptide 14, transcript variant 4	protein_coding
NM_001204334.1	47.40235231	51.95386831	35.75317536	187.0752024	90.85746949	203.3772022	1.83343409	6.08E-05	chr17	32905070	32917329	-	Cyp4f14	64385	cytochrome P450, family 4, subfamily f, polypeptide 14, transcript variant 5	protein_coding
NM_001204335.1	47.40235231	51.95386831	35.75317536	187.0752024	90.85746949	203.3772022	1.83343409	6.08E-05	chr17	32905070	32917342	-	Cyp4f14	64385	cytochrome P450, family 4, subfamily f, polypeptide 14, transcript variant 2	protein_coding
NM_001204336.1	47.40235231	51.95386831	35.75317536	187.0752024	90.85746949	203.3772022	1.83343409	6.08E-05	chr17	32905070	32917342	-	Cyp4f14	64385	cytochrome P450, family 4, subfamily f, polypeptide 14, transcript variant 3	protein_coding
XM_006524781.1	47.40235231	51.95386831	35.75317536	187.0752024	90.85746949	203.3772022	1.83343409	6.08E-05	chr17	32905073	32917331	-	Cyp4f14	64385	cytochrome P450, family 4, subfamily f, polypeptide 14, transcript variant X1	protein_coding
NM_022434.2	47.40235231	51.95386831	36.62520403	187.0752024	90.85746949	203.3772022	1.824104169	6.29E-05	chr17	32905070	32917087	-	Cyp4f14	64385	cytochrome P450, family 4, subfamily f, polypeptide 14, transcript variant 1	protein_coding
XM_006520348.2	82.28332855	123.7446682	91.56301006	278.2144036	190.0696488	270.8389083	1.312952982	6.99E-05	chr15	76948266	76950734	+	1110038F14Rik	117171	RIKEN cDNA 1110038F14 gene, transcript variant X1	protein_coding
NM_001171007.1	51.87427234	34.00616835	61.91403538	148.7008019	128.4536638	210.3217896	1.720922807	7.03E-05	chr6	54923942	54971661	-	Nod1	107607	nucleotide-binding oligomerization domain containing 1, transcript variant 2	protein_coding
NM_172729.3	51.87427234	34.00616835	61.91403538	148.7008019	128.4536638	210.3217896	1.720922807	7.03E-05	chr6	54923942	54972612	-	Nod1	107607	nucleotide-binding oligomerization domain containing 1, transcript variant 1	protein_coding
NM_054099.2	76.0226405	111.4646629	110.7476407	278.2144036	184.8479552	281.7518313	1.320350319	7.45E-05	chr15	76948544	76950732	+	1110038F14Rik	117171	RIKEN cDNA 1110038F14 gene	protein_coding
XR_377400.3	51.87427234	34.00616835	63.65809271	148.7008019	128.4536638	210.3217896	1.703958643	8.64E-05	chr6	54923949	54972672	-	Nod1	107607	nucleotide-binding oligomerization domain containing 1, transcript variant X2	protein_coding
NM_026579.3	144.890209	112.4092787	125.5721281	329.7800042	275.7054246	237.1080552	1.136615559	8.68E-05	chr10	83360221	83368835	+	D10Wsu102e	28109	DNA segment, Chr 10, Wayne State University 102, expressed	protein_coding
XR_381482.1	0	0	0	56.36240072	9.399048567	15.87334261	7.353605447	8.79E-05	chr12	103197264	103242183	-	Prima1	170952	proline rich membrane anchor 1, transcript variant X4	protein_coding
NM_133976.2	220.9128495	148.3046786	160.4532748	605.5960077	253.7743113	386.9127261	1.233017609	9.20E-05	chr9	56937500	56938398	+	Imp3	102462	IMP3, U3 small nucleolar ribonucleoprotein	protein_coding
XM_006506568.3	288.8860339	168.1416102	211.9029661	793.8704101	401.0260722	350.2056213	1.206039125	9.32E-05	chr6	85915251	85930282	+	Tprkb	69786	Tp53rk binding protein, transcript variant X3	protein_coding
NM_146136.1	1.788768012	0	2.616086002	46.7688006	27.15280697	42.65960826	4.710236869	0.00014975	chr3	107291292	107312115	+	Slc16a4	229699	solute carrier family 16 (monocarboxylic acid transporters), member 4, transcript variant 1	protein_coding
NM_176842.3	283.5197299	152.0831418	217.1351382	793.8704101	371.7845878	350.2056213	1.213755226	0.000151469	chr6	85915719	85930284	+	Tprkb	69786	Tp53rk binding protein, transcript variant 2	protein_coding
XM_006506567.3	283.5197299	152.0831418	217.1351382	793.8704101	371.7845878	350.2056213	1.213755226	0.000151469	chr6	85915703	85930282	+	Tprkb	69786	Tp53rk binding protein, transcript variant X1	protein_coding
NM_199058.1	10.73260807	0.944615787	20.05665935	137.9080018	60.57164632	69.44587392	3.070754747	0.000154826	chr10	41070493	41071584	-	Gpr6	140741	G protein-coupled receptor 6	protein_coding
XM_017321732.1	310.3512501	196.4800838	219.7512242	793.8704101	415.6468144	366.0789639	1.115064866	0.000158642	chr6	85911759	85930282	+	Tprkb	69786	Tp53rk binding protein, transcript variant X2	protein_coding
XM_017314027.1	18.78206412	25.50462626	26.16086002	205.0632026	61.61598505	76.39046131	2.281637217	0.000159682	chr10	62812371	62866173	-	Tet1	52463	tet methylcytosine dioxygenase 1, transcript variant X5	protein_coding
NM_001170488.1	283.5197299	174.7539207	217.1351382	793.8704101	371.7845878	350.2056213	1.164537118	0.000175947	chr6	85915719	85930284	+	Tprkb	69786	Tp53rk binding protein, transcript variant 1	protein_coding
NM_010186.5	19.67644813	7.5569263	15.69651601	99.53360127	65.79333997	77.38254522	2.495912364	0.00018004	chr3	96282909	96293969	-	Fcgr1	14129	Fc receptor, IgG, high affinity I	protein_coding
NM_029314.1	0	0	0	61.15920078	11.48772603	4.960419566	7.280095988	0.000198402	chr3	108537584	108544697	+	1700013F07Rik	75504	RIKEN cDNA 1700013F07 gene	protein_coding
XR_866982.2	51.87427234	67.06772091	42.7294047	195.4696025	128.4536638	144.8442513	1.53587815	0.000239669	chr2	167190567	167202996	+	1110018N20Rik	68941	RIKEN cDNA 1110018N20 gene, transcript variant X14	misc_RNA
NM_001253822.1	0	0	0	3.597600046	15.66508095	54.56461522	7.212769213	0.000273126	chr8	91798511	91801654	-	Irx3	16373	Iroquois related homeobox 3, transcript variant 1	protein_coding
NM_008393.3	0	0	0	3.597600046	15.66508095	54.56461522	7.212769213	0.000273126	chr8	91798511	91801654	-	Irx3	16373	Iroquois related homeobox 3, transcript variant 2	protein_coding
NM_011518.2	25.04275217	18.89231575	12.20840134	137.9080018	81.45842092	56.54878305	2.295847303	0.000289516	chr13	52596882	52648792	+	Syk	20963	spleen tyrosine kinase, transcript variant 1	protein_coding
XM_006506569.3	300.513026	175.6985365	231.9596255	793.8704101	392.6713624	350.2056213	1.115929928	0.000290034	chr6	85915797	85930282	+	Tprkb	69786	Tp53rk binding protein, transcript variant X4	protein_coding
XR_001781015.1	0	0	0	37.17520047	24.01979078	6.944587392	7.093448301	0.0002906	chr13	88870746	88880679	+	LOC108168104	108168104	uncharacterized LOC108168104	lncRNA
NM_001310705.1	1.788768012	0	2.616086002	46.7688006	27.15280697	34.72293696	4.60876852	0.000294276	chr3	107291230	107307717	+	Slc16a4	229699	solute carrier family 16 (monocarboxylic acid transporters), member 4, transcript variant 2	protein_coding
XR_384149.3	0	0	0	29.98000038	9.399048567	26.78626565	7.052085871	0.000303949	chr15	66286608	66311081	+	Gm27242	102632843	predicted gene 27242, transcript variant X6	lncRNA
XR_001781145.1	23.25398415	7.5569263	11.33637267	121.1192015	58.48296886	64.48545435	2.530680809	0.000329068	chr14	79335629	79390777	-	Naa16	66897	N(alpha)-acetyltransferase 16, NatA auxiliary subunit, transcript variant X4	protein_coding
NM_001198977.1	25.04275217	18.89231575	12.20840134	137.9080018	81.45842092	54.56461522	2.285390395	0.000338677	chr13	52583437	52648792	+	Syk	20963	spleen tyrosine kinase, transcript variant 2	protein_coding
XM_006516536.2	86.75524858	73.68003142	49.70563404	289.0072037	125.3206476	177.5830205	1.492970543	0.000358737	chr13	35741307	35874064	+	Cdyl	12593	chromodomain protein, Y chromosome-like, transcript variant X1	protein_coding
XM_006500129.1	14.31014409	7.5569263	21.80071668	129.5136017	90.85746949	36.70710479	2.552841	0.000361019	chr2	126152179	126165277	+	Dtwd1	69185	DTW domain containing 1, transcript variant X1	protein_coding
NM_194263.2	0	0	0	89.94000115	1.04433873	0.992083913	7.525353188	0.000368806	chr9	24720812	24774303	-	Tbx20	57246	T-box 20, transcript variant 1	protein_coding
NM_001033158.2	8.943840059	8.501542087	13.95245868	111.5256014	52.21693649	41.66752435	2.705890233	0.000375608	chr9	65398488	65412708	+	Rasl12	70784	RAS-like, family 12, transcript variant 1	protein_coding
NM_026346.3	123.4249928	81.23695772	150.8609594	399.3336051	147.2517609	367.0710479	1.360316136	0.000379529	chr15	58175879	58214892	-	Fbxo32	67731	F-box protein 32	protein_coding
XM_006512533.2	31.30344021	23.61539469	44.47346203	137.9080018	95.0348244	112.1054822	1.793182844	0.000400561	chr10	41069974	41072698	-	Gpr6	140741	G protein-coupled receptor 6, transcript variant X1	protein_coding
XR_867068.1	0.894384006	0	0	44.37040057	24.01979078	10.91292304	6.350333095	0.000428224	chr2	172930521	172939645	-	Gm40010	105244391	predicted gene, 40010, transcript variant X1	lncRNA
XR_867069.1	0.894384006	0	0	44.37040057	24.01979078	10.91292304	6.350333095	0.000428224	chr2	172930521	172939645	-	Gm40010	105244391	predicted gene, 40010, transcript variant X2	lncRNA
XM_006507900.3	93.91032062	96.35081032	52.32172004	281.8120036	210.9564234	141.8679996	1.386930103	0.00044932	chr7	126020653	126082774	-	Gsg1l	269994	GSG1-like, transcript variant X3	protein_coding
XM_006507579.2	172.6161131	86.90465245	150.8609594	289.0072037	244.3752628	368.0631318	1.134718319	0.000452576	chr7	100496086	100499627	+	Ucp2	22228	uncoupling protein 2 (mitochondrial, proton carrier), transcript variant X1	protein_coding
NM_008521.2	56.34619237	28.33847362	28.77694602	171.4856022	119.0546152	96.23213957	1.767441677	0.000464814	chr11	50236461	50238532	-	Ltc4s	17001	leukotriene C4 synthase, transcript variant 1	protein_coding
XR_880401.2	59.9237284	91.62773138	44.47346203	200.2664026	151.4291158	171.630517	1.417746933	0.000478806	chr5	112337723	112343110	-	Srrd	70118	SRR1 domain containing, transcript variant X4	protein_coding
NM_011671.5	197.6588653	89.73849981	163.9413894	378.9472048	244.3752628	375.0077192	1.144124559	0.000479208	chr7	100493358	100499629	+	Ucp2	22228	uncoupling protein 2 (mitochondrial, proton carrier)	protein_coding
NM_009032.3	136.8407529	126.5785155	111.6196694	279.4136036	262.1290212	217.266377	1.016138076	0.000518977	chr19	4784293	4793901	-	Rbm4	19653	RNA binding motif protein 4, transcript variant 1	protein_coding
NM_023476.3	88.54401659	72.73541564	37.49723269	217.0552028	146.2074222	179.5671883	1.449491657	0.000540636	chr4	130165600	130175122	-	Tinagl1	94242	tubulointerstitial nephritis antigen-like 1, transcript variant 1	protein_coding
XR_001785358.1	7.155072047	0	7.848258006	130.7128017	16.70941968	43.65169218	3.662178826	0.000544007	chr6	121026507	121030990	+	Gm9878	791394	predicted gene 9878, transcript variant X1	misc_RNA
XM_006540794.3	5.366304036	13.22462102	0	195.4696025	12.53206476	35.71502087	3.717490575	0.0005518	chr7	44943207	44958041	+	Tsks	22116	testis-specific serine kinase substrate, transcript variant X4	protein_coding
NM_133207.2	227.1735375	147.3600628	106.3874974	460.4928059	249.5969564	346.2372857	1.134454423	0.000562431	chr2	62702946	63184287	-	Kcnh7	170738	potassium voltage-gated channel, subfamily H (eag-related), member 7	protein_coding
XR_001782759.1	227.1735375	185.1446943	203.1826795	618.7872079	338.3657484	288.6964187	1.015405506	0.000577964	chrX	37091678	37110400	-	Upf3b	68134	UPF3 regulator of nonsense transcripts homolog B (yeast), transcript variant X2	protein_coding
NM_009390.2	6.260688042	8.501542087	7.848258006	119.9200015	29.24148443	32.73876913	3.005883441	0.000600029	chr8	64014770	64205993	-	Tll1	21892	tolloid-like	protein_coding
NR_033602.1	0	0.944615787	0	89.94000115	15.66508095	0	6.763164099	0.00060459	chr10	75352055	75352961	+	Gm5779	544707	predicted gene 5779	transcribed_pseudogene
XM_006506528.3	19.67644813	2.833847362	36.62520403	131.9120017	118.0102765	72.42212566	2.441903875	0.000612696	chr6	65672119	65712323	+	Ndnf	68169	neuron-derived neurotrophic factor, transcript variant X1	protein_coding
XM_011242594.1	112.6923847	51.00925252	74.12243672	241.0392031	178.5819228	180.5592722	1.333785744	0.000613495	chr9	22332009	22368025	-	Anln	68743	anillin, actin binding protein, transcript variant X3	protein_coding
NM_001136556.1	0.894384006	0	0	100.7328013	8.354709838	0	6.809870205	0.000630612	chr2	156019140	156052947	-	Fer1l4	74562	fer-1-like 4 (C. elegans)	protein_coding
XM_006500309.3	0.894384006	0	0	100.7328013	8.354709838	0	6.809870205	0.000630612	chr2	156019139	156039003	-	Fer1l4	74562	fer-1-like 4 (C. elegans), transcript variant X3	protein_coding
NM_011535.3	29.5146722	33.06155256	49.70563404	206.2624026	86.68011457	92.26380392	1.775569625	0.000743104	chr5	119671233	119684724	+	Tbx3	21386	T-box 3, transcript variant 1	protein_coding
NM_198052.2	29.5146722	33.06155256	49.70563404	206.2624026	86.68011457	92.26380392	1.775569625	0.000743104	chr5	119670862	119684724	+	Tbx3	21386	T-box 3, transcript variant 2	protein_coding
XM_006530276.3	29.5146722	33.06155256	49.70563404	206.2624026	86.68011457	92.26380392	1.775569625	0.000743104	chr5	119670319	119684724	+	Tbx3	21386	T-box 3, transcript variant X1	protein_coding
NM_001322268.1	33.98659223	38.72924729	68.89026472	95.93600122	160.8281644	172.6226009	1.600548267	0.000749596	chr10	93247416	93311159	-	Elk3	13713	ELK3, member of ETS oncogene family, transcript variant 2	protein_coding
NM_001168333.1	101.9597767	72.73541564	37.49723269	217.0552028	153.5177933	197.4246987	1.420715618	0.000754064	chr4	130165600	130174802	-	Tinagl1	94242	tubulointerstitial nephritis antigen-like 1, transcript variant 2	protein_coding
NM_026981.2	16.99329611	7.5569263	21.80071668	129.5136017	82.50275965	36.70710479	2.419217652	0.000770553	chr2	126152141	126165277	+	Dtwd1	69185	DTW domain containing 1	protein_coding
XM_017313587.1	8.943840059	13.22462102	13.95245868	111.5256014	52.21693649	41.66752435	2.505490941	0.000775691	chr9	65398500	65412708	+	Rasl12	70784	RAS-like, family 12, transcript variant X1	protein_coding
NM_207522.2	24.14836816	25.50462626	23.54477402	128.3144016	44.90656538	121.0342374	2.006713982	0.000813205	chr10	105763185	105841380	-	Mettl25	216292	methyltransferase like 25	protein_coding
XM_006506605.1	0.894384006	0	0	82.74480106	15.66508095	0	6.661333089	0.000858307	chr6	50573302	50596436	-	4921507P07Rik	70821	RIKEN cDNA 4921507P07 gene, transcript variant X1	protein_coding
NM_029619.2	76.91702451	84.07080509	100.2832967	342.9712044	135.7640349	177.5830205	1.326686277	0.000875693	chr2	19371636	19394970	+	Msrb2	76467	methionine sulfoxide reductase B2	protein_coding
XR_382045.3	63.50126442	57.62156304	28.77694602	260.2264033	110.6999054	105.1608948	1.666101714	0.000900595	chr13	35659810	35874064	+	Cdyl	12593	chromodomain protein, Y chromosome-like, transcript variant X2	protein_coding
NM_019444.2	61.71249641	79.34772615	54.06577737	273.4176035	101.3008568	162.7017618	1.460703019	0.000906394	chr11	101246334	101248250	+	Ramp2	54409	receptor (calcitonin) activity modifying protein 2	protein_coding
NM_001123386.1	86.75524858	73.68003142	49.70563404	289.0072037	113.8329215	166.6700974	1.437139668	0.000914241	chr13	35741402	35874064	+	Cdyl	12593	chromodomain protein, Y chromosome-like, transcript variant 2	protein_coding
NM_009881.3	76.0226405	67.06772091	41.85737603	260.2264033	110.6999054	146.8284191	1.484045282	0.000916472	chr13	35659862	35874064	+	Cdyl	12593	chromodomain protein, Y chromosome-like, transcript variant 1	protein_coding
XM_006535216.2	86.75524858	81.23695772	106.3874974	169.0872022	203.6460523	224.2109644	1.121745082	0.000916516	chr5	112337391	112343110	-	Srrd	70118	SRR1 domain containing, transcript variant X1	protein_coding
XR_001784742.1	94.80470463	128.4677471	125.5721281	223.0512028	231.843198	246.0368105	1.007205874	0.000936033	chr5	112337391	112343110	-	Srrd	70118	SRR1 domain containing, transcript variant X3	protein_coding
NM_019500.4	1.788768012	0	0	26.38240034	9.399048567	50.59627957	5.586733284	0.000978217	chr16	93919031	94008837	-	Cldn14	56173	claudin 14, transcript variant 1	protein_coding
NM_011015.2	0	0	6.104200671	83.94400107	42.81788792	9.920839131	4.468858192	0.000994544	chr4	108579454	108614833	+	Orc1	18392	origin recognition complex, subunit 1	protein_coding
XM_006500132.3	16.99329611	2.833847362	10.46434401	124.7168016	75.19238854	19.84167826	2.853985131	0.001031502	chr2	126152131	126165277	+	Dtwd1	69185	DTW domain containing 1, transcript variant X4	protein_coding
XM_006500130.1	14.31014409	7.5569263	21.80071668	129.5136017	68.92635616	36.70710479	2.423998635	0.00103249	chr2	126152221	126165277	+	Dtwd1	69185	DTW domain containing 1, transcript variant X2	protein_coding
XM_006500131.1	14.31014409	7.5569263	21.80071668	129.5136017	68.92635616	36.70710479	2.423998635	0.00103249	chr2	126152221	126165277	+	Dtwd1	69185	DTW domain containing 1, transcript variant X3	protein_coding
XM_006504276.2	41.14166427	26.44924205	49.70563404	239.8400031	73.10371108	96.23213957	1.799116223	0.001062388	chr5	128988919	129008600	-	Stx2	13852	syntaxin 2, transcript variant X1	protein_coding
XR_873355.1	0.894384006	0	0	50.36640064	12.53206476	7.936671305	6.186579529	0.001108785	chr13	47116579	47123514	-	Gm40935	105245487	predicted gene, 40935, transcript variant X1	lncRNA
NR_132732.1	55.45180837	28.33847362	27.03288869	171.4856022	102.3451955	88.29546827	1.70625041	0.001230307	chr11	50236461	50238532	-	Ltc4s	17001	leukotriene C4 synthase, transcript variant 3	protein_coding
XM_006519636.3	0	0	0	49.16720063	0	20.83376218	7.132499367	0.001296875	chr14	20482857	20487591	-	Mss51	74843	MSS51 mitochondrial translational activator, transcript variant X1	protein_coding
NM_001308486.1	3.577536024	8.501542087	4.360143336	112.7248014	34.46317808	11.90500696	3.275213243	0.001337583	chr13	29802441	29855673	-	Cdkal1	68916	CDK5 regulatory subunit associated protein 1-like 1, transcript variant 2	protein_coding
NM_027564.3	0.894384006	0	0	82.74480106	9.399048567	0	6.566234939	0.001354162	chr6	50573304	50596590	-	4921507P07Rik	70821	RIKEN cDNA 4921507P07 gene	protein_coding
NR_040729.1	0	0	0	55.1632007	0	14.8812587	7.133000439	0.001386557	chr9	57391070	57400364	+	4930430J02Rik	73772	RIKEN cDNA 4930430J02 gene	lncRNA
NM_013508.2	33.98659223	67.06772091	68.89026472	95.93600122	167.0941968	211.3138735	1.482682175	0.001392038	chr10	93247416	93311159	-	Elk3	13713	ELK3, member of ETS oncogene family, transcript variant 1	protein_coding
NM_026573.3	215.5465454	165.3077628	195.3344215	607.9944078	290.3261669	267.8626565	1.015145658	0.001395854	chrX	37091678	37110322	-	Upf3b	68134	UPF3 regulator of nonsense transcripts homolog B (yeast)	protein_coding
XM_006541394.3	215.5465454	165.3077628	195.3344215	607.9944078	290.3261669	267.8626565	1.015145658	0.001395854	chrX	37091678	37110397	-	Upf3b	68134	UPF3 regulator of nonsense transcripts homolog B (yeast), transcript variant X1	protein_coding
NM_001302374.1	110.9036167	109.5754313	86.33083806	334.5768043	194.2470037	158.7334261	1.162518968	0.001415722	chr11	65807175	65829239	+	Zkscan6	52712	zinc finger with KRAB and SCAN domains 6, transcript variant 2	protein_coding
NM_026107.3	110.9036167	109.5754313	86.33083806	334.5768043	194.2470037	158.7334261	1.162518968	0.001415722	chr11	65807175	65829239	+	Zkscan6	52712	zinc finger with KRAB and SCAN domains 6, transcript variant 1	protein_coding
XR_001784516.1	0	0.944615787	0	51.56560066	14.62074222	3.968335653	6.172555773	0.001428385	chr4	154162308	154168259	+	Gm38459	102634100	predicted gene, 38459, transcript variant X1	lncRNA
XR_382263.2	0.894384006	0	0	81.54560104	9.399048567	0	6.547327171	0.001437759	chr13	42186725	42199473	+	Gm32778	102635441	predicted gene, 32778, transcript variant X2	lncRNA
XM_006533717.3	107.3260807	109.5754313	86.33083806	334.5768043	187.9809713	158.7334261	1.166219333	0.001466388	chr11	65807285	65829239	+	Zkscan6	52712	zinc finger with KRAB and SCAN domains 6, transcript variant X1	protein_coding
XR_001778160.1	0.894384006	1.889231575	0.872028667	50.36640064	21.93111332	10.91292304	4.513477027	0.001519458	chr7	62161339	62191142	-	LOC108167432	108167432	uncharacterized LOC108167432	lncRNA
XM_006527872.2	0	0	0.872028667	45.56960058	18.79809713	3.968335653	6.134979732	0.001520594	chrX	100605480	100618953	+	Arr3	170735	arrestin 3, retinal, transcript variant X15	protein_coding
NM_138953.2	164.5666571	119.0215892	163.0693608	587.6080075	176.4932453	264.8864048	1.201935047	0.001539697	chr13	75707484	75772361	+	Ell2	192657	elongation factor RNA polymerase II 2	protein_coding
XR_865900.1	0	0	0	2.398400031	13.57640349	39.68335653	6.805259628	0.001584224	chr1	192918061	192923113	-	Gm39746	105244068	predicted gene, 39746	lncRNA
NM_021334.2	0	0	0	63.55760081	0	6.944587392	7.141946698	0.001614737	chr7	128129568	128150657	+	Itgax	16411	integrin alpha X	protein_coding
XM_006498761.3	50.08550433	85.01542087	44.47346203	164.2904021	140.9857285	146.8284191	1.333303994	0.001653158	chr2	126628912	126676551	-	Gabpb1	14391	GA repeat binding protein, beta 1, transcript variant X7	protein_coding
XM_017317456.1	68.86756846	27.39385784	57.55389204	153.497602	133.6753574	134.9234122	1.454473278	0.001681418	chr17	23173869	23193285	-	Zfp40	22700	zinc finger protein 40, transcript variant X3	protein_coding
NM_001322265.1	33.98659223	38.72924729	68.01823605	95.93600122	140.9857285	161.7096778	1.502183867	0.0016932	chr10	93247416	93311159	-	Elk3	13713	ELK3, member of ETS oncogene family, transcript variant 3	protein_coding
NM_175176.3	90.3327846	53.84309989	34.00911802	203.8640026	167.0941968	115.0817339	1.44685276	0.001695766	chr3	154711133	154749012	+	Erich3	209601	glutamate rich 3	protein_coding
NM_001077591.1	5.366304036	13.22462102	14.82448734	195.4696025	12.53206476	35.71502087	2.864179694	0.00175089	chr7	44943240	44958035	+	Tsks	22116	testis-specific serine kinase substrate, transcript variant 2	protein_coding
XM_006540792.3	5.366304036	13.22462102	14.82448734	195.4696025	12.53206476	35.71502087	2.864179694	0.00175089	chr7	44943206	44958041	+	Tsks	22116	testis-specific serine kinase substrate, transcript variant X2	protein_coding
NM_001317244.1	246.8499856	236.1539469	256.3764282	864.623211	395.8043786	261.9101531	1.040215151	0.001764099	chr2	90847155	90866810	+	Mtch2	56428	mitochondrial carrier 2, transcript variant 4	protein_coding
NM_027323.2	93.91032062	94.46157875	107.2595261	169.0872022	205.7347298	227.1872161	1.026721114	0.001782017	chr5	112337391	112343040	-	Srrd	70118	SRR1 domain containing	protein_coding
NM_011651.2	5.366304036	17.94769996	0	195.4696025	12.53206476	35.71502087	3.390165801	0.001821483	chr7	44943240	44958035	+	Tsks	22116	testis-specific serine kinase substrate, transcript variant 1	protein_coding
XM_006540795.3	5.366304036	17.94769996	0	195.4696025	12.53206476	35.71502087	3.390165801	0.001821483	chr7	44943206	44958029	+	Tsks	22116	testis-specific serine kinase substrate, transcript variant X5	protein_coding
XR_882235.2	104.6429287	129.4123629	73.25040805	393.337605	178.5819228	159.72551	1.25029039	0.001824317	chr7	78552852	78575605	-	Gm39038	105242978	predicted gene, 39038, transcript variant X2	lncRNA
XR_868035.1	0	0	0	0	38.640533	25.79418174	7.015761761	0.001836124	chr4	117311744	117319430	-	Gm40231	105244664	predicted gene, 40231	lncRNA
NM_001165925.1	1.788768012	0	0	26.38240034	9.399048567	40.67544044	5.410681944	0.001911068	chr16	93919031	93929567	-	Cldn14	56173	claudin 14, transcript variant 2	protein_coding
NM_001165926.1	1.788768012	0	0	26.38240034	9.399048567	40.67544044	5.410681944	0.001911068	chr16	93919031	93929817	-	Cldn14	56173	claudin 14, transcript variant 3	protein_coding
XM_006523067.3	1.788768012	0	0	26.38240034	9.399048567	40.67544044	5.410681944	0.001911068	chr16	93919031	93929860	-	Cldn14	56173	claudin 14, transcript variant X1	protein_coding
XR_001780930.1	0.894384006	0	0	50.36640064	7.310371108	7.936671305	6.075860945	0.001914576	chr13	47116579	47123916	-	Gm40935	105245487	predicted gene, 40935, transcript variant X4	lncRNA
NM_001289596.1	30.4090562	27.39385784	30.52100335	113.9240015	74.14804981	92.26380392	1.665064402	0.001946015	chr5	8422838	8454839	+	Slc25a40	319653	solute carrier family 25, member 40, transcript variant 3	protein_coding
XM_006540133.3	25.04275217	23.61539469	13.95245868	283.0112036	13.57640349	56.54878305	2.494199049	0.001995589	chr7	4965247	4971497	-	Sbk3	381835	SH3 domain binding kinase family, member 3, transcript variant X1	protein_coding
XM_017314812.1	34.88097623	34.95078414	21.80071668	207.4616026	78.32540473	52.5804474	1.882819374	0.002002609	chr11	23699930	23732876	+	Pus10	74467	pseudouridylate synthase 10, transcript variant X9	protein_coding
XR_386551.2	84.07209656	66.12310512	91.56301006	402.9312051	145.1630834	106.1529787	1.433538477	0.00206346	chr19	10290223	10296440	+	Gm30042	102631796	predicted gene, 30042, transcript variant X5	lncRNA
XR_867232.1	50.08550433	34.95078414	49.70563404	159.493602	65.79333997	168.6542652	1.546635816	0.002090221	chr3	127553436	127618023	+	Zgrf1	71643	zinc finger, GRF-type containing 1, transcript variant X4	protein_coding
NR_040591.1	0	0	2.616086002	53.96400069	38.640533	1.984167826	5.154207571	0.00210484	chr3	149274737	149279980	+	Gm1653	381482	predicted gene 1653	lncRNA
XM_011248419.2	69.76195246	53.84309989	39.24129003	143.9040018	106.5225504	167.6621813	1.360794657	0.002119058	chr8	111072028	111092424	-	Clec18a	353287	C-type lectin domain family 18, member A, transcript variant X3	protein_coding
XM_006497401.1	0.894384006	0	8.720286673	73.15120093	7.310371108	63.49337044	3.893395331	0.002156139	chr2	12924034	13001667	+	Pter	19212	phosphotriesterase related, transcript variant X2	protein_coding
NM_178932.1	57.24057638	13.22462102	19.18463068	160.6928021	107.5668892	72.42212566	1.923675529	0.002158359	chr11	101325063	101329699	+	Aoc2	237940	amine oxidase, copper containing 2 (retina-specific)	protein_coding
XM_006516575.3	7.155072047	10.39077366	0.872028667	52.76480067	78.32540473	22.81793	3.067812692	0.002190594	chr13	33964466	33987817	+	Nqo2	18105	NAD(P)H dehydrogenase, quinone 2, transcript variant X2	protein_coding
NM_001290125.1	53.66304036	46.28617359	35.75317536	93.53760119	143.074406	126.9867409	1.423284205	0.002193728	chr19	4784293	4793901	-	Rbm4	19653	RNA binding motif protein 4, transcript variant 5	protein_coding
XM_017314660.1	107.3260807	100.1292735	86.33083806	333.3776043	168.1385355	154.7650904	1.157627919	0.002223453	chr11	65807285	65829024	+	Zkscan6	52712	zinc finger with KRAB and SCAN domains 6, transcript variant X2	protein_coding
XM_006528114.3	67.97318445	35.89539992	106.3874974	297.4016038	104.433873	180.5592722	1.467081283	0.002230831	chrX	108737227	108834362	-	Brwd3	382236	bromodomain and WD repeat domain containing 3, transcript variant X1	protein_coding
NR_033355.1	0	0	0	7.195200092	58.48296886	0	7.042352575	0.002263857	chr4	43730034	43734534	+	5430416O09Rik	71406	RIKEN cDNA 5430416O09 gene	lncRNA
XM_017319789.1	23.25398415	8.501542087	11.33637267	169.0872022	28.1971457	42.65960826	2.473513611	0.002269393	chr3	29080720	29691042	+	Egfem1	75740	EGF-like and EMI domain containing 1, transcript variant X13	protein_coding
NM_001081477.1	57.24057638	27.39385784	74.99446539	297.4016038	65.79333997	146.8284191	1.672836384	0.002295818	chrX	108742208	108834355	-	Brwd3	382236	bromodomain and WD repeat domain containing 3	protein_coding
NM_009307.3	92.12155261	69.90156827	94.17909607	182.2784023	150.3847771	213.2980413	1.091097784	0.002316255	chr1	134646681	134749417	+	Syt2	20980	synaptotagmin II	protein_coding
NM_001017433.2	10.73260807	31.17232099	13.08043001	265.0232034	78.32540473	5.952503479	2.667338064	0.002328901	chr10	61171964	61188841	+	Tbata	65971	thymus, brain and testes associated, transcript variant 1	protein_coding
XM_011248606.2	0.894384006	0	0	19.18720024	6.266032378	34.72293696	5.95455923	0.002377906	chr19	5549235	5555337	-	Ovol1	18426	ovo like zinc finger 1, transcript variant X4	protein_coding
NM_001033294.3	40.24728027	22.6707789	74.99446539	289.0072037	88.76879203	88.29546827	1.75306115	0.002397252	chr2	28840406	28905575	+	Ddx31	227674	DEAD/H (Asp-Glu-Ala-Asp/His) box polypeptide 31	protein_coding
XR_001785359.1	23.25398415	5.667694725	8.720286673	172.6848022	11.48772603	63.49337044	2.714754106	0.002411109	chr6	121027122	121030990	+	Gm9878	791394	predicted gene 9878, transcript variant X2	misc_RNA
NM_026012.2	2.683152018	0	5.232172004	106.7288014	11.48772603	9.920839131	4.004927307	0.002445621	chr9	110621135	110624393	-	Nradd	67169	neurotrophin receptor associated death domain	protein_coding
NM_015796.2	17.88768012	9.446157875	13.08043001	59.96000077	38.640533	94.24797175	2.254028618	0.002459515	chr7	28716790	28738144	+	Fbxo17	50760	F-box protein 17, transcript variant 1	protein_coding
XM_006498547.3	62.60688042	71.79079985	49.70563404	235.043203	111.7442441	120.0421535	1.341027569	0.002477777	chr2	91211545	91237132	-	Ddb2	107986	damage specific DNA binding protein 2, transcript variant X3	protein_coding
NM_009555.2	67.07880045	27.39385784	64.53012138	153.497602	132.6310187	134.9234122	1.402923513	0.002492817	chr17	23173869	23193228	-	Zfp40	22700	zinc finger protein 40	protein_coding
NM_011313.2	29.5146722	25.50462626	47.9615767	182.2784023	62.66032378	94.24797175	1.716474055	0.002505991	chr3	90612894	90614414	+	S100a6	20200	S100 calcium binding protein A6 (calcyclin)	protein_coding
NM_176966.4	6.260688042	5.667694725	0	116.3224015	12.53206476	19.84167826	3.642048888	0.002519326	chr4	53631471	53651619	+	Fsd1l	319636	fibronectin type III and SPRY domain containing 1-like, transcript variant 2	protein_coding
XM_011242932.2	186.0318732	93.51696296	269.4568582	581.6120074	241.2422466	369.0552157	1.11651815	0.002523301	chr9	119261181	119322712	-	Oxsr1	108737	oxidative-stress responsive 1, transcript variant X3	protein_coding
XR_001781144.1	25.93713617	8.501542087	41.85737603	121.1192015	86.68011457	82.34296479	1.923302577	0.002573012	chr14	79334507	79390777	-	Naa16	66897	N(alpha)-acetyltransferase 16, NatA auxiliary subunit, transcript variant X2	protein_coding
XR_866345.2	7.155072047	2.833847362	16.56854468	21.58560028	51.17259776	109.1292304	2.773382715	0.002577399	chr2	71055742	71116414	+	Dcaf17	75763	DDB1 and CUL4 associated factor 17, transcript variant X2	protein_coding
XM_017321174.1	1.788768012	1.889231575	1.744057335	45.56960058	15.66508095	21.82584609	3.935870871	0.002594328	chr5	121476851	121495421	+	Tmem116	77462	transmembrane protein 116, transcript variant X5	protein_coding
XM_006509885.3	2.683152018	0	0.872028667	85.14320109	27.15280697	0	4.971682064	0.002616923	chr9	6168370	6378845	+	Pdgfd	71785	platelet-derived growth factor, D polypeptide, transcript variant X1	protein_coding
NM_001302375.1	110.9036167	109.5754313	86.33083806	334.5768043	179.6262615	154.7650904	1.122868597	0.002619373	chr11	65807175	65829239	+	Zkscan6	52712	zinc finger with KRAB and SCAN domains 6, transcript variant 3	protein_coding
XM_006516895.3	17.88768012	18.89231575	12.20840134	109.1272014	81.45842092	29.76251739	2.168314441	0.002621552	chr13	52582329	52647508	+	Syk	20963	spleen tyrosine kinase, transcript variant X1	protein_coding
XR_877723.2	101.0653927	78.40311036	91.56301006	402.9312051	170.2272129	109.1292304	1.329418249	0.002641034	chr19	10290223	10296440	+	Gm30042	102631796	predicted gene, 30042, transcript variant X2	lncRNA
XM_006503304.3	25.04275217	13.22462102	13.08043001	107.9280014	46.99524284	63.49337044	2.086610578	0.002662406	chr4	129335592	129347083	+	Zbtb8os	67106	zinc finger and BTB domain containing 8 opposite strand, transcript variant X1	protein_coding
XR_876641.2	0	0	0	4.796800061	18.79809713	23.81001392	6.573213868	0.002740664	chr17	17341804	17368813	-	Gm41536	105246224	predicted gene, 41536	lncRNA
XM_011240469.2	0	0	7.848258006	83.94400107	40.72921046	9.920839131	4.08703853	0.002781739	chr4	108575620	108616030	+	Orc1	18392	origin recognition complex, subunit 1, transcript variant X1	protein_coding
NM_027283.1	0	0	0	35.97600046	0	23.81001392	6.905390072	0.002786892	chr2	28692080	28699651	-	Spaca9	69987	sperm acrosome associated 9	protein_coding
XM_006506606.3	0.894384006	0	0	82.74480106	2.088677459	0	6.446884262	0.002838981	chr6	50574383	50596913	-	4921507P07Rik	70821	RIKEN cDNA 4921507P07 gene, transcript variant X2	protein_coding
NM_026111.3	116.2699208	84.07080509	160.4532748	354.9632045	229.7545205	178.5751044	1.078552846	0.002848188	chr7	19140217	19149196	-	Qpctl	67369	glutaminyl-peptide cyclotransferase-like	protein_coding
NM_001290984.1	11.62699208	1.889231575	27.03288869	160.6928021	21.93111332	71.43004175	2.641922799	0.002860608	chr1	53344617	53352752	-	Asnsd1	70396	asparagine synthetase domain containing 1, transcript variant 2	protein_coding
NM_001163686.1	133.2632169	151.138526	107.2595261	503.6640064	144.1187447	241.0763909	1.181012941	0.002886272	chr2	170731807	170879775	+	Dok5	76829	docking protein 5, transcript variant 2	protein_coding
NM_133191.2	42.03604828	63.28925776	60.16997804	291.4056037	93.99048567	92.26380392	1.526968993	0.002893591	chr7	141339002	141363016	+	Eps8l2	98845	EPS8-like 2	protein_coding
XM_017317454.1	69.76195246	27.39385784	64.53012138	153.497602	133.6753574	134.9234122	1.382398757	0.002943484	chr17	23173869	23193285	-	Zfp40	22700	zinc finger protein 40, transcript variant X1	protein_coding
NM_001110242.1	155.622817	83.1261893	90.6909814	316.588804	151.4291158	250.0051461	1.122727287	0.002995654	chr11	120098934	120100424	+	1810043H04Rik	208501	RIKEN cDNA 1810043H04 gene	protein_coding
NR_003519.3	169.9329611	117.1323576	68.89026472	221.8520028	233.9318755	288.6964187	1.065440046	0.003033559	chr17	3064318	3084183	-	Pisd-ps2	328734	phosphatidylserine decarboxylase, pseudogene 2	transcribed_pseudogene
NR_132434.1	37.56412825	21.72616311	25.28883135	209.8600027	58.48296886	51.58836348	1.916147453	0.003080421	chr6	105672338	105677581	-	Gm15631	102638038	predicted gene 15631	lncRNA
XM_006516896.3	17.88768012	18.89231575	12.20840134	105.5296013	80.41408219	29.76251739	2.137624656	0.003105078	chr13	52596668	52647508	+	Syk	20963	spleen tyrosine kinase, transcript variant X2	protein_coding
XM_006516897.3	17.88768012	18.89231575	12.20840134	105.5296013	80.41408219	29.76251739	2.137624656	0.003105078	chr13	52582329	52647508	+	Syk	20963	spleen tyrosine kinase, transcript variant X3	protein_coding
XR_391074.1	17.88768012	9.446157875	1.744057335	59.96000077	30.28582316	94.24797175	2.667394955	0.003127735	chr7	28716748	28737753	+	Fbxo17	50760	F-box protein 17, transcript variant X2	protein_coding
NR_029439.1	0	0	0	65.95600084	1.04433873	0	7.068296036	0.003216829	chr13	31565492	31582513	-	1700018A04Rik	71307	RIKEN cDNA 1700018A04 gene	lncRNA
NM_025789.5	55.45180837	93.51696296	84.58678073	272.2184035	170.2272129	112.1054822	1.246002509	0.00323717	chr17	7945614	7979556	+	Rsph3a	66832	radial spoke 3A homolog (Chlamydomonas)	protein_coding
XR_380386.3	3.577536024	7.5569263	18.31260201	76.74880098	21.93111332	82.34296479	2.617139858	0.003252698	chr10	105797237	105841372	-	Mettl25	216292	methyltransferase like 25, transcript variant X13	protein_coding
XR_871709.2	3.577536024	7.5569263	18.31260201	76.74880098	21.93111332	82.34296479	2.617139858	0.003252698	chr10	105797231	105841372	-	Mettl25	216292	methyltransferase like 25, transcript variant X11	protein_coding
XR_871710.2	3.577536024	7.5569263	18.31260201	76.74880098	21.93111332	82.34296479	2.617139858	0.003252698	chr10	105797230	105841372	-	Mettl25	216292	methyltransferase like 25, transcript variant X12	protein_coding
XR_001778021.1	45.6135843	63.28925776	60.16997804	291.4056037	93.99048567	92.26380392	1.496042588	0.003255365	chr7	141338911	141363020	+	Eps8l2	98845	EPS8-like 2, transcript variant X1	protein_coding
XM_006515632.3	15.2045281	12.28000524	17.44057335	147.5016019	27.15280697	45.63586	2.290157779	0.003342673	chr12	73099609	73114770	-	Six4	20474	sine oculis-related homeobox 4, transcript variant X1	protein_coding
NM_172865.2	101.9597767	76.51387879	57.55389204	127.1152016	238.1092304	169.6463491	1.181456828	0.003362285	chr4	26324506	26346652	-	Manea	242362	mannosidase, endo-alpha	protein_coding
XM_006520935.3	18.78206412	7.5569263	9.59231534	62.3584008	26.10846824	99.20839131	2.384354696	0.003391766	chr15	77747816	77755461	-	Apol8	239552	apolipoprotein L 8, transcript variant X3	protein_coding
XM_017319785.1	36.66974424	24.56001047	11.33637267	205.0632026	28.1971457	81.35088088	2.114829568	0.003406795	chr3	29080715	29691042	+	Egfem1	75740	EGF-like and EMI domain containing 1, transcript variant X5	protein_coding
XM_006540791.3	5.366304036	17.94769996	14.82448734	195.4696025	12.53206476	35.71502087	2.674342422	0.003426728	chr7	44943206	44958041	+	Tsks	22116	testis-specific serine kinase substrate, transcript variant X1	protein_coding
XM_006540793.3	5.366304036	17.94769996	14.82448734	195.4696025	12.53206476	35.71502087	2.674342422	0.003426728	chr7	44929577	44958041	+	Tsks	22116	testis-specific serine kinase substrate, transcript variant X3	protein_coding
NM_013783.2	20.57083214	12.28000524	0	103.1312013	59.52730759	54.56461522	2.726194994	0.003493676	chr4	154869585	154895530	+	Mmel1	27390	membrane metallo-endopeptidase-like 1	protein_coding
NM_001313711.1	22.35960015	56.67694725	34.88114669	62.3584008	113.8329215	180.5592722	1.650154898	0.003533918	chrX	155323918	155338460	-	Prdx4	53381	peroxiredoxin 4, transcript variant 1	protein_coding
NR_045269.2	27.72590418	41.56309465	25.28883135	182.2784023	88.76879203	48.61211174	1.755628851	0.003539504	chr2	72979432	72989249	+	Sp3os	100503849	trans-acting transcription factor 3, opposite strand	lncRNA
NM_053135.2	32.19782421	19.83693154	13.95245868	111.5256014	55.34995268	75.3983774	1.875307121	0.003545869	chr18	37411674	37414514	+	Pcdhb10	93881	protocadherin beta 10	protein_coding
NM_001080549.2	9.838224065	17.00308417	4.360143336	151.0992019	20.88677459	28.77043348	2.686167057	0.003551615	chrX	111575204	111697079	-	Hdx	245596	highly divergent homeobox, transcript variant 1	protein_coding
NM_001290459.1	9.838224065	17.00308417	4.360143336	151.0992019	20.88677459	28.77043348	2.686167057	0.003551615	chrX	111575204	111697079	-	Hdx	245596	highly divergent homeobox, transcript variant 2	protein_coding
XR_381193.3	71.55072047	69.90156827	83.71475206	305.7960039	121.1432926	121.0342374	1.280481244	0.003585842	chr12	4914284	5015350	+	Atad2b	320817	ATPase family, AAA domain containing 2B, transcript variant X4	protein_coding
XM_006515080.3	9.838224065	16.05846839	9.59231534	207.4616026	15.66508095	15.87334261	2.750034616	0.003626388	chr12	11090737	11105060	-	Kcns3	238076	potassium voltage-gated channel, delayed-rectifier, subfamily S, member 3, transcript variant X6	protein_coding
XM_006530545.1	59.02934439	47.23078937	45.3454907	194.2704025	87.7244533	112.1054822	1.376273846	0.003630841	chr8	105704157	105708185	-	Enkd1	102124	enkurin domain containing 1, transcript variant X3	protein_coding
XM_006498476.3	126.1081448	228.5970206	145.6287874	472.484806	196.3356812	334.3322787	1.003205525	0.003632876	chr2	29845100	29882251	+	Cercam	99151	cerebral endothelial cell adhesion molecule, transcript variant X2	protein_coding
NR_045402.1	1.788768012	2.833847362	6.976229338	111.5256014	5.221693649	17.85751044	3.530409318	0.003665388	chr18	61645878	61665538	-	Carmn	328968	cardiac mesoderm enhancer-associated non-coding RNA	lncRNA
NM_029816.2	6.260688042	0	0	77.94800099	24.01979078	11.90500696	4.179316786	0.003690981	chr10	76449081	76461218	+	2610028H24Rik	76964	RIKEN cDNA 2610028H24 gene	protein_coding
XM_006514297.3	6.260688042	0	0	77.94800099	24.01979078	11.90500696	4.179316786	0.003690981	chr10	76449282	76461110	+	2610028H24Rik	76964	RIKEN cDNA 2610028H24 gene, transcript variant X2	protein_coding
XM_006510811.2	0	1.889231575	0	28.78080037	16.70941968	20.83376218	5.165034812	0.003703812	chr9	66220692	66272242	+	Dapk2	13143	death-associated protein kinase 2, transcript variant X1	protein_coding
NM_177052.3	10.73260807	2.833847362	13.08043001	185.8760024	7.310371108	21.82584609	3.006862246	0.003835686	chr17	49615172	49909847	+	Kif6	319991	kinesin family member 6	protein_coding
XM_017317455.1	67.07880045	27.39385784	61.91403538	153.497602	120.0989539	128.9709087	1.361997532	0.003913585	chr17	23173869	23191667	-	Zfp40	22700	zinc finger protein 40, transcript variant X2	protein_coding
XR_876358.2	7.155072047	0	0	116.3224015	19.84243586	2.976251739	4.276234797	0.003928262	chr17	5987323	5989008	-	Gm35525	102639142	predicted gene, 35525, transcript variant X1	lncRNA
XR_873029.2	50.08550433	76.51387879	46.21751937	304.5968039	112.7885828	75.3983774	1.510137854	0.003941049	chr12	110474522	110492410	-	LOC102638940	102638940	uncharacterized LOC102638940, transcript variant X9	lncRNA
XR_873139.1	109.1148487	37.7846315	104.6434401	324.9832041	154.562132	148.812587	1.31798887	0.003961038	chr13	13231493	13232963	-	Gm2423	100039786	predicted gene 2423	transcribed_pseudogene
XR_001778952.1	0	0	0	46.7688006	0	9.920839131	6.827543643	0.004056395	chr1	69431135	69444090	+	Gm28497	102640814	predicted gene 28497, transcript variant X2	lncRNA
XR_001778953.1	0	0	0	46.7688006	0	9.920839131	6.827543643	0.004056395	chr1	69431135	69444090	+	Gm28497	102640814	predicted gene 28497, transcript variant X4	lncRNA
XR_373474.2	0	0	0	46.7688006	0	9.920839131	6.827543643	0.004056395	chr1	69431135	69444090	+	Gm28497	102640814	predicted gene 28497, transcript variant X1	lncRNA
XR_865496.1	0	0	0	46.7688006	0	9.920839131	6.827543643	0.004056395	chr1	69431135	69444090	+	Gm28497	102640814	predicted gene 28497, transcript variant X5	lncRNA
XR_379319.3	0	2.833847362	2.616086002	55.1632007	9.399048567	24.80209783	4.036343459	0.004061224	chr9	43505839	43520993	-	Gm36855	102640899	predicted gene, 36855, transcript variant X3	lncRNA
XR_379320.2	0	2.833847362	2.616086002	55.1632007	9.399048567	24.80209783	4.036343459	0.004061224	chr9	43505839	43517874	-	Gm36855	102640899	predicted gene, 36855, transcript variant X8	lncRNA
XR_870676.2	0	2.833847362	2.616086002	55.1632007	9.399048567	24.80209783	4.036343459	0.004061224	chr9	43505839	43520993	-	Gm36855	102640899	predicted gene, 36855, transcript variant X1	lncRNA
XR_870677.2	0	2.833847362	2.616086002	55.1632007	9.399048567	24.80209783	4.036343459	0.004061224	chr9	43505839	43517633	-	Gm36855	102640899	predicted gene, 36855, transcript variant X4	lncRNA
XR_870678.2	0	2.833847362	2.616086002	55.1632007	9.399048567	24.80209783	4.036343459	0.004061224	chr9	43505839	43520993	-	Gm36855	102640899	predicted gene, 36855, transcript variant X6	lncRNA
XR_870679.2	0	2.833847362	2.616086002	55.1632007	9.399048567	24.80209783	4.036343459	0.004061224	chr9	43505839	43520993	-	Gm36855	102640899	predicted gene, 36855, transcript variant X7	lncRNA
NM_176830.2	97.48785665	177.587768	125.5721281	600.7992077	191.1139875	158.7334261	1.245176858	0.00411487	chr11	100408748	100414819	-	P3h4	66180	prolyl 3-hydroxylase family member 4 (non-enzymatic)	protein_coding
XM_006502984.3	86.75524858	43.45232622	110.7476407	506.0624065	103.3895342	105.1608948	1.565590422	0.004135151	chr4	108460017	108514138	+	Zcchc11	230594	zinc finger, CCHC domain containing 11, transcript variant X9	protein_coding
NM_027304.2	0	0	0	73.15120093	0	0	7.195411458	0.004165448	chr15	98255982	98257307	-	H1fnt	70069	H1 histone family, member N, testis-specific	protein_coding
XM_006533066.2	0	0	0	73.15120093	0	0	7.195411458	0.004165448	chr11	114803401	114806808	+	Gpr142	217302	G protein-coupled receptor 142, transcript variant X1	protein_coding
XM_006533067.3	0	0	0	73.15120093	0	0	7.195411458	0.004165448	chr11	114797716	114806808	+	Gpr142	217302	G protein-coupled receptor 142, transcript variant X2	protein_coding
XM_017317749.1	0	0	0	73.15120093	0	0	7.195411458	0.004165448	chr17	23704608	23721004	-	1520401A03Rik	320309	RIKEN cDNA 1520401A03 gene, transcript variant X4	protein_coding
XR_001782162.1	0	0	0	73.15120093	0	0	7.195411458	0.004165448	chr17	23706303	23721005	-	1520401A03Rik	320309	RIKEN cDNA 1520401A03 gene, transcript variant X14	protein_coding
XR_876666.2	0	0	0	73.15120093	0	0	7.195411458	0.004165448	chr17	23708167	23721009	-	1520401A03Rik	320309	RIKEN cDNA 1520401A03 gene, transcript variant X15	protein_coding
NM_197997.2	50.08550433	50.06463674	49.70563404	159.493602	65.79333997	168.6542652	1.394017725	0.004218108	chr3	127553489	127618023	+	Zgrf1	71643	zinc finger, GRF-type containing 1	protein_coding
XM_006502109.3	50.08550433	50.06463674	49.70563404	159.493602	65.79333997	168.6542652	1.394017725	0.004218108	chr3	127553436	127618008	+	Zgrf1	71643	zinc finger, GRF-type containing 1, transcript variant X2	protein_coding
XM_017319725.1	50.08550433	50.06463674	49.70563404	159.493602	65.79333997	168.6542652	1.394017725	0.004218108	chr3	127553436	127618023	+	Zgrf1	71643	zinc finger, GRF-type containing 1, transcript variant X1	protein_coding
XM_017319726.1	50.08550433	50.06463674	49.70563404	159.493602	65.79333997	168.6542652	1.394017725	0.004218108	chr3	127553436	127618023	+	Zgrf1	71643	zinc finger, GRF-type containing 1, transcript variant X3	protein_coding
NM_172407.3	95.69908864	70.84618406	151.7329881	187.0752024	223.4884882	242.0684748	1.035400535	0.004220414	chr8	47709344	47713931	-	Cdkn2aip	70925	CDKN2A interacting protein	protein_coding
XM_006503592.3	25.93713617	26.44924205	42.7294047	113.9240015	75.19238854	92.26380392	1.562834948	0.0042791	chr5	8422820	8454793	+	Slc25a40	319653	solute carrier family 25, member 40, transcript variant X3	protein_coding
NM_028304.2	49.19112033	34.95078414	34.88114669	207.4616026	73.10371108	75.3983774	1.577768738	0.004431363	chr11	23665976	23732876	+	Pus10	74467	pseudouridylate synthase 10, transcript variant 3	protein_coding
XM_006514867.1	49.19112033	34.95078414	34.88114669	207.4616026	73.10371108	75.3983774	1.577768738	0.004431363	chr11	23665981	23732876	+	Pus10	74467	pseudouridylate synthase 10, transcript variant X7	protein_coding
NM_025832.2	15.2045281	8.501542087	41.85737603	121.1192015	57.43863013	82.34296479	1.988438032	0.004444447	chr14	79334507	79390668	-	Naa16	66897	N(alpha)-acetyltransferase 16, NatA auxiliary subunit	protein_coding
XM_006519922.1	0	0	0	71.95200092	0	0	7.171552885	0.004457184	chr14	61272004	61276093	+	Gm17778	100046950	predicted gene, 17778	protein_coding
NM_001013377.2	0	0	0	50.36640064	6.266032378	0	6.825682949	0.004490655	chr4	43496142	43499660	-	Arhgef39	230098	Rho guanine nucleotide exchange factor (GEF) 39	protein_coding
NM_007966.4	0	0	0	57.56160073	2.088677459	0	6.900513376	0.004493015	chr6	52313498	52318378	+	Evx1	14028	even-skipped homeobox 1	protein_coding
XM_006505516.1	0	0	0	57.56160073	2.088677459	0	6.900513376	0.004493015	chr6	52314049	52318389	+	Evx1	14028	even-skipped homeobox 1, transcript variant X1	protein_coding
XR_001781621.1	2.683152018	0	0	27.58160035	13.57640349	30.75460131	4.738392935	0.004616076	chr15	54952948	54970705	+	Gm26684	102638507	predicted gene, 26684, transcript variant X1	lncRNA
XR_384097.3	2.683152018	0	0	27.58160035	13.57640349	30.75460131	4.738392935	0.004616076	chr15	54952948	54970705	+	Gm26684	102638507	predicted gene, 26684, transcript variant X2	lncRNA
XM_006504113.3	0	2.833847362	5.232172004	70.7528009	14.62074222	19.84167826	3.700631781	0.004622543	chr5	31640399	31697698	-	Rbks	71336	ribokinase, transcript variant X3	protein_coding
XM_011240771.2	0	2.833847362	5.232172004	70.7528009	14.62074222	19.84167826	3.700631781	0.004622543	chr5	31642950	31697698	-	Rbks	71336	ribokinase, transcript variant X1	protein_coding
XR_001778182.1	118.9530728	152.0831418	73.25040805	393.337605	182.7592777	174.6067687	1.123728125	0.004658796	chr7	78552852	78575605	-	Gm39038	105242978	predicted gene, 39038, transcript variant X1	lncRNA
XR_391073.3	17.88768012	9.446157875	13.08043001	59.96000077	30.28582316	94.24797175	2.190132049	0.004702683	chr7	28716749	28738117	+	Fbxo17	50760	F-box protein 17, transcript variant X1	protein_coding
XM_017319788.1	26.83152018	12.28000524	11.33637267	169.0872022	28.1971457	42.65960826	2.246742669	0.004742724	chr3	29081080	29691042	+	Egfem1	75740	EGF-like and EMI domain containing 1, transcript variant X11	protein_coding
NM_001032413.1	95.69908864	70.84618406	33.13708936	280.6128036	122.1876314	119.0500696	1.384705808	0.004752334	chr3	87749097	87768953	-	Pear1	73182	platelet endothelial aggregation receptor 1, transcript variant 3	protein_coding
NM_001032414.1	95.69908864	70.84618406	33.13708936	280.6128036	122.1876314	119.0500696	1.384705808	0.004752334	chr3	87749097	87768953	-	Pear1	73182	platelet endothelial aggregation receptor 1, transcript variant 4	protein_coding
NM_001289600.1	95.69908864	70.84618406	33.13708936	280.6128036	122.1876314	119.0500696	1.384705808	0.004752334	chr3	87749097	87768953	-	Pear1	73182	platelet endothelial aggregation receptor 1, transcript variant 5	protein_coding
XR_386553.2	58.13496039	53.84309989	85.45880939	402.9312051	104.433873	72.42212566	1.551272121	0.004767872	chr19	10290223	10296440	+	Gm30042	102631796	predicted gene, 30042, transcript variant X6	lncRNA
NM_010342.1	1.788768012	0	0	41.97200054	10.4433873	12.89709087	5.181427503	0.004779202	chr1	5913707	5917398	-	Npbwr1	226304	neuropeptides B/W receptor 1	protein_coding
XM_006498760.3	52.76865635	84.07080509	40.1133187	164.2904021	127.409325	128.9709087	1.250161833	0.004792128	chr2	126628964	126676283	-	Gabpb1	14391	GA repeat binding protein, beta 1, transcript variant X6	protein_coding
XR_879194.2	0	0	0	47.96800061	7.310371108	0	6.790811355	0.004830008	chr8	110755841	110758972	+	Gm15894	102639717	predicted gene 15894	lncRNA
XR_373808.2	0	0	0	53.96400069	3.133016189	0	6.837371926	0.004963106	chr1	186587072	186599907	+	Gm35546	102639175	predicted gene, 35546, transcript variant X1	lncRNA
XR_373809.3	0	0	0	53.96400069	3.133016189	0	6.837371926	0.004963106	chr1	186587071	186614781	+	Gm35546	102639175	predicted gene, 35546, transcript variant X3	lncRNA
XR_865830.1	0	0	0	53.96400069	3.133016189	0	6.837371926	0.004963106	chr1	186587071	186603557	+	Gm35546	102639175	predicted gene, 35546, transcript variant X5	lncRNA
NM_001081072.1	0	0	0	69.55360089	0	0	7.122618976	0.005108636	chr18	58556240	58612869	+	Slc27a6	225579	solute carrier family 27 (fatty acid transporter), member 6	protein_coding
XR_867461.1	0	0	0	69.55360089	0	0	7.122618976	0.005108636	chr3	94365535	94371023	-	Gm38411	329711	predicted gene, 38411	misc_RNA
NM_001289601.1	95.69908864	70.84618406	47.9615767	280.6128036	122.1876314	119.0500696	1.280832024	0.005155943	chr3	87749097	87768953	-	Pear1	73182	platelet endothelial aggregation receptor 1, transcript variant 6	protein_coding
NM_028460.2	95.69908864	70.84618406	47.9615767	280.6128036	122.1876314	119.0500696	1.280832024	0.005155943	chr3	87749097	87768953	-	Pear1	73182	platelet endothelial aggregation receptor 1, transcript variant 1	protein_coding
NM_152799.2	95.69908864	70.84618406	47.9615767	280.6128036	122.1876314	119.0500696	1.280832024	0.005155943	chr3	87749097	87768953	-	Pear1	73182	platelet endothelial aggregation receptor 1, transcript variant 2	protein_coding
XR_001778029.1	0	0	0	43.17120055	10.4433873	0	6.746898244	0.005164888	chr7	3631245	3644366	-	Gm15927	102638607	predicted gene 15927, transcript variant X5	lncRNA
XR_001781882.1	0	0	0	10.79280014	1.04433873	33.73085305	6.515727206	0.00523657	chr16	8997527	9007239	+	Gm30444	102632348	predicted gene, 30444, transcript variant X7	lncRNA
XR_875895.2	0	0	0	10.79280014	1.04433873	33.73085305	6.515727206	0.00523657	chr16	9004284	9007239	+	Gm30444	102632348	predicted gene, 30444, transcript variant X8	lncRNA
XR_875896.1	0	0	0	10.79280014	1.04433873	33.73085305	6.515727206	0.00523657	chr16	9003488	9007239	+	Gm30444	102632348	predicted gene, 30444, transcript variant X9	lncRNA
XM_006498351.3	32.19782421	92.57234717	33.13708936	128.3144016	171.2715517	121.0342374	1.415781893	0.005262179	chr2	49787355	49948849	+	Lypd6b	71897	LY6/PLAUR domain containing 6B, transcript variant X2	protein_coding
XM_006498354.3	32.19782421	92.57234717	33.13708936	128.3144016	171.2715517	121.0342374	1.415781893	0.005262179	chr2	49787355	49948849	+	Lypd6b	71897	LY6/PLAUR domain containing 6B, transcript variant X6	protein_coding
XM_006498356.3	32.19782421	92.57234717	33.13708936	128.3144016	171.2715517	121.0342374	1.415781893	0.005262179	chr2	49787359	49948849	+	Lypd6b	71897	LY6/PLAUR domain containing 6B, transcript variant X8	protein_coding
XM_006498357.3	32.19782421	92.57234717	33.13708936	128.3144016	171.2715517	121.0342374	1.415781893	0.005262179	chr2	49787358	49948849	+	Lypd6b	71897	LY6/PLAUR domain containing 6B, transcript variant X9	protein_coding
XM_006498358.3	32.19782421	92.57234717	33.13708936	128.3144016	171.2715517	121.0342374	1.415781893	0.005262179	chr2	49787358	49948849	+	Lypd6b	71897	LY6/PLAUR domain containing 6B, transcript variant X10	protein_coding
NM_001254953.1	0	0	0	0	13.57640349	38.69127261	6.714336891	0.005290229	chr17	43534174	43543639	-	Ankrd66	100043332	ankyrin repeat domain 66	protein_coding
XM_006523377.2	0	0	0	0	13.57640349	38.69127261	6.714336891	0.005290229	chr17	43534173	43551281	-	Ankrd66	100043332	ankyrin repeat domain 66, transcript variant X1	protein_coding
XM_006523378.2	0	0	0	0	13.57640349	38.69127261	6.714336891	0.005290229	chr17	43534173	43551278	-	Ankrd66	100043332	ankyrin repeat domain 66, transcript variant X2	protein_coding
NM_001033654.2	46.50796831	34.95078414	25.28883135	207.4616026	73.10371108	58.53295087	1.665144521	0.005299156	chr11	23665674	23732876	+	Pus10	74467	pseudouridylate synthase 10, transcript variant 2	protein_coding
NM_028956.4	46.50796831	34.95078414	25.28883135	207.4616026	73.10371108	58.53295087	1.665144521	0.005299156	chr11	23665674	23732876	+	Pus10	74467	pseudouridylate synthase 10, transcript variant 1	protein_coding
NM_021557.5	96.59347264	32.11693677	67.14620738	197.8680025	149.3404384	129.9629926	1.282520685	0.005304973	chr12	79175551	79191819	-	Rdh11	17252	retinol dehydrogenase 11	protein_coding
XM_006497188.2	40.24728027	39.67386307	27.90491735	139.1072018	34.46317808	173.6146848	1.687421665	0.005327387	chr1	184035371	184075621	+	Dusp10	63953	dual specificity phosphatase 10, transcript variant X1	protein_coding
XM_006497189.1	40.24728027	39.67386307	27.90491735	139.1072018	34.46317808	173.6146848	1.687421665	0.005327387	chr1	184034748	184075621	+	Dusp10	63953	dual specificity phosphatase 10, transcript variant X2	protein_coding
XM_006514861.1	51.87427234	34.95078414	34.88114669	207.4616026	73.10371108	75.3983774	1.545595271	0.005386943	chr11	23665981	23732876	+	Pus10	74467	pseudouridylate synthase 10, transcript variant X1	protein_coding
NM_001033336.3	126.1081448	165.3077628	88.94692406	531.2456068	124.2763088	227.1872161	1.213512951	0.005419066	chr14	118482692	118706219	-	Abcc4	239273	ATP-binding cassette, sub-family C (CFTR/MRP), member 4, transcript variant 1	protein_coding
NR_045876.1	0	0	0	68.35440087	0	0	7.097515507	0.005475135	chr11	45808083	45842880	+	F630206G17Rik	100009664	RIKEN cDNA F630206G17 gene	lncRNA
XR_387206.3	0	0	0	68.35440087	0	0	7.097515507	0.005475135	chr1	85609572	85610850	-	LOC102634459	102634459	uncharacterized LOC102634459	lncRNA
XR_877179.1	0	0	0	68.35440087	0	0	7.097515507	0.005475135	chr18	11949342	11950435	+	Gm41666	105246368	predicted gene, 41666, transcript variant X2	lncRNA
NM_001017419.2	10.73260807	31.17232099	13.08043001	265.0232034	46.99524284	5.952503479	2.531333791	0.005610088	chr10	61171964	61188841	+	Tbata	65971	thymus, brain and testes associated, transcript variant 2	protein_coding
NM_178766.5	30.4090562	28.33847362	42.7294047	113.9240015	76.23672727	92.26380392	1.474906701	0.005633313	chr5	8422838	8454839	+	Slc25a40	319653	solute carrier family 25, member 40, transcript variant 1	protein_coding
XM_006503591.3	30.4090562	28.33847362	42.7294047	113.9240015	76.23672727	92.26380392	1.474906701	0.005633313	chr5	8422858	8454758	+	Slc25a40	319653	solute carrier family 25, member 40, transcript variant X2	protein_coding
NM_001290786.1	5.366304036	0	0.872028667	77.94800099	6.266032378	16.86542652	4.010775435	0.005698266	chr2	110721494	110739537	+	Muc15	269328	mucin 15, transcript variant 2	protein_coding
NM_172979.3	5.366304036	0	0.872028667	77.94800099	6.266032378	16.86542652	4.010775435	0.005698266	chr2	110721494	110739537	+	Muc15	269328	mucin 15, transcript variant 1	protein_coding
NM_177683.2	103.7485447	162.4739154	136.9085008	536.0424068	137.8527123	222.2267965	1.150954402	0.005749576	chr6	114862090	114921752	-	Vgll4	232334	vestigial like family member 4	protein_coding
NM_021437.2	73.33948849	82.18157351	51.44969137	245.8360031	108.6112279	127.9788248	1.219612432	0.005805832	chr14	54686171	54690742	+	1700123O20Rik	58248	RIKEN cDNA 1700123O20 gene	protein_coding
XM_006524391.3	14.31014409	2.833847362	13.08043001	185.8760024	7.310371108	23.81001392	2.838805212	0.005856253	chr17	49615103	49909846	+	Kif6	319991	kinesin family member 6, transcript variant X1	protein_coding
NM_001177595.1	43.82481629	70.84618406	49.70563404	189.4736024	119.0546152	92.26380392	1.284853375	0.005863189	chr5	120511192	120534024	+	Slc8b1	170756	solute carrier family 8 (sodium/lithium/calcium exchanger), member B1, transcript variant 3	protein_coding
NM_146187.4	0	0	0	67.15520086	0	0	7.071967572	0.00586857	chr7	30818357	30823775	-	Ffar2	233079	free fatty acid receptor 2, transcript variant 1	protein_coding
XM_011250548.2	0	0	0	67.15520086	0	0	7.071967572	0.00586857	chr7	30819029	30821196	-	Ffar2	233079	free fatty acid receptor 2, transcript variant X1	protein_coding
XM_011250549.2	0	0	0	67.15520086	0	0	7.071967572	0.00586857	chr7	30819029	30821674	-	Ffar2	233079	free fatty acid receptor 2, transcript variant X2	protein_coding
XM_011250552.2	0	0	0	67.15520086	0	0	7.071967572	0.00586857	chr7	30819029	30821051	-	Ffar2	233079	free fatty acid receptor 2, transcript variant X3	protein_coding
XR_867474.2	0	0	0	67.15520086	0	0	7.071967572	0.00586857	chr3	96450036	96451641	+	Gm26232	102632589	predicted gene, 26232, transcript variant X1	lncRNA
XR_867782.1	0	0	0	67.15520086	0	0	7.071967572	0.00586857	chr3	153162834	153183224	-	1700094M23Rik	73579	RIKEN cDNA 1700094M23 gene, transcript variant X3	lncRNA
XR_878293.1	0	0	0	67.15520086	0	0	7.071967572	0.00586857	chrX	160134585	160138247	-	Gm39547	105243739	predicted gene, 39547, transcript variant X3	lncRNA
XM_017319727.1	50.08550433	34.00616835	38.36926136	159.493602	54.30561395	128.9709087	1.483410802	0.005929071	chr3	127572662	127618023	+	Zgrf1	71643	zinc finger, GRF-type containing 1, transcript variant X7	protein_coding
NM_001289595.1	30.4090562	28.33847362	42.7294047	113.9240015	75.19238854	92.26380392	1.46955523	0.00593774	chr5	8422838	8454839	+	Slc25a40	319653	solute carrier family 25, member 40, transcript variant 2	protein_coding
XM_017320923.1	30.4090562	28.33847362	42.7294047	113.9240015	75.19238854	92.26380392	1.46955523	0.00593774	chr5	8422820	8454793	+	Slc25a40	319653	solute carrier family 25, member 40, transcript variant X1	protein_coding
XR_881616.1	0	0	0	38.37440049	0	12.89709087	6.682937005	0.005967114	chr4	153985480	153988488	-	Gm42361	105247226	predicted gene, 42361	lncRNA
XM_006509998.1	36.66974424	40.61847886	15.69651601	261.4256033	60.57164632	34.72293696	1.938263428	0.006013084	chr9	21958897	21961787	-	Epor	13857	erythropoietin receptor, transcript variant X3	protein_coding
XR_873026.2	20.57083214	37.7846315	2.616086002	183.4776023	61.61598505	41.66752435	2.234769121	0.006050437	chr12	110474527	110485662	-	LOC102638940	102638940	uncharacterized LOC102638940, transcript variant X6	lncRNA
NM_001033289.2	16.99329611	51.00925252	90.6909814	318.9872041	118.0102765	69.44587392	1.671746164	0.006213156	chr1	40681712	40768885	+	Slc9a2	226999	solute carrier family 9 (sodium/hydrogen exchanger), member 2	protein_coding
XR_381178.3	80.49456053	118.0769734	48.83360537	378.9472048	127.409325	117.0659017	1.332298127	0.006241537	chr12	24665833	24681819	-	Cys1	12879	cystin 1, transcript variant X4	protein_coding
XR_001780191.1	1.788768012	0	0	62.3584008	0	17.85751044	5.479073602	0.00630756	chr11	35651420	35678232	-	LOC108167896	108167896	uncharacterized LOC108167896, transcript variant X1	lncRNA
NM_027990.3	32.19782421	98.2400419	22.67274535	128.3144016	171.2715517	128.9709087	1.487621666	0.006309296	chr2	49787686	49948846	+	Lypd6b	71897	LY6/PLAUR domain containing 6B	protein_coding
XM_017319267.1	32.19782421	98.2400419	22.67274535	128.3144016	171.2715517	128.9709087	1.487621666	0.006309296	chr2	49860699	49948849	+	Lypd6b	71897	LY6/PLAUR domain containing 6B, transcript variant X4	protein_coding
XM_006520941.3	21.46521614	7.5569263	9.59231534	62.3584008	26.10846824	94.24797175	2.241723631	0.006309736	chr15	77747816	77757010	-	Apol8	239552	apolipoprotein L 8, transcript variant X10	protein_coding
NM_025400.3	103.7485447	126.5785155	133.4203861	417.3216053	160.8281644	177.5830205	1.052820699	0.006331617	chr11	115182832	115187316	-	Nat9	66176	N-acetyltransferase 9 (GCN5-related, putative)	protein_coding
XR_381177.3	87.64963258	118.0769734	48.83360537	378.9472048	127.409325	125.0025731	1.309399641	0.006346	chr12	24665833	24681819	-	Cys1	12879	cystin 1, transcript variant X3	protein_coding
NM_010835.2	35.77536024	42.50771044	56.68186337	173.8840022	72.05937235	108.1371465	1.389278463	0.006417223	chr5	37820491	37824585	-	Msx1	17701	msh homeobox 1	protein_coding
XM_006500339.3	8.049456053	2.833847362	16.56854468	16.78880021	42.81788792	109.1292304	2.618024771	0.006426726	chr2	71055742	71107436	+	Dcaf17	75763	DDB1 and CUL4 associated factor 17, transcript variant X1	protein_coding
XR_001784717.1	69.76195246	48.17540516	44.47346203	163.0912021	97.12350186	123.0184052	1.237325323	0.006455955	chr5	108312782	108349350	+	Pigg	433931	phosphatidylinositol glycan anchor biosynthesis, class G, transcript variant X1	protein_coding
XM_006514863.2	49.19112033	34.95078414	25.28883135	207.4616026	73.10371108	58.53295087	1.62929602	0.006475178	chr11	23666461	23732876	+	Pus10	74467	pseudouridylate synthase 10, transcript variant X3	protein_coding
XM_006514866.2	49.19112033	34.95078414	25.28883135	207.4616026	73.10371108	58.53295087	1.62929602	0.006475178	chr11	23666464	23732876	+	Pus10	74467	pseudouridylate synthase 10, transcript variant X6	protein_coding
XM_006498756.1	27.72590418	85.01542087	40.1133187	142.7048018	140.9857285	111.1133983	1.370470465	0.006484541	chr2	126628912	126675334	-	Gabpb1	14391	GA repeat binding protein, beta 1, transcript variant X2	protein_coding
XM_006537992.2	64.39564843	52.8984841	61.91403538	169.0872022	101.3008568	130.9550765	1.161633268	0.006506905	chr4	83525400	83800127	+	Ccdc171	320226	coiled-coil domain containing 171, transcript variant X5	protein_coding
XM_006517429.3	23.25398415	51.95386831	31.39303202	73.15120093	91.90180822	137.8996639	1.50975717	0.006569264	chr13	58287745	58359083	-	Kif27	75050	kinesin family member 27, transcript variant X3	protein_coding
XM_006517431.2	23.25398415	51.95386831	31.39303202	73.15120093	91.90180822	137.8996639	1.50975717	0.006569264	chr13	58287745	58358896	-	Kif27	75050	kinesin family member 27, transcript variant X5	protein_coding
XM_006517432.2	23.25398415	51.95386831	31.39303202	73.15120093	91.90180822	137.8996639	1.50975717	0.006569264	chr13	58287745	58358896	-	Kif27	75050	kinesin family member 27, transcript variant X6	protein_coding
XM_006517433.3	23.25398415	51.95386831	31.39303202	73.15120093	91.90180822	137.8996639	1.50975717	0.006569264	chr13	58287745	58364709	-	Kif27	75050	kinesin family member 27, transcript variant X13	protein_coding
XM_006517434.2	23.25398415	51.95386831	31.39303202	73.15120093	91.90180822	137.8996639	1.50975717	0.006569264	chr13	58287745	58355814	-	Kif27	75050	kinesin family member 27, transcript variant X9	protein_coding
XM_006517435.3	23.25398415	51.95386831	31.39303202	73.15120093	91.90180822	137.8996639	1.50975717	0.006569264	chr13	58287745	58359113	-	Kif27	75050	kinesin family member 27, transcript variant X11	protein_coding
XM_006517436.3	23.25398415	51.95386831	31.39303202	73.15120093	91.90180822	137.8996639	1.50975717	0.006569264	chr13	58287745	58364746	-	Kif27	75050	kinesin family member 27, transcript variant X12	protein_coding
XM_011244579.2	23.25398415	51.95386831	31.39303202	73.15120093	91.90180822	137.8996639	1.50975717	0.006569264	chr13	58287745	58359083	-	Kif27	75050	kinesin family member 27, transcript variant X8	protein_coding
XM_011244580.2	23.25398415	51.95386831	31.39303202	73.15120093	91.90180822	137.8996639	1.50975717	0.006569264	chr13	58287745	58361559	-	Kif27	75050	kinesin family member 27, transcript variant X10	protein_coding
XR_870282.2	0	8.501542087	0	105.5296013	37.59619427	0.992083913	4.093540551	0.006620268	chr8	26964874	26977077	-	Gm39150	105243151	predicted gene, 39150, transcript variant X1	lncRNA
XR_001783563.1	35.77536024	23.61539469	39.24129003	293.8040037	39.68487173	41.66752435	1.92397356	0.006625044	chr2	167189425	167193003	+	1110018N20Rik	68941	RIKEN cDNA 1110018N20 gene, transcript variant X7	misc_RNA
XM_011244690.2	110.9036167	88.79388402	163.9413894	332.1784042	153.5177933	244.0526426	1.002900127	0.006650044	chr13	104631322	104816967	-	Cwc27	67285	CWC27 spliceosome-associated protein, transcript variant X1	protein_coding
XM_017315932.1	165.4610411	120.9108208	63.65809271	302.1984039	175.4489066	242.0684748	1.039648174	0.006697915	chr2	62721595	63184170	-	Kcnh7	170738	potassium voltage-gated channel, subfamily H (eag-related), member 7, transcript variant X6	protein_coding
NM_013545.3	26.83152018	46.28617359	60.16997804	212.2584027	71.01503362	93.25588783	1.495775891	0.006701597	chr6	124720707	124733154	-	Ptpn6	15170	protein tyrosine phosphatase, non-receptor type 6, transcript variant 1	protein_coding
NM_001163676.1	118.9530728	160.5846839	88.94692406	531.2456068	121.1432926	201.3930344	1.211067329	0.00674673	chr14	118482692	118706219	-	Abcc4	239273	ATP-binding cassette, sub-family C (CFTR/MRP), member 4, transcript variant 3	protein_coding
NR_045696.1	42.93043228	89.73849981	65.40215005	285.4096036	66.8376787	164.6859296	1.383080262	0.006788001	chr8	122443656	122446476	+	9330133O14Rik	100689703	RIKEN cDNA 9330133O14 gene	lncRNA
XR_001782044.1	40.24728027	6.612310512	60.16997804	256.6288033	67.88201743	73.41420957	1.890613175	0.006812577	chr2	28840681	28905571	+	Ddx31	227674	DEAD/H (Asp-Glu-Ala-Asp/His) box polypeptide 31, transcript variant X3	protein_coding
XR_374082.2	40.24728027	6.612310512	60.16997804	256.6288033	67.88201743	73.41420957	1.890613175	0.006812577	chr2	28840681	28905571	+	Ddx31	227674	DEAD/H (Asp-Glu-Ala-Asp/His) box polypeptide 31, transcript variant X1	protein_coding
XR_001781623.1	2.683152018	0	0	27.58160035	9.399048567	30.75460131	4.652228071	0.006964006	chr15	54952952	54970705	+	Gm26684	102638507	predicted gene, 26684, transcript variant X5	lncRNA
XR_001781624.1	2.683152018	0	0	27.58160035	9.399048567	30.75460131	4.652228071	0.006964006	chr15	54951975	54970705	+	Gm26684	102638507	predicted gene, 26684, transcript variant X6	lncRNA
XM_006498359.3	32.19782421	92.57234717	22.67274535	128.3144016	168.1385355	112.1054822	1.472881429	0.007097658	chr2	49937352	49948849	+	Lypd6b	71897	LY6/PLAUR domain containing 6B, transcript variant X11	protein_coding
XM_006499328.2	35.77536024	19.83693154	34.00911802	187.0752024	28.1971457	97.22422349	1.799085178	0.007106759	chr2	153065933	153078571	+	Ccm2l	228788	cerebral cavernous malformation 2-like, transcript variant X4	protein_coding
XR_866270.1	35.77536024	19.83693154	34.00911802	187.0752024	28.1971457	97.22422349	1.799085178	0.007106759	chr2	153065933	153074860	+	Ccm2l	228788	cerebral cavernous malformation 2-like, transcript variant X6	protein_coding
XR_001778910.1	0.894384006	17.00308417	0	133.1112017	30.28582316	13.88917478	3.314442052	0.007151898	chr1	42602625	42641594	-	Gm30248	102632081	predicted gene, 30248, transcript variant X7	lncRNA
NM_001313933.1	0	0	0	63.55760081	0	0	6.992493401	0.007251974	chr11	77718614	77725293	-	Cryba1	12957	crystallin, beta A1, transcript variant 2	protein_coding
NM_009965.3	0	0	0	63.55760081	0	0	6.992493401	0.007251974	chr11	77718614	77725293	-	Cryba1	12957	crystallin, beta A1, transcript variant 1	protein_coding
NM_001177887.1	0	0.944615787	8.720286673	69.55360089	24.01979078	18.84959435	3.530257679	0.007269612	chr16	96361757	96404031	+	Igsf5	72058	immunoglobulin superfamily, member 5, transcript variant 2	protein_coding
XR_377786.3	47.40235231	34.00616835	15.69651601	193.0712025	60.57164632	64.48545435	1.7103319	0.007360891	chr6	83169109	83175258	-	Gm15624	102635553	predicted gene 15624	lncRNA
XM_006533922.2	80.49456053	120.9108208	112.4916981	387.3416049	136.8083736	157.7413422	1.117332846	0.007460341	chr11	115182831	115187886	-	Nat9	66176	N-acetyltransferase 9 (GCN5-related, putative), transcript variant X2	protein_coding
XM_006512793.3	58.13496039	95.40619453	81.09866606	117.5216015	165.0055193	211.3138735	1.075629019	0.007557035	chr10	25169090	25275200	-	Akap7	432442	A kinase (PRKA) anchor protein 7, transcript variant X13	protein_coding
XM_006512794.3	58.13496039	95.40619453	81.09866606	117.5216015	165.0055193	211.3138735	1.075629019	0.007557035	chr10	25169090	25272946	-	Akap7	432442	A kinase (PRKA) anchor protein 7, transcript variant X14	protein_coding
XR_378738.1	0	0	0	31.1792004	0	16.86542652	6.589652153	0.007559795	chr8	13590313	13591997	+	Gm34795	102638168	predicted gene, 34795	lncRNA
XM_011246494.2	8.049456053	2.833847362	13.08043001	149.9000019	6.266032378	21.82584609	2.886988218	0.007562595	chr17	49671035	49909846	+	Kif6	319991	kinesin family member 6, transcript variant X4	protein_coding
XR_373878.3	0.894384006	0	1.744057335	59.96000077	19.84243586	0	4.903071739	0.00759178	chr1	191430229	191433682	-	Gm31987	102634395	predicted gene, 31987, transcript variant X2	lncRNA
XM_006502146.3	95.69908864	70.84618406	42.7294047	280.6128036	122.1876314	105.1608948	1.277580238	0.007698379	chr3	87749100	87769110	-	Pear1	73182	platelet endothelial aggregation receptor 1, transcript variant X1	protein_coding
XM_006495624.1	0	0	0	0	16.70941968	30.75460131	6.575181922	0.007722239	chr1	36542776	36547440	-	Ankrd39	109346	ankyrin repeat domain 39, transcript variant X1	protein_coding
XM_017313054.1	38.45851226	28.33847362	21.80071668	225.4496029	12.53206476	112.1054822	1.980974331	0.007781921	chr8	128684732	128686598	-	LOC108167576	108167576	translation initiation factor IF-2-like	protein_coding
NM_001282967.1	11.62699208	31.17232099	53.1937487	53.96400069	106.5225504	152.7809226	1.707179891	0.007795165	chr10	93247416	93311159	-	Elk3	13713	ELK3, member of ETS oncogene family, transcript variant 4	protein_coding
NM_001271760.1	19.67644813	30.2277052	20.05665935	94.73680121	73.10371108	54.56461522	1.668467889	0.007811835	chr14	66635251	66733462	+	Adra1a	11549	adrenergic receptor, alpha 1a, transcript variant 3	protein_coding
XM_006514864.1	51.87427234	34.95078414	25.28883135	207.4616026	73.10371108	58.53295087	1.594320944	0.007862113	chr11	23665981	23732876	+	Pus10	74467	pseudouridylate synthase 10, transcript variant X4	protein_coding
NM_025760.4	3.577536024	0	8.720286673	87.54160112	8.354709838	29.76251739	3.34393239	0.007895896	chr4	88412930	88438926	-	Hacd4	66775	3-hydroxyacyl-CoA dehydratase 4	protein_coding
XM_006498350.3	32.19782421	98.2400419	33.13708936	128.3144016	171.2715517	121.0342374	1.364893937	0.007956877	chr2	49787355	49948849	+	Lypd6b	71897	LY6/PLAUR domain containing 6B, transcript variant X1	protein_coding
XM_006498352.3	32.19782421	98.2400419	33.13708936	128.3144016	171.2715517	121.0342374	1.364893937	0.007956877	chr2	49787355	49948849	+	Lypd6b	71897	LY6/PLAUR domain containing 6B, transcript variant X3	protein_coding
XM_006498353.3	32.19782421	98.2400419	33.13708936	128.3144016	171.2715517	121.0342374	1.364893937	0.007956877	chr2	49787355	49948849	+	Lypd6b	71897	LY6/PLAUR domain containing 6B, transcript variant X5	protein_coding
XM_006498355.3	32.19782421	98.2400419	33.13708936	128.3144016	171.2715517	121.0342374	1.364893937	0.007956877	chr2	49787359	49948849	+	Lypd6b	71897	LY6/PLAUR domain containing 6B, transcript variant X7	protein_coding
NM_181323.2	21.46521614	17.94769996	14.82448734	89.94000115	53.26127522	49.60419566	1.828369108	0.008048478	chr5	73406078	73453425	+	Cwh43	231293	cell wall biogenesis 43 C-terminal homolog	protein_coding
XM_006514862.3	50.97988834	34.95078414	39.24129003	207.4616026	83.54709838	60.5171187	1.486698498	0.008117126	chr11	23665401	23732876	+	Pus10	74467	pseudouridylate synthase 10, transcript variant X2	protein_coding
XM_006514865.3	50.97988834	34.95078414	39.24129003	207.4616026	83.54709838	60.5171187	1.486698498	0.008117126	chr11	23665401	23732876	+	Pus10	74467	pseudouridylate synthase 10, transcript variant X5	protein_coding
XM_006506185.3	33.09220822	2.833847362	6.104200671	158.294402	56.3942914	19.84167826	2.476840078	0.008117408	chr6	84019237	84130145	+	Dysf	26903	dysferlin, transcript variant X25	protein_coding
XR_373381.2	0.894384006	17.00308417	0	133.1112017	27.15280697	13.88917478	3.288541244	0.008158321	chr1	42602625	42639740	-	Gm30248	102632081	predicted gene, 30248, transcript variant X1	lncRNA
XR_865389.1	0.894384006	17.00308417	0	133.1112017	27.15280697	13.88917478	3.288541244	0.008158321	chr1	42602625	42639740	-	Gm30248	102632081	predicted gene, 30248, transcript variant X2	lncRNA
XR_865393.1	0.894384006	17.00308417	0	133.1112017	27.15280697	13.88917478	3.288541244	0.008158321	chr1	42602625	42639740	-	Gm30248	102632081	predicted gene, 30248, transcript variant X4	lncRNA
XM_006502983.3	133.2632169	48.17540516	115.1077841	506.0624065	135.7640349	116.0738178	1.351132101	0.008361416	chr4	108460017	108524759	+	Zcchc11	230594	zinc finger, CCHC domain containing 11, transcript variant X8	protein_coding
XR_377680.2	16.99329611	10.39077366	2.616086002	51.56560066	59.52730759	41.66752435	2.349499114	0.008408043	chr6	53060089	53065948	-	Gm33097	102635867	predicted gene, 33097	lncRNA
NM_001081012.1	64.39564843	59.51079461	61.91403538	169.0872022	101.3008568	130.9550765	1.109607838	0.008501305	chr4	83525545	83864670	+	Ccdc171	320226	coiled-coil domain containing 171	protein_coding
NM_001162998.1	0	0	0	10.79280014	36.55185554	0	6.569710191	0.008503288	chr11	115912017	115913917	+	Smim6	68528	small integral membrane protein 6	protein_coding
XM_017317241.1	0	0	0	41.97200054	6.266032378	0	6.594175891	0.00856005	chr17	31186510	31200504	-	Tmprss3	140765	transmembrane protease, serine 3, transcript variant X2	protein_coding
XR_001783559.1	33.98659223	21.72616311	29.64897469	212.2584027	39.68487173	48.61211174	1.812462053	0.008568278	chr2	167190493	167193003	+	1110018N20Rik	68941	RIKEN cDNA 1110018N20 gene, transcript variant X3	misc_RNA
NM_001313712.1	3.577536024	0	0	19.18720024	35.50751681	16.86542652	4.31760028	0.008672341	chr1	85649988	85701572	+	Sp100	20684	nuclear antigen Sp100, transcript variant 2	protein_coding
NM_001310689.1	59.02934439	48.17540516	51.44969137	121.1192015	103.3895342	127.9788248	1.151438541	0.008719682	chr5	108312925	108349355	+	Pigg	433931	phosphatidylinositol glycan anchor biosynthesis, class G, transcript variant 1	protein_coding
XM_017322102.1	4.47192003	25.50462626	20.92868801	182.2784023	63.70466251	10.91292304	2.334005316	0.008745344	chr7	140125307	140131760	+	Paox	212503	polyamine oxidase (exo-N4-amino), transcript variant X3	protein_coding
XR_001779534.1	41.14166427	11.33538945	15.69651601	75.54960096	114.8772603	50.59627957	1.82064235	0.008759174	chr1	170533084	170540809	-	LOC108167745	108167745	uncharacterized LOC108167745	lncRNA
XR_001780068.1	49.19112033	34.95078414	34.00911802	207.4616026	73.10371108	59.52503479	1.52240778	0.008775846	chr11	23665981	23732876	+	Pus10	74467	pseudouridylate synthase 10, transcript variant X8	protein_coding
XM_011242717.2	78.70579252	39.67386307	102.0273541	237.441603	107.5668892	161.7096778	1.198411389	0.008776044	chr9	95719998	95750387	-	Trpc1	22063	transient receptor potential cation channel, subfamily C, member 1, transcript variant X6	protein_coding
NM_175214.3	23.25398415	51.95386831	36.62520403	73.15120093	91.90180822	137.8996639	1.440293984	0.008776058	chr13	58287516	58354862	-	Kif27	75050	kinesin family member 27	protein_coding
XM_006512789.1	58.13496039	98.2400419	103.7714114	130.7128017	174.4045679	227.1872161	1.034396728	0.008790196	chr10	25169090	25295891	-	Akap7	432442	A kinase (PRKA) anchor protein 7, transcript variant X9	protein_coding
NM_172524.3	21.46521614	23.61539469	8.720286673	196.6688025	17.75375841	36.70710479	2.221360729	0.008917982	chr11	46148155	46166359	-	Nipal4	214112	NIPA-like domain containing 4	protein_coding
NM_053245.2	0	0	0	59.96000077	0	0	6.908387429	0.00900988	chr11	72028717	72037509	-	Aipl1	114230	aryl hydrocarbon receptor-interacting protein-like 1	protein_coding
NM_203490.3	0	0	0	59.96000077	0	0	6.908387429	0.00900988	chr7	145314835	145324059	+	Mrgprd	211578	MAS-related GPR, member D	protein_coding
XM_006531997.3	0	0	0	59.96000077	0	0	6.908387429	0.00900988	chr11	72028717	72038895	-	Aipl1	114230	aryl hydrocarbon receptor-interacting protein-like 1, transcript variant X1	protein_coding
XM_006531999.3	0	0	0	59.96000077	0	0	6.908387429	0.00900988	chr11	72028717	72038897	-	Aipl1	114230	aryl hydrocarbon receptor-interacting protein-like 1, transcript variant X2	protein_coding
XR_387667.2	0	0	0	59.96000077	0	0	6.908387429	0.00900988	chr5	119802679	119832007	-	Gm5563	433945	predicted gene 5563, transcript variant X3	lncRNA
XR_387668.2	0	0	0	59.96000077	0	0	6.908387429	0.00900988	chr5	119802679	119832007	-	Gm5563	433945	predicted gene 5563, transcript variant X5	lncRNA
XM_006512787.3	58.13496039	98.2400419	103.7714114	130.7128017	173.3602291	227.1872161	1.031561987	0.009020326	chr10	25169090	25299209	-	Akap7	432442	A kinase (PRKA) anchor protein 7, transcript variant X7	protein_coding
XM_006512788.3	58.13496039	98.2400419	103.7714114	130.7128017	173.3602291	227.1872161	1.031561987	0.009020326	chr10	25169090	25299210	-	Akap7	432442	A kinase (PRKA) anchor protein 7, transcript variant X8	protein_coding
XM_006512791.3	58.13496039	98.2400419	103.7714114	130.7128017	173.3602291	227.1872161	1.031561987	0.009020326	chr10	25169090	25292596	-	Akap7	432442	A kinase (PRKA) anchor protein 7, transcript variant X11	protein_coding
NM_007542.5	50.08550433	42.50771044	27.90491735	118.7208015	71.01503362	119.0500696	1.357797331	0.009131744	chrX	73483601	73495936	+	Bgn	12111	biglycan	protein_coding
XM_006527758.3	50.08550433	42.50771044	27.90491735	118.7208015	71.01503362	119.0500696	1.357797331	0.009131744	chrX	73483611	73495936	+	Bgn	12111	biglycan, transcript variant X1	protein_coding
NM_172399.3	8.943840059	7.5569263	42.7294047	109.1272014	73.10371108	54.56461522	1.994953388	0.009200911	chr6	65671611	65706930	+	Ndnf	68169	neuron-derived neurotrophic factor	protein_coding
XM_017313541.1	21.46521614	13.22462102	3.488114669	101.9320013	42.81788792	35.71502087	2.240110329	0.009239994	chr9	66946076	66949315	+	Rps27l	67941	ribosomal protein S27-like, transcript variant X1	protein_coding
XM_006533921.3	101.0653927	125.6338997	138.6525581	417.3216053	144.1187447	185.5196918	1.029643551	0.009245036	chr11	115182832	115187399	-	Nat9	66176	N-acetyltransferase 9 (GCN5-related, putative), transcript variant X1	protein_coding
XR_877724.2	100.1710087	91.62773138	117.7238701	429.3136055	156.6508095	110.1213144	1.166633606	0.009294233	chr19	10290223	10296440	+	Gm30042	102631796	predicted gene, 30042, transcript variant X3	lncRNA
XM_011244637.1	124.3193768	57.62156304	94.17909607	260.2264033	156.6508095	153.7730065	1.04498647	0.009369757	chr13	100124835	100137699	+	Smn1	20595	survival motor neuron 1, transcript variant X1	protein_coding
NM_011578.3	143.995825	118.0769734	98.5392394	420.9192054	177.5375841	145.8363352	1.043343939	0.009409689	chr5	107106570	107289595	-	Tgfbr3	21814	transforming growth factor, beta receptor III	protein_coding
XR_877459.2	0	0	0	40.77280052	6.266032378	0	6.557851288	0.009419162	chr18	58215511	58222911	+	Gm26507	105246453	predicted gene, 26507, transcript variant X1	lncRNA
XR_877460.2	0	0	0	40.77280052	6.266032378	0	6.557851288	0.009419162	chr18	58215511	58222911	+	Gm26507	105246453	predicted gene, 26507, transcript variant X2	lncRNA
XM_017321909.1	12.52137608	34.95078414	23.54477402	119.9200015	64.74900124	51.58836348	1.733630452	0.009432308	chr7	34116614	34133317	-	Wtip	101543	WT1-interacting protein, transcript variant X1	protein_coding
XR_001783807.1	0	0	0	0	27.15280697	17.85751044	6.498273395	0.009510108	chr3	35933049	35951570	+	Gm15952	102639351	predicted gene 15952, transcript variant X3	lncRNA
XM_006506385.1	41.14166427	26.44924205	28.77694602	191.8720024	54.30561395	54.56461522	1.638744404	0.009648052	chr6	104492704	104845734	+	Cntn6	53870	contactin 6, transcript variant X8	protein_coding
NM_022019.5	40.24728027	49.12002095	27.90491735	139.1072018	34.46317808	173.6146848	1.566638591	0.009703296	chr1	184034461	184075636	+	Dusp10	63953	dual specificity phosphatase 10	protein_coding
XM_003084879.4	0	0	0	46.7688006	2.088677459	0	6.612414079	0.00971284	chr10	58222403	58226783	-	LOC100504180	100504180	double homeobox protein 4-like	protein_coding
XR_001783767.1	44.7192003	28.33847362	11.33637267	205.0632026	32.37450062	70.43795783	1.865549839	0.009821937	chr3	29081081	29691042	+	Egfem1	75740	EGF-like and EMI domain containing 1, transcript variant X8	protein_coding
XR_001781640.1	0	0	0	1.199200015	0	48.61211174	6.644864383	0.009834587	chr15	38307502	38343139	+	Gm35248	102638762	predicted gene, 35248, transcript variant X3	lncRNA
XR_001781641.1	0	0	0	1.199200015	0	48.61211174	6.644864383	0.009834587	chr15	38305936	38343139	+	Gm35248	102638762	predicted gene, 35248, transcript variant X4	lncRNA
XR_001778542.1	0	8.501542087	4.360143336	105.5296013	37.59619427	0.992083913	3.488044554	0.009840259	chr8	26967521	26977077	-	Gm39150	105243151	predicted gene, 39150, transcript variant X4	lncRNA
XR_001784156.1	145.784593	72.73541564	88.94692406	321.3856041	168.1385355	147.8205031	1.049358797	0.009920193	chr4	12039355	12090020	-	Tmem67	329795	transmembrane protein 67, transcript variant X3	protein_coding
NM_019496.3	20.57083214	14.16923681	20.05665935	207.4616026	59.52730759	4.960419566	2.308216677	0.009931079	chrX	142853474	142966728	-	Ammecr1	56068	Alport syndrome, mental retardation, midface hypoplasia and elliptocytosis chromosomal region gene 1	protein_coding
XM_006504105.3	58.13496039	18.89231575	91.56301006	165.4896021	150.3847771	117.0659017	1.358113668	0.009955492	chr5	66274942	66297088	+	Nsun7	70918	NOL1/NOP2/Sun domain family, member 7, transcript variant X7	protein_coding
XR_870756.2	79.60017653	63.28925776	102.0273541	237.441603	107.5668892	168.6542652	1.066336806	0.009969562	chr9	95717571	95750387	-	Trpc1	22063	transient receptor potential cation channel, subfamily C, member 1, transcript variant X5	protein_coding
XM_006521845.1	64.39564843	103.9077366	108.1315547	273.4176035	146.2074222	144.8442513	1.028207551	0.010034615	chr16	14194528	14224389	-	Myh11	17880	myosin, heavy polypeptide 11, smooth muscle, transcript variant X3	protein_coding
NM_011408.1	8.943840059	0	9.59231534	89.94000115	28.1971457	21.82584609	2.909658017	0.010088029	chr11	83065112	83070678	+	Slfn2	20556	schlafen 2	protein_coding
XM_006503949.2	21.46521614	17.94769996	14.82448734	89.94000115	49.0839203	49.60419566	1.796681484	0.010131152	chr5	73406049	73453435	+	Cwh43	231293	cell wall biogenesis 43 C-terminal homolog, transcript variant X2	protein_coding
XR_374383.3	85.86086457	85.01542087	98.5392394	273.4176035	129.4980025	142.8600835	1.016120158	0.010155352	chr2	91211545	91237132	-	Ddb2	107986	damage specific DNA binding protein 2, transcript variant X1	protein_coding
NM_183155.3	108.2204647	102.9631208	81.97069472	175.0832022	120.0989539	297.6251739	1.017139164	0.010242343	chr12	100125450	100159653	-	Nrde2	217827	nrde-2 necessary for RNA interference, domain containing, transcript variant 2	protein_coding
NM_001311101.1	27.72590418	30.2277052	24.41680268	130.7128017	85.63577584	37.6991887	1.623031674	0.01026823	chr9	66946076	66949522	+	Rps27l	67941	ribosomal protein S27-like, transcript variant 1	protein_coding
NM_011606.2	7.155072047	2.833847362	27.03288869	175.0832022	41.77354919	7.936671305	2.596545554	0.01028754	chr9	123150946	123157432	+	Clec3b	21922	C-type lectin domain family 3, member b	protein_coding
NM_027602.2	25.93713617	21.72616311	58.42592071	111.5256014	108.6112279	74.40629348	1.470594238	0.010306765	chr5	66260841	66298028	+	Nsun7	70918	NOL1/NOP2/Sun domain family, member 7, transcript variant 3	protein_coding
XR_001779325.1	0	0	0	39.57360051	6.266032378	0	6.520590456	0.010373769	chr9	121522968	121528157	+	Gm38661	102643147	predicted gene, 38661	lncRNA
XR_383502.3	3.577536024	7.5569263	2.616086002	53.96400069	15.66508095	30.75460131	2.870718348	0.010399581	chr14	64116233	64127625	+	9630015K15Rik	78569	RIKEN cDNA 9630015K15 gene, transcript variant X3	lncRNA
XM_006521616.3	0	0	0	57.56160073	0	0	6.849464807	0.010441042	chr15	75449348	75454942	+	Gm20654	102637705	predicted gene 20654	protein_coding
XR_875649.2	0	0	0	0	24.01979078	19.84167826	6.461060565	0.010472951	chr15	98954066	98979400	+	LOC105246034	105246034	uncharacterized LOC105246034, transcript variant X1	lncRNA
XR_875650.2	0	0	0	0	24.01979078	19.84167826	6.461060565	0.010472951	chr15	98954066	98979400	+	LOC105246034	105246034	uncharacterized LOC105246034, transcript variant X2	lncRNA
NM_148951.1	0	0	0	0	22.97545205	20.83376218	6.459374712	0.010509485	chr10	81337762	81343266	-	Gipc3	209047	GIPC PDZ domain containing family, member 3	protein_coding
XR_380385.3	3.577536024	17.00308417	19.18463068	76.74880098	21.93111332	85.31921653	2.21010196	0.010522845	chr10	105779607	105841372	-	Mettl25	216292	methyltransferase like 25, transcript variant X4	protein_coding
NM_001285827.1	36.66974424	32.11693677	26.16086002	97.13520124	107.5668892	55.55669914	1.454115164	0.010524188	chr1	58430993	58445486	-	Ppil3	70225	peptidylprolyl isomerase (cyclophilin)-like 3, transcript variant 4	protein_coding
XM_017315623.1	12.52137608	50.06463674	40.98534736	73.15120093	91.90180822	137.8996639	1.550541133	0.010653524	chr13	58287745	58358896	-	Kif27	75050	kinesin family member 27, transcript variant X16	protein_coding
XR_874764.2	0	0	0	40.77280052	0	4.960419566	6.517289217	0.010726123	chr14	69024302	69030582	-	Gm41192	105245801	predicted gene, 41192, transcript variant X3	lncRNA
XR_001779503.1	24.14836816	7.5569263	18.31260201	76.74880098	31.33016189	85.31921653	1.948895491	0.01083103	chr10	105763247	105841372	-	Mettl25	216292	methyltransferase like 25, transcript variant X10	protein_coding
XR_376342.2	91.22716861	34.00616835	74.99446539	259.0272033	89.81313076	135.9154961	1.272832432	0.010895922	chr4	99015765	99121787	-	Dock7	67299	dedicator of cytokinesis 7, transcript variant X12	protein_coding
NM_026467.4	27.72590418	30.2277052	24.41680268	128.3144016	85.63577584	37.6991887	1.609374025	0.010918961	chr9	66946076	66949522	+	Rps27l	67941	ribosomal protein S27-like, transcript variant 2	protein_coding
XR_867421.2	0	0	0	29.98000038	0	13.88917478	6.458270815	0.010994337	chr3	88133515	88138419	+	Gm40087	105244489	predicted gene, 40087, transcript variant X2	lncRNA
XR_377427.3	63.50126442	53.84309989	86.33083806	232.644803	102.3451955	118.0579857	1.150525467	0.010997765	chr6	124904365	124912434	-	Lag3	16768	lymphocyte-activation gene 3, transcript variant X1	protein_coding
NM_001003963.4	5.366304036	22.6707789	13.08043001	244.6368031	17.75375841	2.976251739	2.689325924	0.011065623	chr2	153649449	153687730	+	Dnmt3b	13436	DNA methyltransferase 3B, transcript variant 4	protein_coding
NM_001271746.1	5.366304036	22.6707789	13.08043001	244.6368031	17.75375841	2.976251739	2.689325924	0.011065623	chr2	153649449	153687730	+	Dnmt3b	13436	DNA methyltransferase 3B, transcript variant 8	protein_coding
NM_001271747.1	5.366304036	22.6707789	13.08043001	244.6368031	17.75375841	2.976251739	2.689325924	0.011065623	chr2	153649449	153687730	+	Dnmt3b	13436	DNA methyltransferase 3B, transcript variant 9	protein_coding
NM_010068.5	5.366304036	22.6707789	13.08043001	244.6368031	17.75375841	2.976251739	2.689325924	0.011065623	chr2	153649449	153687730	+	Dnmt3b	13436	DNA methyltransferase 3B, transcript variant 3	protein_coding
XR_383498.3	29.5146722	13.22462102	13.08043001	194.2704025	25.06412951	26.78626565	2.137192092	0.011080636	chr14	64111199	64115980	-	Gm17116	102640375	predicted gene 17116, transcript variant X2	lncRNA
NM_001252629.1	101.9597767	53.84309989	61.04200671	193.0712025	137.8527123	125.994657	1.073543767	0.011134022	chr13	100123205	100137698	+	Smn1	20595	survival motor neuron 1, transcript variant 2	protein_coding
XM_017313046.1	14.31014409	41.56309465	14.82448734	267.4216034	7.310371108	55.55669914	2.223665188	0.0111956	chr8	124686936	124688524	-	LOC108167560	108167560	putative uncharacterized protein FLJ46204	protein_coding
NM_001037916.3	7.155072047	8.501542087	28.77694602	176.2824022	37.59619427	12.89709087	2.346715982	0.011213589	chr4	116596730	116600266	+	Ccdc17	622665	coiled-coil domain containing 17	protein_coding
XM_017319068.1	71.55072047	59.51079461	61.91403538	149.9000019	101.3008568	149.8046709	1.054669572	0.011249074	chr2	25563112	25569109	-	Mamdc4	381352	MAM domain containing 4, transcript variant X11	protein_coding
NM_175368.1	0	0	0	56.36240072	0	0	6.819075673	0.011249285	chr11	69816566	69818440	-	4933402P03Rik	108803	RIKEN cDNA 4933402P03 gene	protein_coding
XM_006531970.2	0	0	0	56.36240072	0	0	6.819075673	0.011249285	chr11	69816560	69818487	-	4933402P03Rik	108803	RIKEN cDNA 4933402P03 gene, transcript variant X1	protein_coding
XR_865695.1	0	0	0	56.36240072	0	0	6.819075673	0.011249285	chr1	164473207	164474120	+	Gm39691	105243996	predicted gene, 39691	lncRNA
XR_875211.1	0	0	2.616086002	80.34640103	5.221693649	0	5.013612999	0.011321338	chr15	55557433	55588742	+	Mtbp	105837	Mdm2, transformed 3T3 cell double minute p53 binding protein, transcript variant X6	protein_coding
XM_006517427.2	23.25398415	51.95386831	40.98534736	73.15120093	91.90180822	137.8996639	1.384853363	0.011341013	chr13	58287745	58358896	-	Kif27	75050	kinesin family member 27, transcript variant X2	protein_coding
XM_017315619.1	23.25398415	51.95386831	40.98534736	73.15120093	91.90180822	137.8996639	1.384853363	0.011341013	chr13	58287745	58359083	-	Kif27	75050	kinesin family member 27, transcript variant X4	protein_coding
XM_017315620.1	23.25398415	51.95386831	40.98534736	73.15120093	91.90180822	137.8996639	1.384853363	0.011341013	chr13	58287745	58359083	-	Kif27	75050	kinesin family member 27, transcript variant X7	protein_coding
XM_006501148.3	1.788768012	0	0	32.37840041	12.53206476	8.928755218	4.903333769	0.011400356	chr3	103856802	103912252	+	Ptpn22	19260	protein tyrosine phosphatase, non-receptor type 22 (lymphoid), transcript variant X1	protein_coding
XM_006501149.3	1.788768012	0	0	32.37840041	12.53206476	8.928755218	4.903333769	0.011400356	chr3	103856802	103912252	+	Ptpn22	19260	protein tyrosine phosphatase, non-receptor type 22 (lymphoid), transcript variant X3	protein_coding
XM_011240041.2	1.788768012	0	0	32.37840041	12.53206476	8.928755218	4.903333769	0.011400356	chr3	103856802	103912252	+	Ptpn22	19260	protein tyrosine phosphatase, non-receptor type 22 (lymphoid), transcript variant X2	protein_coding
XR_375500.3	1.788768012	0	0	32.37840041	12.53206476	8.928755218	4.903333769	0.011400356	chr3	103856802	103912252	+	Ptpn22	19260	protein tyrosine phosphatase, non-receptor type 22 (lymphoid), transcript variant X7	protein_coding
NM_009546.2	26.83152018	28.33847362	31.39303202	69.55360089	81.45842092	83.3350487	1.437186474	0.011452316	chr11	88999403	89020293	+	Trim25	217069	tripartite motif-containing 25	protein_coding
NM_053136.3	18.78206412	10.39077366	5.232172004	80.34640103	14.62074222	72.42212566	2.282219526	0.011578297	chr18	37421418	37425032	+	Pcdhb11	93882	protocadherin beta 11	protein_coding
XM_011242185.2	2.683152018	24.56001047	7.848258006	119.9200015	29.24148443	32.73876913	2.3755209	0.01168477	chr8	64013098	64121478	-	Tll1	21892	tolloid-like, transcript variant X2	protein_coding
XM_006509314.3	6.260688042	24.56001047	7.848258006	119.9200015	29.24148443	32.73876913	2.234737499	0.011734935	chr8	64013098	64205298	-	Tll1	21892	tolloid-like, transcript variant X1	protein_coding
XR_001781257.1	0	0	0	0	40.72921046	3.968335653	6.487714146	0.011748504	chr14	51361070	51569982	+	Gm7247	638695	predicted gene 7247	misc_RNA
XM_006498759.3	45.6135843	84.07080509	40.1133187	142.7048018	127.409325	111.1133983	1.167849059	0.011787383	chr2	126628964	126675347	-	Gabpb1	14391	GA repeat binding protein, beta 1, transcript variant X5	protein_coding
NM_175413.3	16.99329611	8.501542087	25.28883135	118.7208015	41.77354919	37.6991887	1.959688669	0.011795172	chr3	116562973	116583134	+	Lrrc39	109245	leucine rich repeat containing 39, transcript variant 2	protein_coding
XM_006535559.3	40.24728027	28.33847362	11.33637267	205.0632026	28.1971457	60.5171187	1.876372502	0.011896414	chr3	29080725	29691042	+	Egfem1	75740	EGF-like and EMI domain containing 1, transcript variant X1	protein_coding
XM_006535562.3	34.88097623	28.33847362	1.744057335	205.0632026	28.1971457	60.5171187	2.176693421	0.011903607	chr3	29080717	29691042	+	Egfem1	75740	EGF-like and EMI domain containing 1, transcript variant X4	protein_coding
XR_001779549.1	62.60688042	68.0123367	107.2595261	110.3264014	170.2272129	208.3376218	1.040128342	0.012117443	chr10	25169090	25297430	-	Akap7	432442	A kinase (PRKA) anchor protein 7, transcript variant X12	protein_coding
XM_017313053.1	40.24728027	82.18157351	86.33083806	178.6808023	103.3895342	170.6384331	1.116424642	0.012256618	chr8	121725711	121730504	-	LOC108167575	108167575	serine/arginine repetitive matrix protein 3-like	protein_coding
XR_377017.2	40.24728027	41.56309465	17.44057335	146.3024019	56.3942914	81.35088088	1.516417998	0.012358466	chr5	73370915	73392775	+	Gm34583	102637887	predicted gene, 34583, transcript variant X2	lncRNA
NM_025798.3	14.31014409	17.94769996	16.56854468	92.33840118	30.28582316	56.54878305	1.874135164	0.012484417	chr10	30608207	30618366	-	Hint3	66847	histidine triad nucleotide binding protein 3	protein_coding
NM_008979.2	1.788768012	0	0	32.37840041	11.48772603	8.928755218	4.87507343	0.012509071	chr3	103860277	103912252	+	Ptpn22	19260	protein tyrosine phosphatase, non-receptor type 22 (lymphoid), transcript variant 1	protein_coding
NR_104070.1	1.788768012	0	0	32.37840041	11.48772603	8.928755218	4.87507343	0.012509071	chr3	103859795	103912252	+	Ptpn22	19260	protein tyrosine phosphatase, non-receptor type 22 (lymphoid), transcript variant 2	protein_coding
XM_006501150.2	1.788768012	0	0	32.37840041	11.48772603	8.928755218	4.87507343	0.012509071	chr3	103857831	103912252	+	Ptpn22	19260	protein tyrosine phosphatase, non-receptor type 22 (lymphoid), transcript variant X4	protein_coding
XM_011240042.2	1.788768012	0	0	32.37840041	11.48772603	8.928755218	4.87507343	0.012509071	chr3	103856802	103912252	+	Ptpn22	19260	protein tyrosine phosphatase, non-receptor type 22 (lymphoid), transcript variant X5	protein_coding
XM_017319504.1	1.788768012	0	0	32.37840041	11.48772603	8.928755218	4.87507343	0.012509071	chr3	103860422	103912252	+	Ptpn22	19260	protein tyrosine phosphatase, non-receptor type 22 (lymphoid), transcript variant X6	protein_coding
XR_383503.3	3.577536024	7.5569263	2.616086002	53.96400069	15.66508095	27.77834957	2.827005436	0.012619318	chr14	64116233	64127625	+	9630015K15Rik	78569	RIKEN cDNA 9630015K15 gene, transcript variant X4	lncRNA
NM_001289487.1	0.894384006	13.22462102	0	76.74880098	32.37450062	18.84959435	3.18778501	0.012626239	chr12	111417430	111431680	+	Exoc3l4	74190	exocyst complex component 3-like 4, transcript variant 1	protein_coding
NM_028807.4	0.894384006	13.22462102	0	76.74880098	32.37450062	18.84959435	3.18778501	0.012626239	chr12	111417430	111431680	+	Exoc3l4	74190	exocyst complex component 3-like 4, transcript variant 2	protein_coding
XM_006516289.2	0.894384006	13.22462102	0	76.74880098	32.37450062	18.84959435	3.18778501	0.012626239	chr12	111417435	111431189	+	Exoc3l4	74190	exocyst complex component 3-like 4, transcript variant X1	protein_coding
NR_015385.2	8.049456053	0	0	93.53760119	13.57640349	5.952503479	3.807177686	0.01269446	chr17	85609090	85618396	-	Six3os1	100043902	SIX homeobox 3, opposite strand 1, transcript variant 4	lncRNA
NM_001173372.1	0.894384006	0	0	26.38240034	6.266032378	8.928755218	5.418310269	0.012779568	chr6	117933559	117937335	-	Fxyd4	108017	FXYD domain-containing ion transport regulator 4, transcript variant 2	protein_coding
NM_033648.1	0.894384006	0	0	26.38240034	6.266032378	8.928755218	5.418310269	0.012779568	chr6	117933559	117937335	-	Fxyd4	108017	FXYD domain-containing ion transport regulator 4, transcript variant 1	protein_coding
XM_006498910.3	0	0	0	0	33.41883935	8.928755218	6.410023262	0.01280503	chr2	130574520	130576868	+	Oxt	18429	oxytocin, transcript variant X1	protein_coding
XM_017313417.1	0	0	0	0	33.41883935	8.928755218	6.410023262	0.01280503	chr9	24097950	24314193	+	Npsr1	319239	neuropeptide S receptor 1, transcript variant X1	protein_coding
XM_006504106.3	88.54401659	21.72616311	101.1553254	165.4896021	151.4291158	181.5513561	1.235776901	0.012849861	chr5	66275784	66298754	+	Nsun7	70918	NOL1/NOP2/Sun domain family, member 7, transcript variant X6	protein_coding
XM_006516259.3	16.09891211	5.667694725	6.976229338	46.7688006	60.57164632	28.77043348	2.241896147	0.012998209	chr12	98435334	98575034	-	Kcnk10	72258	potassium channel, subfamily K, member 10, transcript variant X4	protein_coding
NM_001163241.1	7.155072047	10.39077366	22.67274535	62.3584008	63.70466251	36.70710479	2.014186093	0.013003744	chr13	33964659	33988465	+	Nqo2	18105	NAD(P)H dehydrogenase, quinone 2, transcript variant 2	protein_coding
NM_020282.3	7.155072047	10.39077366	22.67274535	62.3584008	63.70466251	36.70710479	2.014186093	0.013003744	chr13	33964659	33988465	+	Nqo2	18105	NAD(P)H dehydrogenase, quinone 2, transcript variant 1	protein_coding
XM_011240770.2	54.55742436	40.61847886	100.2832967	165.4896021	146.2074222	117.0659017	1.131039021	0.01301092	chr5	66260932	66297088	+	Nsun7	70918	NOL1/NOP2/Sun domain family, member 7, transcript variant X4	protein_coding
XR_001779735.1	0	0	0	53.96400069	0	0	6.756309877	0.01309004	chr10	22264381	22302838	-	LOC108167355	108167355	uncharacterized LOC108167355	lncRNA
XR_373877.3	0	0	1.744057335	59.96000077	8.354709838	0	5.269792153	0.01311327	chr1	191431578	191433682	-	Gm31987	102634395	predicted gene, 31987, transcript variant X1	lncRNA
NM_011420.2	124.3193768	57.62156304	94.17909607	260.2264033	144.1187447	153.7730065	1.012910669	0.013221814	chr13	100124855	100137698	+	Smn1	20595	survival motor neuron 1, transcript variant 1	protein_coding
XR_001783850.1	0	0	1.744057335	31.1792004	0	33.73085305	5.197859642	0.013225903	chr3	58117120	58162350	+	Gm40056	105244450	predicted gene, 40056, transcript variant X4	lncRNA
XM_006504308.2	49.19112033	23.61539469	30.52100335	64.75680083	79.36974346	133.9313283	1.428972674	0.013293932	chr5	129128513	129204599	+	Adgrd1	243277	adhesion G protein-coupled receptor D1, transcript variant X2	protein_coding
XM_011244438.2	0	3.77846315	0.872028667	0	21.93111332	66.46962218	4.261118156	0.013322346	chr13	62368328	62384190	-	Gm3604	100041979	predicted gene 3604, transcript variant X1	protein_coding
XM_011244441.2	0	3.77846315	0.872028667	0	21.93111332	66.46962218	4.261118156	0.013322346	chr13	62368328	62384190	-	Gm3604	100041979	predicted gene 3604, transcript variant X2	protein_coding
NM_001145452.1	0.894384006	18.89231575	4.360143336	19.18720024	28.1971457	108.1371465	2.694153528	0.01334894	chr17	80307407	80388689	+	Arhgef33	381112	Rho guanine nucleotide exchange factor (GEF) 33	protein_coding
XM_006524515.3	0.894384006	18.89231575	4.360143336	19.18720024	28.1971457	108.1371465	2.694153528	0.01334894	chr17	80306930	80386038	+	Arhgef33	381112	Rho guanine nucleotide exchange factor (GEF) 33, transcript variant X7	protein_coding
XM_006524523.3	0.894384006	18.89231575	4.360143336	19.18720024	28.1971457	108.1371465	2.694153528	0.01334894	chr17	80306931	80388361	+	Arhgef33	381112	Rho guanine nucleotide exchange factor (GEF) 33, transcript variant X14	protein_coding
XM_006524524.3	0.894384006	18.89231575	4.360143336	19.18720024	28.1971457	108.1371465	2.694153528	0.01334894	chr17	80306931	80387841	+	Arhgef33	381112	Rho guanine nucleotide exchange factor (GEF) 33, transcript variant X15	protein_coding
XR_001783766.1	44.7192003	28.33847362	11.33637267	205.0632026	32.37450062	60.5171187	1.818099142	0.013392181	chr3	29080725	29691042	+	Egfem1	75740	EGF-like and EMI domain containing 1, transcript variant X7	protein_coding
XR_001780655.1	61.71249641	26.44924205	34.00911802	205.0632026	88.76879203	50.59627957	1.492222954	0.013392545	chr12	83819656	83831936	+	LOC108168018	108168018	uncharacterized LOC108168018	lncRNA
XM_006498755.1	40.24728027	93.51696296	40.1133187	142.7048018	140.9857285	111.1133983	1.184435559	0.013422543	chr2	126628912	126675334	-	Gabpb1	14391	GA repeat binding protein, beta 1, transcript variant X1	protein_coding
NM_015754.2	108.2204647	109.5754313	95.05112473	450.8992058	93.99048567	155.7571744	1.161241983	0.013456436	chr2	144542265	144550859	-	Rbbp9	26450	retinoblastoma binding protein 9	protein_coding
NM_001163527.1	23.25398415	12.28000524	3.488114669	89.94000115	42.81788792	38.69127261	2.134582712	0.013673911	chr2	127138769	127143457	-	Itpripl1	73338	inositol 1,4,5-triphosphate receptor interacting protein-like 1, transcript variant 1	protein_coding
XM_006524465.1	22.35960015	24.56001047	23.54477402	62.3584008	79.36974346	62.50128653	1.535608875	0.013718624	chr17	15041748	15064232	+	Ermard	381062	ER membrane associated RNA degradation, transcript variant X14	protein_coding
XM_017317523.1	22.35960015	24.56001047	23.54477402	62.3584008	79.36974346	62.50128653	1.535608875	0.013718624	chr17	15041549	15064232	+	Ermard	381062	ER membrane associated RNA degradation, transcript variant X20	protein_coding
XR_870242.2	0	0	0	0	27.15280697	13.88917478	6.365055228	0.013718985	chr8	23032881	23034691	-	LOC105243139	105243139	uncharacterized LOC105243139, transcript variant X1	lncRNA
XR_870243.2	0	0	0	0	27.15280697	13.88917478	6.365055228	0.013718985	chr8	23032881	23034691	-	LOC105243139	105243139	uncharacterized LOC105243139, transcript variant X2	lncRNA
NM_001003960.4	5.366304036	25.50462626	13.08043001	244.6368031	18.79809713	2.976251739	2.598998181	0.013816486	chr2	153649449	153687730	+	Dnmt3b	13436	DNA methyltransferase 3B, transcript variant 2	protein_coding
NM_001003961.4	5.366304036	25.50462626	13.08043001	244.6368031	18.79809713	2.976251739	2.598998181	0.013816486	chr2	153649449	153687730	+	Dnmt3b	13436	DNA methyltransferase 3B, transcript variant 1	protein_coding
NM_001271744.1	5.366304036	25.50462626	13.08043001	244.6368031	18.79809713	2.976251739	2.598998181	0.013816486	chr2	153649449	153687730	+	Dnmt3b	13436	DNA methyltransferase 3B, transcript variant 6	protein_coding
NM_001271745.1	5.366304036	25.50462626	13.08043001	244.6368031	18.79809713	2.976251739	2.598998181	0.013816486	chr2	153649449	153687730	+	Dnmt3b	13436	DNA methyltransferase 3B, transcript variant 7	protein_coding
XM_006498683.1	5.366304036	25.50462626	13.08043001	244.6368031	18.79809713	2.976251739	2.598998181	0.013816486	chr2	153659846	153687730	+	Dnmt3b	13436	DNA methyltransferase 3B, transcript variant X2	protein_coding
XM_006498686.2	5.366304036	25.50462626	13.08043001	244.6368031	18.79809713	2.976251739	2.598998181	0.013816486	chr2	153659846	153687730	+	Dnmt3b	13436	DNA methyltransferase 3B, transcript variant X5	protein_coding
XM_006536272.1	5.366304036	0	0	53.96400069	7.310371108	21.82584609	3.947663761	0.013883413	chr7	140835023	140837968	+	Urah	76974	urate (5-hydroxyiso-) hydrolase, transcript variant X1	protein_coding
XM_006502053.3	0	0	0	25.18320032	0	15.87334261	6.363042273	0.013898605	chr3	99140618	99216607	+	Wars2	70560	tryptophanyl tRNA synthetase 2 (mitochondrial), transcript variant X4	protein_coding
XR_869413.2	0.894384006	0	3.488114669	44.37040057	17.75375841	5.952503479	3.942493777	0.014075751	chr6	121200553	121204778	+	Gm38651	102643040	predicted gene, 38651	lncRNA
XM_006527869.2	4.47192003	0	0.872028667	45.56960058	18.79809713	8.928755218	3.770197807	0.014077265	chrX	100605480	100618953	+	Arr3	170735	arrestin 3, retinal, transcript variant X11	protein_coding
XM_006524074.1	50.08550433	34.95078414	55.80983471	160.6928021	92.94614695	79.36671305	1.23846104	0.014112025	chr17	32376260	32389120	-	Wiz	22404	widely-interspaced zinc finger motifs, transcript variant X21	protein_coding
NM_178186.3	0	0	0	52.76480067	0	0	6.723871418	0.014126622	chr13	22042478	22042949	-	Hist1h2ag	319167	histone cluster 1, H2ag	protein_coding
XR_871626.1	0	0	0	52.76480067	0	0	6.723871418	0.014126622	chr10	44902617	44943276	-	Gm40638	105245145	predicted gene, 40638	lncRNA
NM_009985.5	0	2.833847362	0	75.54960096	6.266032378	0	4.868255486	0.014282015	chr19	5465043	5468507	-	Ctsw	13041	cathepsin W	protein_coding
NM_001294308.1	39.35289626	68.95695249	75.86649405	137.9080018	89.81313076	176.5909365	1.134724886	0.014362907	chr12	87097531	87102539	-	Ngb	64242	neuroglobin, transcript variant 1	protein_coding
NM_013687.3	17.88768012	3.77846315	9.59231534	137.9080018	12.53206476	22.81793	2.465856523	0.014515596	chr17	28066747	28080584	-	Tcp11	21463	t-complex protein 11, transcript variant 1	protein_coding
XM_006524010.3	17.88768012	3.77846315	9.59231534	137.9080018	12.53206476	22.81793	2.465856523	0.014515596	chr17	28066751	28080768	-	Tcp11	21463	t-complex protein 11, transcript variant X1	protein_coding
XM_006524011.2	17.88768012	3.77846315	9.59231534	137.9080018	12.53206476	22.81793	2.465856523	0.014515596	chr17	28066751	28080535	-	Tcp11	21463	t-complex protein 11, transcript variant X2	protein_coding
NM_001304551.1	0	0	0.872028667	0	2.088677459	51.58836348	5.791267292	0.014520334	chr4	115000118	115043203	+	Stil	20460	Scl/Tal1 interrupting locus, transcript variant 3	protein_coding
NM_001304553.1	0	0	0.872028667	0	2.088677459	51.58836348	5.791267292	0.014520334	chr4	115000118	115043203	+	Stil	20460	Scl/Tal1 interrupting locus, transcript variant 5	protein_coding
NM_001304555.1	0	0	0.872028667	0	2.088677459	51.58836348	5.791267292	0.014520334	chr4	115000118	115043203	+	Stil	20460	Scl/Tal1 interrupting locus, transcript variant 2	protein_coding
NM_001304559.1	0	0	0.872028667	0	2.088677459	51.58836348	5.791267292	0.014520334	chr4	115000118	115043203	+	Stil	20460	Scl/Tal1 interrupting locus, transcript variant 4	protein_coding
NM_009185.3	0	0	0.872028667	0	2.088677459	51.58836348	5.791267292	0.014520334	chr4	115000118	115043203	+	Stil	20460	Scl/Tal1 interrupting locus, transcript variant 1	protein_coding
XM_006502905.3	0	0	0.872028667	0	2.088677459	51.58836348	5.791267292	0.014520334	chr4	115007241	115043203	+	Stil	20460	Scl/Tal1 interrupting locus, transcript variant X2	protein_coding
XM_006502906.3	0	0	0.872028667	0	2.088677459	51.58836348	5.791267292	0.014520334	chr4	115021829	115043203	+	Stil	20460	Scl/Tal1 interrupting locus, transcript variant X3	protein_coding
XM_017320088.1	0	0	0.872028667	0	2.088677459	51.58836348	5.791267292	0.014520334	chr4	115000113	115043203	+	Stil	20460	Scl/Tal1 interrupting locus, transcript variant X1	protein_coding
XM_011245299.2	9.838224065	0	1.744057335	61.15920078	8.354709838	39.68335653	3.232381021	0.014623351	chr14	69464058	69503455	-	Gm16867	100862085	predicted gene, 16867, transcript variant X13	protein_coding
NM_001081199.1	76.0226405	59.51079461	56.68186337	149.9000019	96.07916313	149.8046709	1.041541807	0.014679785	chr2	25563115	25571316	-	Mamdc4	381352	MAM domain containing 4	protein_coding
NM_001159482.1	163.6722731	154.9169891	119.4679274	521.6520067	227.6658431	129.9629926	1.003358908	0.014761558	chr11	78188427	78192193	+	Rab34	19376	RAB34, member RAS oncogene family, transcript variant 2	protein_coding
NM_001081234.2	59.02934439	48.17540516	49.70563404	121.1192015	88.76879203	127.9788248	1.106213027	0.014966309	chr5	108312925	108349355	+	Pigg	433931	phosphatidylinositol glycan anchor biosynthesis, class G, transcript variant 2	protein_coding
XM_006519331.2	109.1148487	103.9077366	60.16997804	280.6128036	114.8772603	162.7017618	1.029701972	0.014977355	chr14	70100090	70137964	+	Bin3	57784	bridging integrator 3, transcript variant X2	protein_coding
XM_006535648.3	35.77536024	9.446157875	16.56854468	92.33840118	61.61598505	53.57253131	1.74523889	0.014986323	chr5	28456840	28465019	-	Shh	20423	sonic hedgehog, transcript variant X1	protein_coding
XM_006514531.3	3.577536024	0	2.616086002	20.38640026	26.10846824	23.81001392	3.497461156	0.015182671	chr11	8997437	9011538	-	Hus1	15574	HUS1 checkpoint clamp component, transcript variant X1	protein_coding
NM_201370.2	0	0	0	51.56560066	0	0	6.690687791	0.015254893	chr6	40442863	40466815	+	Wee2	381759	WEE1 homolog 2 (S. pombe)	protein_coding
XR_001783509.1	0	0	0	51.56560066	0	0	6.690687791	0.015254893	chr2	151946975	151949967	-	Gm14154	102633439	predicted gene 14154, transcript variant X1	lncRNA
XR_001783510.1	0	0	0	51.56560066	0	0	6.690687791	0.015254893	chr2	151946975	151949655	-	Gm14154	102633439	predicted gene 14154, transcript variant X2	lncRNA
XR_001783511.1	0	0	0	51.56560066	0	0	6.690687791	0.015254893	chr2	151946975	151951070	-	Gm14154	102633439	predicted gene 14154, transcript variant X3	lncRNA
XR_001783512.1	0	0	0	51.56560066	0	0	6.690687791	0.015254893	chr2	151946975	151956084	-	Gm14154	102633439	predicted gene 14154, transcript variant X4	lncRNA
XR_001783513.1	0	0	0	51.56560066	0	0	6.690687791	0.015254893	chr2	151946975	151951070	-	Gm14154	102633439	predicted gene 14154, transcript variant X5	lncRNA
XR_001783514.1	0	0	0	51.56560066	0	0	6.690687791	0.015254893	chr2	151946975	151951070	-	Gm14154	102633439	predicted gene 14154, transcript variant X6	lncRNA
XR_001783922.1	0	0	0	51.56560066	0	0	6.690687791	0.015254893	chr3	94677212	94684670	+	LOC108168882	108168882	uncharacterized LOC108168882	lncRNA
XR_378542.2	0	0	0	51.56560066	0	0	6.690687791	0.015254893	chr7	132374326	132386091	-	Gm34908	102638315	predicted gene, 34908, transcript variant X9	lncRNA
XM_006495446.3	42.03604828	20.78154732	67.14620738	205.0632026	66.8376787	82.34296479	1.442876917	0.01525693	chr1	14168953	14305653	-	Eya1	14048	EYA transcriptional coactivator and phosphatase 1, transcript variant X1	protein_coding
XR_378743.1	3.577536024	0	0	55.1632007	11.48772603	3.968335653	4.296155532	0.015289975	chr8	14957193	14961108	-	Gm16350	102638701	predicted gene 16350	lncRNA
XR_379318.2	0	2.833847362	2.616086002	55.1632007	6.266032378	11.90500696	3.749693113	0.015334864	chr9	43506975	43520993	-	Gm36855	102640899	predicted gene, 36855, transcript variant X2	lncRNA
NM_178417.3	17.88768012	35.89539992	23.54477402	130.7128017	43.86222665	61.50920261	1.609205915	0.015337884	chr11	59461197	59472474	-	Zfp867	237775	zinc finger protein 867	protein_coding
NR_015386.2	8.049456053	0	0	93.53760119	13.57640349	3.968335653	3.78172365	0.015377706	chr17	85609090	85618396	-	Six3os1	100043902	SIX homeobox 3, opposite strand 1, transcript variant 3	lncRNA
XM_006498762.1	40.24728027	93.51696296	46.21751937	142.7048018	140.9857285	111.1133983	1.134432693	0.015392622	chr2	126628912	126675334	-	Gabpb1	14391	GA repeat binding protein, beta 1, transcript variant X8	protein_coding
XR_879413.2	0	2.833847362	0.872028667	75.54960096	6.266032378	0	4.471697315	0.015506913	chr19	5465240	5470388	-	Ctsw	13041	cathepsin W, transcript variant X1	protein_coding
NR_029437.1	0	0	0	0	16.70941968	22.81793	6.311169716	0.015520574	chr7	114315479	114415161	-	4933406I18Rik	71045	RIKEN cDNA 4933406I18 gene, transcript variant 2	lncRNA
NM_001161626.1	1.788768012	6.612310512	1.744057335	45.56960058	15.66508095	21.82584609	3.038185267	0.015544328	chr5	121463181	121495421	+	Tmem116	77462	transmembrane protein 116, transcript variant 2	protein_coding
XR_001780800.1	67.07880045	64.23387355	138.6525581	256.6288033	115.921599	186.5117757	1.048081985	0.015633263	chr13	104631322	104816966	-	Cwc27	67285	CWC27 spliceosome-associated protein, transcript variant X7	protein_coding
XM_006515035.3	8.943840059	47.23078937	20.05665935	167.8880021	79.36974346	26.78626565	1.845896823	0.01571967	chr12	4739888	4768996	-	Fam228b	207921	family with sequence similarity 228, member B, transcript variant X9	protein_coding
NM_015766.2	0	5.667694725	9.59231534	98.33440125	19.84243586	8.928755218	3.05450925	0.015736989	chr17	55952623	55957022	+	Ebi3	50498	Epstein-Barr virus induced gene 3	protein_coding
NM_133205.3	11.62699208	0	0.872028667	45.56960058	21.93111332	42.65960826	3.136560705	0.015841196	chrX	100605497	100618493	+	Arr3	170735	arrestin 3, retinal	protein_coding
XM_006527865.2	11.62699208	0	0.872028667	45.56960058	21.93111332	42.65960826	3.136560705	0.015841196	chrX	100605480	100618953	+	Arr3	170735	arrestin 3, retinal, transcript variant X6	protein_coding
XM_011247529.1	11.62699208	0	0.872028667	45.56960058	21.93111332	42.65960826	3.136560705	0.015841196	chrX	100605480	100618953	+	Arr3	170735	arrestin 3, retinal, transcript variant X18	protein_coding
XR_386916.2	11.62699208	0	0.872028667	45.56960058	21.93111332	42.65960826	3.136560705	0.015841196	chrX	100605480	100618953	+	Arr3	170735	arrestin 3, retinal, transcript variant X2	protein_coding
XM_011248230.2	71.55072047	89.73849981	77.61055139	298.6008038	111.7442441	104.1688109	1.104526014	0.015922027	chr5	123099612	123117332	+	Tmem120b	330189	transmembrane protein 120B, transcript variant X1	protein_coding
XM_006510212.3	34.88097623	48.17540516	20.05665935	181.0792023	50.12825903	66.46962218	1.528416908	0.015923892	chr9	30899155	30921162	-	Adamts15	235130	a disintegrin-like and metallopeptidase (reprolysin type) with thrombospondin type 1 motif, 15, transcript variant X1	protein_coding
NM_001081393.1	1.788768012	0	0	40.77280052	2.088677459	10.91292304	4.90149333	0.016035794	chr18	7088233	7297901	-	Armc4	74934	armadillo repeat containing 4	protein_coding
XM_006526311.3	1.788768012	0	0	40.77280052	2.088677459	10.91292304	4.90149333	0.016035794	chr18	7088336	7298304	-	Armc4	74934	armadillo repeat containing 4, transcript variant X1	protein_coding
XM_006526312.3	1.788768012	0	0	40.77280052	2.088677459	10.91292304	4.90149333	0.016035794	chr18	7088336	7294624	-	Armc4	74934	armadillo repeat containing 4, transcript variant X2	protein_coding
XM_011247016.1	1.788768012	0	0	40.77280052	2.088677459	10.91292304	4.90149333	0.016035794	chr18	7088336	7273599	-	Armc4	74934	armadillo repeat containing 4, transcript variant X4	protein_coding
NM_009170.3	42.93043228	18.89231575	16.56854468	85.14320109	92.94614695	53.57253131	1.56224655	0.016058282	chr5	28456840	28467101	-	Shh	20423	sonic hedgehog	protein_coding
XR_001782695.1	5.366304036	28.33847362	17.44057335	146.3024019	25.06412951	40.67544044	2.05083978	0.016118654	chr19	38264535	38270335	-	Gm32771	102635432	predicted gene, 32771, transcript variant X1	lncRNA
XR_380808.3	41.14166427	11.33538945	4.360143336	170.2864022	45.95090411	27.77834957	2.099677542	0.016281195	chr10	114803519	114817587	+	Gm15723	102633245	predicted gene 15723	lncRNA
NM_019935.3	0.894384006	0	0	19.18720024	6.266032378	12.89709087	5.302868619	0.016364569	chr19	5549137	5560575	-	Ovol1	18426	ovo like zinc finger 1	protein_coding
XM_006531675.3	0.894384006	0	0	19.18720024	6.266032378	12.89709087	5.302868619	0.016364569	chr19	5549235	5559151	-	Ovol1	18426	ovo like zinc finger 1, transcript variant X2	protein_coding
XM_006531676.3	0.894384006	0	0	19.18720024	6.266032378	12.89709087	5.302868619	0.016364569	chr19	5549235	5559328	-	Ovol1	18426	ovo like zinc finger 1, transcript variant X3	protein_coding
XM_011248605.2	0.894384006	0	0	19.18720024	6.266032378	12.89709087	5.302868619	0.016364569	chr19	5549235	5559296	-	Ovol1	18426	ovo like zinc finger 1, transcript variant X1	protein_coding
XR_001780473.1	17.88768012	18.89231575	6.976229338	67.15520086	56.3942914	38.69127261	1.891353283	0.016426837	chr12	55303372	55382492	+	1110008L16Rik	66132	RIKEN cDNA 1110008L16 gene, transcript variant X1	protein_coding
NM_001308449.1	56.34619237	161.5292997	49.70563404	177.4816023	146.2074222	255.9576496	1.117396283	0.016477982	chr8	120608600	120668142	-	Emc8-1190005i06rik	105734727	Emc8-1190005I06Rik readthrough	protein_coding
XR_001784343.1	0	0	0	50.36640064	0	0	6.65672339	0.01648381	chr4	87530893	87668518	-	Gm34180	102637345	predicted gene, 34180, transcript variant X3	lncRNA
XR_390696.2	0	0	0	50.36640064	0	0	6.65672339	0.01648381	chr4	87597861	87668521	-	Gm34180	102637345	predicted gene, 34180, transcript variant X4	lncRNA
XR_878136.1	0	0	0	50.36640064	0	0	6.65672339	0.01648381	chrX	92934936	93039266	-	Gm38657	102643091	predicted gene, 38657, transcript variant X1	lncRNA
XR_881406.1	0	0	0	50.36640064	0	0	6.65672339	0.01648381	chr4	87565858	87668518	-	Gm34180	102637345	predicted gene, 34180, transcript variant X1	lncRNA
XR_881407.1	0	0	0	50.36640064	0	0	6.65672339	0.01648381	chr4	87537525	87668518	-	Gm34180	102637345	predicted gene, 34180, transcript variant X2	lncRNA
XM_006512823.2	14.31014409	13.22462102	10.46434401	92.33840118	14.62074222	54.56461522	2.086227921	0.016516192	chr10	30608349	30619115	-	Hint3	66847	histidine triad nucleotide binding protein 3, transcript variant X1	protein_coding
NM_145608.2	23.25398415	50.06463674	35.75317536	123.5176016	88.76879203	65.47753827	1.348096798	0.016668925	chr8	125910450	125947439	+	BC021891	234878	cDNA sequence BC021891	protein_coding
NM_001289488.1	0	13.22462102	0	76.74880098	32.37450062	18.84959435	3.282483695	0.016808979	chr12	111417445	111431680	+	Exoc3l4	74190	exocyst complex component 3-like 4, transcript variant 3	protein_coding
NM_001289489.1	0	13.22462102	0	76.74880098	32.37450062	18.84959435	3.282483695	0.016808979	chr12	111417445	111431678	+	Exoc3l4	74190	exocyst complex component 3-like 4, transcript variant 4	protein_coding
XM_006521551.2	8.049456053	9.446157875	16.56854468	97.13520124	36.55185554	18.84959435	2.158599072	0.016860388	chr15	79895028	79909247	+	Apobec3	80287	apolipoprotein B mRNA editing enzyme, catalytic polypeptide 3, transcript variant X4	protein_coding
XM_017316807.1	8.049456053	9.446157875	16.56854468	97.13520124	36.55185554	18.84959435	2.158599072	0.016860388	chr15	79895165	79909247	+	Apobec3	80287	apolipoprotein B mRNA editing enzyme, catalytic polypeptide 3, transcript variant X3	protein_coding
XM_017316808.1	8.049456053	9.446157875	16.56854468	97.13520124	36.55185554	18.84959435	2.158599072	0.016860388	chr15	79892058	79909247	+	Apobec3	80287	apolipoprotein B mRNA editing enzyme, catalytic polypeptide 3, transcript variant X5	protein_coding
XR_001778768.1	18.78206412	32.11693677	37.49723269	148.7008019	75.19238854	37.6991887	1.562617998	0.016886076	chr8	32471078	32477346	-	LOC108167591	108167591	60S ribosomal protein L27a pseudogene	transcribed_pseudogene
XM_017320487.1	42.93043228	62.34464197	32.26506069	166.6888021	108.6112279	60.5171187	1.286932863	0.016914928	chr4	42669923	42769179	+	LOC108168952	108168952	uncharacterized LOC108168952	protein_coding
XM_011246064.2	48.29673632	34.95078414	11.33637267	85.14320109	100.2565181	80.35879696	1.491518012	0.016920398	chr16	18217125	18220347	+	Ccdc188	102638083	coiled-coil domain containing 188, transcript variant X2	protein_coding
XM_006506183.3	42.03604828	2.833847362	19.18463068	158.294402	56.3942914	39.68335653	1.985863896	0.016953472	chr6	84019252	84159468	+	Dysf	26903	dysferlin, transcript variant X22	protein_coding
XM_006506184.3	42.03604828	2.833847362	19.18463068	158.294402	56.3942914	39.68335653	1.985863896	0.016953472	chr6	84019254	84157167	+	Dysf	26903	dysferlin, transcript variant X23	protein_coding
XM_006498687.2	5.366304036	27.39385784	13.08043001	244.6368031	17.75375841	2.976251739	2.532672821	0.016955226	chr2	153659846	153687730	+	Dnmt3b	13436	DNA methyltransferase 3B, transcript variant X6	protein_coding
XM_006505497.1	4.47192003	0	0	63.55760081	0	27.77834957	4.347630136	0.016974922	chr6	83030932	83032397	-	Dok1	13448	docking protein 1, transcript variant X1	protein_coding
XM_017320156.1	26.83152018	22.6707789	17.44057335	165.4896021	28.1971457	40.67544044	1.804965883	0.017051157	chr4	130130217	130139694	-	Hcrtr1	230777	hypocretin (orexin) receptor 1, transcript variant X1	protein_coding
NM_013705.1	52.76865635	136.0246734	84.58678073	297.4016038	161.8725031	117.0659017	1.075120335	0.017074234	chr7	29784790	29794540	+	Zfp30	22693	zinc finger protein 30	protein_coding
NM_022414.2	36.66974424	68.95695249	75.86649405	137.9080018	84.59143711	176.5909365	1.137122072	0.017158607	chr12	87097531	87102539	-	Ngb	64242	neuroglobin, transcript variant 2	protein_coding
XM_006526447.3	103.7485447	122.8000524	47.08954803	368.1544047	124.2763088	120.0421535	1.161198088	0.017170866	chr18	86711064	86718285	+	Cbln2	12405	cerebellin 2 precursor protein, transcript variant X2	protein_coding
NM_021328.3	116.2699208	110.5200471	61.04200671	300.9992038	125.3206476	153.7730065	1.009773814	0.017311216	chr14	70100145	70138206	+	Bin3	57784	bridging integrator 3	protein_coding
XM_006508416.3	34.88097623	4.723078937	21.80071668	127.1152016	39.68487173	58.53295087	1.871840679	0.01735427	chr7	119922671	120095676	-	Dnah3	381917	dynein, axonemal, heavy chain 3	protein_coding
XM_006529857.2	23.25398415	17.00308417	7.848258006	103.1312013	67.88201743	17.85751044	1.971784006	0.017360829	chr1	143739455	143743484	+	Glrx2	69367	glutaredoxin 2 (thioltransferase), transcript variant X3	protein_coding
XR_378224.1	103.7485447	52.8984841	76.73852272	285.4096036	81.45842092	148.812587	1.141316842	0.017417101	chr7	121391610	121500498	+	Hs3st2	195646	heparan sulfate (glucosamine) 3-O-sulfotransferase 2, transcript variant X5	protein_coding
NM_175206.4	56.34619237	51.95386831	27.03288869	202.6648026	84.59143711	60.5171187	1.359832379	0.017473498	chr9	66508459	66514593	-	Fbxl22	74165	F-box and leucine-rich repeat protein 22	protein_coding
XM_006522669.3	57.24057638	55.73233146	148.2448734	304.5968039	169.1828742	106.1529787	1.147850792	0.017551873	chr16	11321878	11664202	+	Snx29	74478	sorting nexin 29, transcript variant X4	protein_coding
NM_177841.3	23.25398415	29.28308941	56.68186337	181.0792023	77.281066	48.61211174	1.487368669	0.01755996	chr2	26271647	26294557	-	Ccdc187	329366	coiled-coil domain containing 187	protein_coding
NR_033326.1	8.049456053	10.39077366	2.616086002	92.33840118	6.266032378	31.74668522	2.630368746	0.0175889	chr14	122365679	122451146	-	Gm5089	328479	predicted gene 5089, transcript variant 2	lncRNA
XM_006532870.2	60.8181124	65.17848934	58.42592071	194.2704025	69.97069489	136.90758	1.119749271	0.017703293	chr11	62648632	62666356	+	Mmgt2	216829	membrane magnesium transporter 2, transcript variant X1	protein_coding
XM_017314476.1	26.83152018	28.33847362	31.39303202	69.55360089	71.01503362	83.3350487	1.371324091	0.017760206	chr11	88999398	89020293	+	Trim25	217069	tripartite motif-containing 25, transcript variant X1	protein_coding
NR_045780.1	28.62028819	2.833847362	9.59231534	107.9280014	21.93111332	56.54878305	2.179737154	0.017764826	chr11	95700106	95712754	-	Zfp652os	432396	zinc finger protein 652, opposite strand	lncRNA
XM_017315936.1	155.622817	87.84926824	47.9615767	348.9672045	112.7885828	177.5830205	1.132115344	0.017774776	chr2	62761897	63184284	-	Kcnh7	170738	potassium voltage-gated channel, subfamily H (eag-related), member 7, transcript variant X11	protein_coding
XR_380237.1	17.88768012	4.723078937	2.616086002	53.96400069	52.21693649	24.80209783	2.374914331	0.0178197	chr10	33624246	33662432	+	Gm15939	102632938	predicted gene 15939	lncRNA
XM_006500486.3	0	0	0	49.16720063	0	0	6.621940705	0.017823283	chr2	168748335	168765303	-	Sall4	99377	sal-like 4 (Drosophila), transcript variant X1	protein_coding
XR_001783917.1	0	0	0	49.16720063	0	0	6.621940705	0.017823283	chr3	89303238	89311655	+	Gm34014	102637122	predicted gene, 34014, transcript variant X2	lncRNA
XM_006497923.1	40.24728027	6.612310512	51.44969137	175.0832022	61.61598505	73.41420957	1.653593338	0.017981258	chr2	28844902	28905571	+	Ddx31	227674	DEAD/H (Asp-Glu-Ala-Asp/His) box polypeptide 31, transcript variant X2	protein_coding
NM_001302356.1	103.7485447	113.3538945	47.08954803	368.1544047	124.2763088	105.1608948	1.176180143	0.017989551	chr18	86711110	86718283	+	Cbln2	12405	cerebellin 2 precursor protein, transcript variant 2	protein_coding
XM_006528972.3	16.99329611	2.833847362	21.80071668	148.7008019	11.48772603	41.66752435	2.272752304	0.01800118	chrX	164436951	164459170	+	Asb11	68854	ankyrin repeat and SOCS box-containing 11, transcript variant X2	protein_coding
NM_001313713.1	3.577536024	0	0	19.18720024	25.06412951	16.86542652	4.090186416	0.018012793	chr1	85649988	85701572	+	Sp100	20684	nuclear antigen Sp100, transcript variant 3	protein_coding
XR_869358.1	0.894384006	0	0	59.96000077	0	0	5.946317185	0.018082743	chr6	112422733	112424511	-	Gm40395	105244863	predicted gene, 40395	lncRNA
NM_025866.3	8.049456053	6.612310512	25.28883135	81.54560104	38.640533	41.66752435	2.013792332	0.018148499	chr2	72476219	72486890	+	Cdca7	66953	cell division cycle associated 7	protein_coding
XM_006510213.1	34.88097623	48.17540516	21.80071668	181.0792023	52.21693649	61.50920261	1.489991966	0.018204057	chr9	30899155	30918784	-	Adamts15	235130	a disintegrin-like and metallopeptidase (reprolysin type) with thrombospondin type 1 motif, 15, transcript variant X2	protein_coding
XM_006506383.3	48.29673632	52.8984841	56.68186337	217.0552028	64.74900124	92.26380392	1.241898077	0.018232862	chr6	104492734	104863406	+	Cntn6	53870	contactin 6, transcript variant X5	protein_coding
XM_017315381.1	42.03604828	20.78154732	67.14620738	188.2744024	69.97069489	82.34296479	1.386215643	0.018240694	chr1	14168953	14305655	-	Eya1	14048	EYA transcriptional coactivator and phosphatase 1, transcript variant X6	protein_coding
XM_006506381.3	48.29673632	49.12002095	56.68186337	217.0552028	64.74900124	87.30338436	1.257379357	0.018292065	chr6	104547561	104863406	+	Cntn6	53870	contactin 6, transcript variant X2	protein_coding
XM_017321679.1	48.29673632	49.12002095	56.68186337	217.0552028	64.74900124	87.30338436	1.257379357	0.018292065	chr6	104493359	104863406	+	Cntn6	53870	contactin 6, transcript variant X4	protein_coding
XM_006537711.2	109.1148487	43.45232622	64.53012138	155.896002	170.2272129	121.0342374	1.041235133	0.01866197	chr4	62360582	62391769	+	Slc31a1	20529	solute carrier family 31, member 1, transcript variant X1	protein_coding
XR_373653.2	1.788768012	4.723078937	2.616086002	101.9320013	0	6.944587392	3.576171333	0.01874285	chr1	162471426	162481653	+	Gm31985	102634393	predicted gene, 31985, transcript variant X1	lncRNA
XM_006535649.3	35.77536024	9.446157875	16.56854468	85.14320109	61.61598505	53.57253131	1.694531904	0.018881279	chr5	28456840	28465589	-	Shh	20423	sonic hedgehog, transcript variant X2	protein_coding
XR_870855.1	1.788768012	0	0	27.58160035	15.66508095	4.960419566	4.744354794	0.018888958	chr9	63935908	63942064	-	Gm36033	102639808	predicted gene, 36033, transcript variant X6	lncRNA
XM_006497563.1	72.44510448	85.01542087	115.1077841	335.7760043	88.76879203	154.7650904	1.085362646	0.018951628	chr2	19371792	19394976	+	Msrb2	76467	methionine sulfoxide reductase B2, transcript variant X3	protein_coding
NM_001081433.3	57.24057638	75.569263	27.03288869	272.2184035	80.41408219	65.47753827	1.385907609	0.019008915	chr1	54645340	54926387	-	Ankrd44	329154	ankyrin repeat domain 44	protein_coding
XM_006496073.3	57.24057638	75.569263	27.03288869	272.2184035	80.41408219	65.47753827	1.385907609	0.019008915	chr1	54645528	54926727	-	Ankrd44	329154	ankyrin repeat domain 44, transcript variant X4	protein_coding
NM_008005.2	17.88768012	1.889231575	4.360143336	56.36240072	46.99524284	25.79418174	2.416621943	0.019072866	chr11	33116970	33147400	-	Fgf18	14172	fibroblast growth factor 18, transcript variant 1	protein_coding
NR_102395.1	17.88768012	1.889231575	4.360143336	56.36240072	46.99524284	25.79418174	2.416621943	0.019072866	chr11	33116970	33147400	-	Fgf18	14172	fibroblast growth factor 18, transcript variant 2	protein_coding
XR_001783434.1	1.788768012	0	0	41.97200054	10.4433873	0.992083913	4.891509047	0.019083377	chr2	113761146	113773660	+	LOC108168783	108168783	uncharacterized LOC108168783, transcript variant X1	lncRNA
XR_001783435.1	1.788768012	0	0	41.97200054	10.4433873	0.992083913	4.891509047	0.019083377	chr2	113761146	113778244	+	LOC108168783	108168783	uncharacterized LOC108168783, transcript variant X2	lncRNA
XR_376977.2	0	0	0	0	12.53206476	24.80209783	6.228954049	0.019190597	chr5	64816838	64819750	+	Gm31684	102633994	predicted gene, 31684	lncRNA
NM_009348.3	0	0	8.720286673	89.94000115	6.266032378	11.90500696	3.621385553	0.019245814	chr19	55180885	55196313	+	Tectb	21684	tectorin beta	protein_coding
XM_006526903.1	0	0	8.720286673	89.94000115	6.266032378	11.90500696	3.621385553	0.019245814	chr19	55180733	55196306	+	Tectb	21684	tectorin beta, transcript variant X2	protein_coding
NM_001142938.1	37.56412825	67.06772091	20.92868801	77.94800099	151.4291158	87.30338436	1.337243478	0.019255334	chr12	102753275	102757810	-	AK010878	100233175	cDNA sequence AK010878	protein_coding
NM_001163242.1	7.155072047	10.39077366	22.67274535	62.3584008	63.70466251	29.76251739	1.951146111	0.019563053	chr13	33967153	33988465	+	Nqo2	18105	NAD(P)H dehydrogenase, quinone 2, transcript variant 3	protein_coding
XM_006508002.3	26.83152018	0	23.54477402	125.9160016	49.0839203	53.57253131	2.178014041	0.019563347	chr7	128003424	128011393	+	Trim72	434246	tripartite motif-containing 72, transcript variant X1	protein_coding
XR_001784490.1	47.40235231	56.67694725	64.53012138	191.8720024	127.409325	61.50920261	1.172919569	0.019573546	chr4	142348717	142361007	+	LOC108168985	108168985	uncharacterized LOC108168985	lncRNA
NR_102277.1	16.09891211	37.7846315	18.31260201	149.9000019	28.1971457	59.52503479	1.717938534	0.019715023	chr7	136268324	136318511	+	C030029H02Rik	77383	RIKEN cDNA C030029H02 gene	lncRNA
NM_153783.4	35.77536024	37.7846315	41.85737603	182.2784023	88.76879203	37.6991887	1.416688477	0.019859512	chr7	140125685	140134334	+	Paox	212503	polyamine oxidase (exo-N4-amino)	protein_coding
NM_008751.5	57.24057638	103.9077366	119.4679274	295.0032038	133.6753574	135.9154961	1.006622213	0.019954751	chr6	8950019	9248578	+	Nxph1	18231	neurexophilin 1	protein_coding
NM_001004455.2	61.71249641	114.2985103	37.49723269	303.3976039	95.0348244	105.1608948	1.237244014	0.020025391	chr12	24665838	24681795	-	Cys1	12879	cystin 1, transcript variant 2	protein_coding
XM_006503303.3	15.2045281	18.89231575	27.90491735	74.35040095	46.99524284	65.47753827	1.589834874	0.020035632	chr4	103313209	103371869	+	Oma1	67013	OMA1 zinc metallopeptidase, transcript variant X6	protein_coding
XM_006534460.3	0	0	0	39.57360051	0	0.992083913	6.343986104	0.020073332	chr11	96099369	96124624	-	Calcoco2	76815	calcium binding and coiled-coil domain 2, transcript variant X1	protein_coding
XM_011242042.2	0	3.77846315	0	31.1792004	12.53206476	17.85751044	4.044084137	0.020089137	chr8	11453513	11471327	-	Rab20	19332	RAB20, member RAS oncogene family, transcript variant X1	protein_coding
XM_011239969.2	5.366304036	0	1.744057335	86.3424011	0	14.8812587	3.825124545	0.020140887	chr3	46440854	46447991	-	Pabpc4l	241989	poly(A) binding protein, cytoplasmic 4-like, transcript variant X1	protein_coding
XR_877839.2	5.366304036	0	4.360143336	81.54560104	21.93111332	0.992083913	3.417470668	0.020252861	chr19	37677387	37697564	-	Gm32342	102634858	predicted gene, 32342, transcript variant X3	lncRNA
NM_138686.3	68.86756846	114.2985103	37.49723269	303.3976039	95.0348244	113.0975661	1.212229394	0.020320855	chr12	24665838	24681795	-	Cys1	12879	cystin 1, transcript variant 1	protein_coding
XM_011238346.2	42.03604828	20.78154732	67.14620738	188.2744024	66.8376787	82.34296479	1.372886115	0.020337358	chr1	14168953	14305655	-	Eya1	14048	EYA transcriptional coactivator and phosphatase 1, transcript variant X7	protein_coding
NM_001163239.1	7.155072047	10.39077366	22.67274535	62.3584008	53.26127522	36.70710479	1.918374698	0.020412164	chr13	33964659	33988465	+	Nqo2	18105	NAD(P)H dehydrogenase, quinone 2, transcript variant 4	protein_coding
NM_008922.2	16.09891211	3.77846315	13.95245868	131.9120017	5.221693649	39.68335653	2.381474354	0.020414189	chr1	33453808	33669794	-	Prim2	19076	DNA primase, p58 subunit	protein_coding
NM_001205054.1	1.788768012	1.889231575	0	0	25.06412951	43.65169218	4.232816205	0.020427441	chr8	53511702	53523422	+	Aga	11593	aspartylglucosaminidase, transcript variant 2	protein_coding
NM_008528.4	11.62699208	44.39694201	10.46434401	46.7688006	49.0839203	131.9471604	1.781178563	0.020442322	chr19	40928927	40994535	-	Blnk	17060	B cell linker	protein_coding
XR_001780158.1	0	0	0	0	15.66508095	20.83376218	6.196190082	0.020452704	chr11	5260481	5262723	+	LOC108167881	108167881	uncharacterized LOC108167881, transcript variant X1	lncRNA
XR_001780161.1	0	0	0	0	15.66508095	20.83376218	6.196190082	0.020452704	chr11	5260481	5262723	+	LOC108167881	108167881	uncharacterized LOC108167881, transcript variant X4	lncRNA
NM_027041.4	15.2045281	0	18.31260201	130.7128017	30.28582316	23.81001392	2.457714725	0.020467675	chr4	34711332	34730206	-	Cfap206	69329	cilia and flagella associated protein 206	protein_coding
NM_001122997.2	5.366304036	30.2277052	13.08043001	244.6368031	18.79809713	2.976251739	2.451897553	0.020534693	chr2	153649449	153687730	+	Dnmt3b	13436	DNA methyltransferase 3B, transcript variant 5	protein_coding
XM_006498682.1	5.366304036	30.2277052	13.08043001	244.6368031	18.79809713	2.976251739	2.451897553	0.020534693	chr2	153659846	153687730	+	Dnmt3b	13436	DNA methyltransferase 3B, transcript variant X1	protein_coding
XM_006498684.2	5.366304036	30.2277052	13.08043001	244.6368031	18.79809713	2.976251739	2.451897553	0.020534693	chr2	153649165	153687730	+	Dnmt3b	13436	DNA methyltransferase 3B, transcript variant X3	protein_coding
XM_006498685.2	5.366304036	30.2277052	13.08043001	244.6368031	18.79809713	2.976251739	2.451897553	0.020534693	chr2	153659846	153687730	+	Dnmt3b	13436	DNA methyltransferase 3B, transcript variant X4	protein_coding
XM_006534003.2	58.13496039	94.46157875	102.0273541	289.0072037	99.21217932	138.8917478	1.04770296	0.020798798	chr11	62879437	62895186	+	Tvp23b	67510	trans-golgi network vesicle protein 23B, transcript variant X2	protein_coding
XM_006502064.1	66.18441644	29.28308941	112.4916981	146.3024019	145.1630834	158.7334261	1.112648995	0.02081929	chr3	94769958	94786509	-	Cgn	70737	cingulin, transcript variant X4	protein_coding
NM_001024139.1	36.66974424	48.17540516	20.05665935	181.0792023	50.12825903	61.50920261	1.479161472	0.020860965	chr9	30899155	30922452	-	Adamts15	235130	a disintegrin-like and metallopeptidase (reprolysin type) with thrombospondin type 1 motif, 15	protein_coding
XM_006511608.3	0	0	0	0	1.04433873	38.69127261	6.319049836	0.020865658	chr9	96485748	96525493	-	Gm28729	102635744	predicted gene 28729, transcript variant X3	protein_coding
XR_391029.1	0	0	0	46.7688006	0	0	6.549754443	0.020879042	chr4	155240265	155242787	+	Gm33187	102635989	predicted gene, 33187, transcript variant X1	lncRNA
XR_391030.1	0	0	0	46.7688006	0	0	6.549754443	0.020879042	chr4	155240265	155242787	+	Gm33187	102635989	predicted gene, 33187, transcript variant X3	lncRNA
XR_391031.2	0	0	0	46.7688006	0	0	6.549754443	0.020879042	chr4	155240265	155243884	+	Gm33187	102635989	predicted gene, 33187, transcript variant X2	lncRNA
XR_874923.1	0.894384006	17.00308417	0	85.14320109	6.266032378	53.57253131	3.02426287	0.020971648	chr14	103470194	103510575	+	Gm34907	102638313	predicted gene, 34907, transcript variant X12	lncRNA
XM_011250038.2	131.4744489	55.73233146	120.3399561	344.1704044	148.2960996	134.9234122	1.025746091	0.020983662	chr4	56899046	56947565	-	Tmem245	242474	transmembrane protein 245, transcript variant X4	protein_coding
XR_881358.2	0.894384006	1.889231575	6.104200671	91.13920116	13.57640349	0	3.552162602	0.020986903	chr4	65628952	65634800	+	Gm31533	102633792	predicted gene, 31533	lncRNA
XM_006523368.2	7.155072047	4.723078937	3.488114669	27.58160035	28.1971457	32.73876913	2.526850465	0.021126949	chr17	14982301	14990906	+	9030025P20Rik	100041574	RIKEN cDNA 9030025P20 gene, transcript variant X6	protein_coding
NM_016764.5	22.35960015	66.12310512	61.91403538	62.3584008	124.2763088	180.5592722	1.290000006	0.021196354	chrX	155323918	155338460	-	Prdx4	53381	peroxiredoxin 4, transcript variant 2	protein_coding
XR_168529.3	16.09891211	17.00308417	11.33637267	29.98000038	73.10371108	52.5804474	1.810875063	0.021282066	chr14	69276643	69282755	-	Gm20236	100504453	predicted gene, 20236	misc_RNA
NM_001085555.1	17.88768012	0	9.59231534	137.9080018	12.53206476	22.81793	2.651533729	0.021292173	chr17	28066747	28080639	-	Tcp11	21463	t-complex protein 11, transcript variant 2	protein_coding
XM_006524013.1	17.88768012	0	9.59231534	137.9080018	12.53206476	22.81793	2.651533729	0.021292173	chr17	28066751	28080561	-	Tcp11	21463	t-complex protein 11, transcript variant X3	protein_coding
XM_006531094.2	0	0	1.744057335	43.17120055	14.62074222	0	5.029613921	0.021354075	chr8	104446718	104509450	-	Terb1	320022	telomere repeat binding bouquet formation protein 1, transcript variant X1	protein_coding
XM_006531096.2	0	0	1.744057335	43.17120055	14.62074222	0	5.029613921	0.021354075	chr8	104446718	104507835	-	Terb1	320022	telomere repeat binding bouquet formation protein 1, transcript variant X4	protein_coding
XM_011248403.1	0	0	1.744057335	43.17120055	14.62074222	0	5.029613921	0.021354075	chr8	104446718	104509450	-	Terb1	320022	telomere repeat binding bouquet formation protein 1, transcript variant X3	protein_coding
XM_011248404.1	0	0	1.744057335	43.17120055	14.62074222	0	5.029613921	0.021354075	chr8	104446718	104509450	-	Terb1	320022	telomere repeat binding bouquet formation protein 1, transcript variant X5	protein_coding
XM_011248405.1	0	0	1.744057335	43.17120055	14.62074222	0	5.029613921	0.021354075	chr8	104446718	104509450	-	Terb1	320022	telomere repeat binding bouquet formation protein 1, transcript variant X6	protein_coding
XM_017312856.1	0	0	1.744057335	43.17120055	14.62074222	0	5.029613921	0.021354075	chr8	104446718	104508370	-	Terb1	320022	telomere repeat binding bouquet formation protein 1, transcript variant X2	protein_coding
NM_008479.2	63.50126442	53.84309989	86.33083806	232.644803	102.3451955	97.22422349	1.082368573	0.021424113	chr6	124904359	124911705	-	Lag3	16768	lymphocyte-activation gene 3	protein_coding
XM_017319784.1	40.24728027	28.33847362	11.33637267	205.0632026	28.1971457	42.65960826	1.785535193	0.02150011	chr3	29081081	29691042	+	Egfem1	75740	EGF-like and EMI domain containing 1, transcript variant X2	protein_coding
XR_875588.1	0	0	0	33.57760043	0	3.968335653	6.232563683	0.021517759	chr15	93706120	93741854	+	Gm30339	102632199	predicted gene, 30339, transcript variant X1	lncRNA
XR_875589.1	0	0	0	33.57760043	0	3.968335653	6.232563683	0.021517759	chr15	93706120	93741854	+	Gm30339	102632199	predicted gene, 30339, transcript variant X2	lncRNA
XR_875592.1	0	0	0	33.57760043	0	3.968335653	6.232563683	0.021517759	chr15	93732690	93741854	+	Gm30339	102632199	predicted gene, 30339, transcript variant X5	lncRNA
XR_875593.1	0	0	0	33.57760043	0	3.968335653	6.232563683	0.021517759	chr15	93706120	93741854	+	Gm30339	102632199	predicted gene, 30339, transcript variant X4	lncRNA
XM_011250047.1	22.35960015	18.89231575	20.05665935	169.0872022	16.70941968	39.68335653	1.875675005	0.021581746	chr4	20185376	20780307	-	Nkain3	269513	Na+/K+ transporting ATPase interacting 3, transcript variant X3	protein_coding
NM_175647.3	0	0	0	232.644803	18.79809713	0	8.978402879	0.021590286	chr4	89688198	89694766	+	Dmrta1	242523	doublesex and mab-3 related transcription factor like family A1	protein_coding
NM_001160385.2	46.50796831	53.84309989	86.33083806	152.2984019	77.281066	168.6542652	1.092123484	0.021649812	chr12	119945962	120021245	+	Tmem196	217951	transmembrane protein 196, transcript variant 2	protein_coding
XM_011248984.2	17.88768012	33.06155256	23.54477402	130.7128017	34.46317808	59.52503479	1.591362178	0.021796508	chr11	59461796	59472602	-	Zfp867	237775	zinc finger protein 867, transcript variant X1	protein_coding
XM_006514870.1	33.09220822	34.95078414	23.54477402	137.9080018	68.92635616	42.65960826	1.44378619	0.021878649	chr11	23709883	23732876	+	Pus10	74467	pseudouridylate synthase 10, transcript variant X10	protein_coding
NM_024178.2	25.04275217	0.944615787	11.33637267	93.53760119	37.59619427	40.67544044	2.198678207	0.021941163	chr3	121291817	121362011	+	Alg14	66789	asparagine-linked glycosylation 14	protein_coding
XR_373676.2	0	0	0	38.37440049	0	0.992083913	6.300669048	0.021996482	chr1	166045452	166049074	-	Gm33224	102636042	predicted gene, 33224, transcript variant X3	lncRNA
XR_373677.3	0	0	0	38.37440049	0	0.992083913	6.300669048	0.021996482	chr1	166045452	166049086	-	Gm33224	102636042	predicted gene, 33224, transcript variant X4	lncRNA
XR_373678.3	0	0	0	38.37440049	0	0.992083913	6.300669048	0.021996482	chr1	166045452	166049086	-	Gm33224	102636042	predicted gene, 33224, transcript variant X6	lncRNA
XR_865708.1	0	0	0	38.37440049	0	0.992083913	6.300669048	0.021996482	chr1	166045452	166049086	-	Gm33224	102636042	predicted gene, 33224, transcript variant X1	lncRNA
XR_865709.1	0	0	0	38.37440049	0	0.992083913	6.300669048	0.021996482	chr1	166045452	166049086	-	Gm33224	102636042	predicted gene, 33224, transcript variant X2	lncRNA
XR_865710.1	0	0	0	38.37440049	0	0.992083913	6.300669048	0.021996482	chr1	166045452	166049086	-	Gm33224	102636042	predicted gene, 33224, transcript variant X5	lncRNA
NR_040376.1	0	0	0	0	18.79809713	16.86542652	6.162654002	0.022037153	chr8	35582503	35589020	-	Gm16793	100504714	predicted gene, 16793	lncRNA
NM_001291748.1	0	0	0	0	4.177354919	32.73876913	6.212945438	0.022113473	chrX	53777118	53797706	-	Xlr	22441	X-linked lymphocyte-regulated, transcript variant 3	protein_coding
NM_153107.2	0	0	0	0	4.177354919	32.73876913	6.212945438	0.022113473	chr5	35502218	35525626	-	Cpz	242939	carboxypeptidase Z	protein_coding
XR_383708.2	0.894384006	18.89231575	2.616086002	85.14320109	6.266032378	53.57253131	2.698560616	0.022115693	chr14	103470194	103512619	+	Gm34907	102638313	predicted gene, 34907, transcript variant X5	lncRNA
XR_874914.1	0.894384006	18.89231575	2.616086002	85.14320109	6.266032378	53.57253131	2.698560616	0.022115693	chr14	103470194	103512619	+	Gm34907	102638313	predicted gene, 34907, transcript variant X1	lncRNA
XR_874915.1	0.894384006	18.89231575	2.616086002	85.14320109	6.266032378	53.57253131	2.698560616	0.022115693	chr14	103470194	103512619	+	Gm34907	102638313	predicted gene, 34907, transcript variant X2	lncRNA
XR_874919.1	0.894384006	18.89231575	2.616086002	85.14320109	6.266032378	53.57253131	2.698560616	0.022115693	chr14	103470194	103512619	+	Gm34907	102638313	predicted gene, 34907, transcript variant X7	lncRNA
XR_874921.1	0.894384006	18.89231575	2.616086002	85.14320109	6.266032378	53.57253131	2.698560616	0.022115693	chr14	103470194	103512619	+	Gm34907	102638313	predicted gene, 34907, transcript variant X9	lncRNA
NM_172633.4	101.0653927	113.3538945	47.08954803	346.5688044	121.1432926	105.1608948	1.129967374	0.022127251	chr18	86712065	86718283	+	Cbln2	12405	cerebellin 2 precursor protein, transcript variant 1	protein_coding
XM_006506169.2	74.23387249	17.94769996	39.24129003	277.0152035	59.52730759	50.59627957	1.555365669	0.022153649	chr6	84019263	84211060	+	Dysf	26903	dysferlin, transcript variant X7	protein_coding
XM_006506174.2	74.23387249	17.94769996	39.24129003	277.0152035	59.52730759	50.59627957	1.555365669	0.022153649	chr6	84019264	84211060	+	Dysf	26903	dysferlin, transcript variant X12	protein_coding
XM_006506175.3	74.23387249	17.94769996	39.24129003	277.0152035	59.52730759	50.59627957	1.555365669	0.022153649	chr6	84008315	84211060	+	Dysf	26903	dysferlin, transcript variant X13	protein_coding
XM_006506178.2	74.23387249	17.94769996	39.24129003	277.0152035	59.52730759	50.59627957	1.555365669	0.022153649	chr6	84019264	84211060	+	Dysf	26903	dysferlin, transcript variant X16	protein_coding
XM_006506179.3	74.23387249	17.94769996	39.24129003	277.0152035	59.52730759	50.59627957	1.555365669	0.022153649	chr6	84008315	84211060	+	Dysf	26903	dysferlin, transcript variant X17	protein_coding
NM_028836.4	22.35960015	47.23078937	26.16086002	269.8200034	22.97545205	36.70710479	1.78120825	0.022185064	chr3	146450467	146465849	+	Ctbs	74245	chitobiase, di-N-acetyl-, transcript variant 2	protein_coding
XM_006504600.1	1.788768012	0	19.18463068	145.1032019	3.133016189	22.81793	3.021267922	0.022220432	chr5	138298820	138312397	+	Stag3	50878	stromal antigen 3, transcript variant X3	protein_coding
XM_006504601.1	1.788768012	0	19.18463068	145.1032019	3.133016189	22.81793	3.021267922	0.022220432	chr5	138298819	138312397	+	Stag3	50878	stromal antigen 3, transcript variant X4	protein_coding
XM_006524466.2	22.35960015	24.56001047	23.54477402	62.3584008	79.36974346	52.5804474	1.463424253	0.022305845	chr17	15041748	15064232	+	Ermard	381062	ER membrane associated RNA degradation, transcript variant X17	protein_coding
XM_011241070.2	14.31014409	4.723078937	15.69651601	43.17120055	46.99524284	46.62794392	1.975208894	0.022397252	chr6	29473162	29508009	-	Kcp	333088	kielin/chordin-like protein, transcript variant X14	protein_coding
NM_172801.2	7.155072047	4.723078937	0	29.98000038	37.59619427	22.81793	2.930793573	0.022398592	chr11	115307163	115332303	+	Otop2	237987	otopetrin 2	protein_coding
XM_006533256.1	7.155072047	4.723078937	0	29.98000038	37.59619427	22.81793	2.930793573	0.022398592	chr11	115322925	115332306	+	Otop2	237987	otopetrin 2, transcript variant X1	protein_coding
NR_045309.1	0.894384006	0	0	22.78480029	2.088677459	11.90500696	5.241768865	0.022464113	chr15	80691025	80697610	-	A430088P11Rik	106059	RIKEN cDNA A430088P11 gene, transcript variant 1	lncRNA
NR_045310.1	0.894384006	0	0	22.78480029	2.088677459	11.90500696	5.241768865	0.022464113	chr15	80691025	80697610	-	A430088P11Rik	106059	RIKEN cDNA A430088P11 gene, transcript variant 2	lncRNA
XM_006516291.3	0	13.22462102	6.976229338	76.74880098	32.37450062	18.84959435	2.664763672	0.022494944	chr12	111418910	111431189	+	Exoc3l4	74190	exocyst complex component 3-like 4, transcript variant X2	protein_coding
XM_006516292.3	0	13.22462102	6.976229338	76.74880098	32.37450062	18.84959435	2.664763672	0.022494944	chr12	111418910	111431189	+	Exoc3l4	74190	exocyst complex component 3-like 4, transcript variant X3	protein_coding
XR_001778321.1	0	0	0	45.56960058	0	0	6.512261194	0.022620936	chr7	144741614	144751476	+	D930030F02Rik	320688	RIKEN cDNA D930030F02 gene, transcript variant X2	lncRNA
XR_001778322.1	0	0	0	45.56960058	0	0	6.512261194	0.022620936	chr7	144741614	144751476	+	D930030F02Rik	320688	RIKEN cDNA D930030F02 gene, transcript variant X3	lncRNA
XR_001778324.1	0	0	0	45.56960058	0	0	6.512261194	0.022620936	chr7	144741614	144751476	+	D930030F02Rik	320688	RIKEN cDNA D930030F02 gene, transcript variant X6	lncRNA
XR_867456.1	0	0	0	45.56960058	0	0	6.512261194	0.022620936	chr3	92589115	92611947	+	Gm35639	102639293	predicted gene, 35639, transcript variant X2	lncRNA
XR_867676.2	0	0	0	45.56960058	0	0	6.512261194	0.022620936	chr3	142566590	142569065	-	Gm40158	105244565	predicted gene, 40158	lncRNA
XR_870075.2	0	0	0	45.56960058	0	0	6.512261194	0.022620936	chr7	144741615	144751476	+	D930030F02Rik	320688	RIKEN cDNA D930030F02 gene, transcript variant X1	lncRNA
XR_870076.2	0	0	0	45.56960058	0	0	6.512261194	0.022620936	chr7	144741615	144751476	+	D930030F02Rik	320688	RIKEN cDNA D930030F02 gene, transcript variant X4	lncRNA
NM_001200041.1	25.04275217	23.61539469	13.95245868	157.095202	13.57640349	56.54878305	1.857811666	0.022638095	chr7	4965260	4970961	-	Sbk3	381835	SH3 domain binding kinase family, member 3	protein_coding
XM_006540135.3	25.04275217	23.61539469	13.95245868	157.095202	13.57640349	56.54878305	1.857811666	0.022638095	chr7	4965247	4973388	-	Sbk3	381835	SH3 domain binding kinase family, member 3, transcript variant X4	protein_coding
NM_001310152.1	74.23387249	17.94769996	39.24129003	277.0152035	58.48296886	50.59627957	1.551467401	0.022794011	chr6	84019386	84211059	+	Dysf	26903	dysferlin, transcript variant 3	protein_coding
XM_006506176.2	74.23387249	17.94769996	39.24129003	277.0152035	58.48296886	50.59627957	1.551467401	0.022794011	chr6	84019264	84211060	+	Dysf	26903	dysferlin, transcript variant X14	protein_coding
XM_006506177.3	74.23387249	17.94769996	39.24129003	277.0152035	58.48296886	50.59627957	1.551467401	0.022794011	chr6	84008315	84211060	+	Dysf	26903	dysferlin, transcript variant X15	protein_coding
XM_006506181.3	74.23387249	17.94769996	39.24129003	277.0152035	58.48296886	50.59627957	1.551467401	0.022794011	chr6	84008316	84211060	+	Dysf	26903	dysferlin, transcript variant X18	protein_coding
XM_006508003.3	26.83152018	0	23.54477402	125.9160016	49.0839203	48.61211174	2.146326081	0.022823663	chr7	128003429	128011051	+	Trim72	434246	tripartite motif-containing 72, transcript variant X2	protein_coding
NM_009153.3	52.76865635	80.29234194	31.39303202	159.493602	105.4782117	96.23213957	1.135325603	0.02283354	chr9	107597674	107605402	-	Sema3b	20347	sema domain, immunoglobulin domain (Ig), short basic domain, secreted, (semaphorin) 3B, transcript variant 2	protein_coding
NM_145143.3	0.894384006	10.39077366	0.872028667	59.96000077	35.50751681	4.960419566	3.052504574	0.022905136	chr1	59120935	59161636	-	Mpp4	227157	membrane protein, palmitoylated 4 (MAGUK p55 subfamily member 4), transcript variant 2	protein_coding
NM_028878.3	0	0	0	27.58160035	3.133016189	0.992083913	5.987981343	0.022925625	chr13	73681157	73700695	-	Slc6a19	74338	solute carrier family 6 (neurotransmitter transporter), member 19	protein_coding
XR_378907.3	1.788768012	1.889231575	0	0	22.97545205	43.65169218	4.188219488	0.023047499	chr8	53511686	53521089	+	Aga	11593	aspartylglucosaminidase, transcript variant X2	protein_coding
NM_009705.3	12.52137608	0	14.82448734	98.33440125	31.33016189	23.81001392	2.482904738	0.023090202	chr12	79130788	79156301	+	Arg2	11847	arginase type II	protein_coding
XR_871333.1	0	0	0	26.38240034	9.399048567	0	6.163517886	0.023111793	chr9	117178329	117181558	-	Gm39452	105243563	predicted gene, 39452	lncRNA
XM_006517396.3	22.35960015	24.56001047	68.89026472	297.4016038	39.68487173	37.6991887	1.690757284	0.023250731	chr13	73818529	73847613	-	Nkd2	72293	naked cuticle 2 homolog (Drosophila), transcript variant X1	protein_coding
XM_006495452.3	42.03604828	30.2277052	67.14620738	188.2744024	66.8376787	82.34296479	1.271854106	0.023339169	chr1	14168953	14310267	-	Eya1	14048	EYA transcriptional coactivator and phosphatase 1, transcript variant X5	protein_coding
XM_006526449.3	102.8541607	113.3538945	47.08954803	346.5688044	121.1432926	105.1608948	1.12011778	0.023361231	chr18	86711052	86718285	+	Cbln2	12405	cerebellin 2 precursor protein, transcript variant X1	protein_coding
XM_006526450.3	102.8541607	113.3538945	47.08954803	346.5688044	121.1432926	105.1608948	1.12011778	0.023361231	chr18	86711064	86718285	+	Cbln2	12405	cerebellin 2 precursor protein, transcript variant X3	protein_coding
NM_017383.3	58.13496039	49.12002095	56.68186337	217.0552028	64.74900124	92.26380392	1.187349182	0.023376073	chr6	104493044	104863406	+	Cntn6	53870	contactin 6	protein_coding
NM_001161712.1	35.77536024	85.96003666	61.91403538	176.2824022	87.7244533	128.9709087	1.097205213	0.02345584	chr15	79030874	79042531	+	Gcat	26912	glycine C-acetyltransferase (2-amino-3-ketobutyrate-coenzyme A ligase), transcript variant 2	protein_coding
XR_380234.3	0	0	0	0	0	44.64377609	6.486672744	0.023563564	chr10	30819685	30828396	+	Gm30618	102632580	predicted gene, 30618	lncRNA
XM_011240769.2	41.14166427	21.72616311	73.25040805	111.5256014	110.6999054	97.22422349	1.228527759	0.023602193	chr5	66259834	66298599	+	Nsun7	70918	NOL1/NOP2/Sun domain family, member 7, transcript variant X3	protein_coding
NM_026672.2	62.60688042	79.34772615	50.5776627	175.0832022	78.32540473	142.8600835	1.041061003	0.023650655	chr3	107926334	107931745	-	Gstm7	68312	glutathione S-transferase, mu 7	protein_coding
XR_373380.2	2.683152018	17.00308417	0	91.13920116	27.15280697	16.86542652	2.783957378	0.023728848	chr1	42598931	42639740	-	Gm30248	102632081	predicted gene, 30248, transcript variant X6	lncRNA
XM_011247523.1	9.838224065	0	7.848258006	49.16720063	44.90656538	18.84959435	2.669254208	0.02377309	chrX	72256926	72274809	-	Gabre	14404	gamma-aminobutyric acid (GABA) A receptor, subunit epsilon, transcript variant X1	protein_coding
XM_017313747.1	17.88768012	4.723078937	15.69651601	97.13520124	42.81788792	18.84959435	2.046689469	0.023812592	chr10	18127669	18213580	-	Ect2l	100045792	epithelial cell transforming sequence 2 oncogene-like, transcript variant X1	protein_coding
NR_040534.1	8.943840059	2.833847362	3.488114669	22.78480029	33.41883935	32.73876913	2.541917717	0.024009904	chr18	34207775	34221772	-	Gm10548	633395	predicted gene 10548	transcribed_pseudogene
XR_374505.2	0	0	0	0	4.177354919	31.74668522	6.173656762	0.024045601	chr2	132816146	132838174	+	Mcm8	66634	minichromosome maintenance 8 homologous recombination repair factor, transcript variant X2	protein_coding
NM_172987.2	18.78206412	17.00308417	18.31260201	166.6888021	12.53206476	32.73876913	1.966935098	0.024121621	chr4	20243847	20778668	-	Nkain3	269513	Na+/K+ transporting ATPase interacting 3, transcript variant 2	protein_coding
XR_001780922.1	0	12.28000524	2.616086002	68.35440087	32.37450062	10.91292304	2.910377357	0.024257283	chr13	42046266	42050567	+	LOC108168079	108168079	uncharacterized LOC108168079	lncRNA
XM_006501971.3	59.02934439	79.34772615	37.49723269	175.0832022	78.32540473	125.0025731	1.105253353	0.024259359	chr3	107926334	107931871	-	Gstm7	68312	glutathione S-transferase, mu 7, transcript variant X1	protein_coding
XM_017317806.1	102.8541607	113.3538945	51.44969137	346.5688044	121.1432926	105.1608948	1.096306617	0.024284374	chr18	86712311	86718285	+	Cbln2	12405	cerebellin 2 precursor protein, transcript variant X4	protein_coding
NM_182840.2	0	2.833847362	0	31.1792004	0	34.72293696	4.557735044	0.024364957	chr2	160906438	160912339	-	Emilin3	280635	elastin microfibril interfacer 3, transcript variant 1	protein_coding
XM_017318004.1	30.4090562	6.612310512	0.872028667	104.3304013	35.50751681	40.67544044	2.250431272	0.024379339	chr18	34562636	34579092	-	Nme5	75533	NME/NM23 family member 5, transcript variant X1	protein_coding
NM_001161807.1	68.86756846	114.2985103	37.49723269	303.3976039	95.0348244	105.1608948	1.189566623	0.024379982	chr12	24665838	24681795	-	Cys1	12879	cystin 1, transcript variant 3	protein_coding
XM_006524514.3	0.894384006	18.89231575	10.46434401	19.18720024	28.1971457	108.1371465	2.366394965	0.024417039	chr17	80306930	80386038	+	Arhgef33	381112	Rho guanine nucleotide exchange factor (GEF) 33, transcript variant X6	protein_coding
XM_006524519.3	0.894384006	18.89231575	10.46434401	19.18720024	28.1971457	108.1371465	2.366394965	0.024417039	chr17	80306931	80388268	+	Arhgef33	381112	Rho guanine nucleotide exchange factor (GEF) 33, transcript variant X10	protein_coding
XM_006524520.3	0.894384006	18.89231575	10.46434401	19.18720024	28.1971457	108.1371465	2.366394965	0.024417039	chr17	80306931	80387841	+	Arhgef33	381112	Rho guanine nucleotide exchange factor (GEF) 33, transcript variant X11	protein_coding
XM_006524525.3	0.894384006	18.89231575	10.46434401	19.18720024	28.1971457	108.1371465	2.366394965	0.024417039	chr17	80306931	80388286	+	Arhgef33	381112	Rho guanine nucleotide exchange factor (GEF) 33, transcript variant X17	protein_coding
NM_001079932.3	29.5146722	0	23.54477402	125.9160016	49.0839203	53.57253131	2.103359931	0.024454637	chr7	128004378	128011393	+	Trim72	434246	tripartite motif-containing 72	protein_coding
NM_023630.2	0	0	0	44.37040057	0	0	6.473767268	0.024521544	chr17	88668660	88715150	+	Gtf2a1l	71828	general transcription factor IIA, 1-like	protein_coding
XM_011246628.2	0	0	0	44.37040057	0	0	6.473767268	0.024521544	chr17	88665494	88715157	+	Gtf2a1l	71828	general transcription factor IIA, 1-like, transcript variant X1	protein_coding
XM_006496071.3	67.07880045	78.40311036	33.13708936	291.4056037	82.50275965	65.47753827	1.296927433	0.024777668	chr1	54645340	54926728	-	Ankrd44	329154	ankyrin repeat domain 44, transcript variant X2	protein_coding
NM_001162922.1	26.83152018	14.16923681	13.95245868	145.1032019	26.10846824	28.77043348	1.860090935	0.024869982	chr2	178066878	178078425	-	Zfp931	353208	zinc finger protein 931	protein_coding
NM_026210.4	46.50796831	94.46157875	102.0273541	289.0072037	89.81313076	136.90758	1.083803949	0.024981379	chr11	62879490	62895184	+	Tvp23b	67510	trans-golgi network vesicle protein 23B	protein_coding
XM_006520932.3	11.62699208	7.5569263	22.67274535	163.0912021	4.177354919	33.73085305	2.259465266	0.025049137	chr15	77748956	77755461	-	Apol8	239552	apolipoprotein L 8, transcript variant X1	protein_coding
NR_026848.1	28.62028819	16.05846839	26.16086002	261.4256033	7.310371108	24.80209783	2.047819037	0.025085068	chr17	69416447	69419193	+	C030034I22Rik	77533	RIKEN cDNA C030034I22 gene	lncRNA
XM_006526606.2	8.943840059	10.39077366	28.77694602	50.36640064	22.97545205	105.1608948	1.890542568	0.025093763	chr19	34244739	34255585	-	Acta2	11475	actin, alpha 2, smooth muscle, aorta, transcript variant X1	protein_coding
XM_017316133.1	15.2045281	1.889231575	35.75317536	121.1192015	27.15280697	64.48545435	2.004838135	0.025181338	chr14	79334507	79370097	-	Naa16	66897	N(alpha)-acetyltransferase 16, NatA auxiliary subunit, transcript variant X3	protein_coding
XM_006520671.3	28.62028819	12.28000524	16.56854468	74.35040095	62.66032378	40.67544044	1.626291489	0.025182309	chr15	55638505	55907304	-	Sntb1	20649	syntrophin, basic 1, transcript variant X1	protein_coding
NM_001168250.1	6.260688042	0	2.616086002	109.1272014	5.221693649	0	3.681207325	0.025231692	chr15	55557408	55610813	+	Mtbp	105837	Mdm2, transformed 3T3 cell double minute p53 binding protein, transcript variant 2	protein_coding
XM_011245394.1	6.260688042	0	2.616086002	109.1272014	5.221693649	0	3.681207325	0.025231692	chr15	55557433	55609755	+	Mtbp	105837	Mdm2, transformed 3T3 cell double minute p53 binding protein, transcript variant X1	protein_coding
XR_383964.1	6.260688042	0	2.616086002	109.1272014	5.221693649	0	3.681207325	0.025231692	chr15	55557433	55609755	+	Mtbp	105837	Mdm2, transformed 3T3 cell double minute p53 binding protein, transcript variant X2	protein_coding
NM_001039485.4	11.62699208	0	3.488114669	57.56160073	21.93111332	25.79418174	2.795378799	0.025347541	chr18	63010213	63387183	-	Piezo2	667742	piezo-type mechanosensitive ion channel component 2	protein_coding
XM_006526166.3	11.62699208	0	3.488114669	57.56160073	21.93111332	25.79418174	2.795378799	0.025347541	chr18	63010213	63387309	-	Piezo2	667742	piezo-type mechanosensitive ion channel component 2, transcript variant X1	protein_coding
XM_006526167.3	11.62699208	0	3.488114669	57.56160073	21.93111332	25.79418174	2.795378799	0.025347541	chr18	63010213	63387309	-	Piezo2	667742	piezo-type mechanosensitive ion channel component 2, transcript variant X2	protein_coding
XM_006526168.3	11.62699208	0	3.488114669	57.56160073	21.93111332	25.79418174	2.795378799	0.025347541	chr18	63010213	63387309	-	Piezo2	667742	piezo-type mechanosensitive ion channel component 2, transcript variant X3	protein_coding
XM_006526169.3	11.62699208	0	3.488114669	57.56160073	21.93111332	25.79418174	2.795378799	0.025347541	chr18	63010213	63387309	-	Piezo2	667742	piezo-type mechanosensitive ion channel component 2, transcript variant X4	protein_coding
XM_006526170.3	11.62699208	0	3.488114669	57.56160073	21.93111332	25.79418174	2.795378799	0.025347541	chr18	63010213	63387308	-	Piezo2	667742	piezo-type mechanosensitive ion channel component 2, transcript variant X5	protein_coding
XM_006526172.3	11.62699208	0	3.488114669	57.56160073	21.93111332	25.79418174	2.795378799	0.025347541	chr18	63010213	63387308	-	Piezo2	667742	piezo-type mechanosensitive ion channel component 2, transcript variant X6	protein_coding
XM_006526173.3	11.62699208	0	3.488114669	57.56160073	21.93111332	25.79418174	2.795378799	0.025347541	chr18	63010213	63387307	-	Piezo2	667742	piezo-type mechanosensitive ion channel component 2, transcript variant X7	protein_coding
XR_386006.3	11.62699208	0	3.488114669	57.56160073	21.93111332	25.79418174	2.795378799	0.025347541	chr18	63010213	63387311	-	Piezo2	667742	piezo-type mechanosensitive ion channel component 2, transcript variant X8	protein_coding
NM_001033371.3	10.73260807	3.77846315	7.848258006	59.96000077	28.1971457	20.83376218	2.280860995	0.025454657	chr8	105427640	105464086	+	Lrrc36	270091	leucine rich repeat containing 36, transcript variant 3	protein_coding
NM_001170789.1	10.73260807	3.77846315	7.848258006	59.96000077	28.1971457	20.83376218	2.280860995	0.025454657	chr8	105427640	105464086	+	Lrrc36	270091	leucine rich repeat containing 36, transcript variant 2	protein_coding
XM_011249806.2	0	0	1.744057335	39.57360051	0	14.8812587	4.944637116	0.025572468	chr5	29794187	29795518	-	LOC102640024	102640024	diamine acetyltransferase 1-like	protein_coding
XM_006540843.3	87.64963258	32.11693677	61.91403538	118.7208015	131.5866799	127.9788248	1.057155675	0.025687975	chr7	66839740	67109323	+	Adamts17	233332	a disintegrin-like and metallopeptidase (reprolysin type) with thrombospondin type 1 motif, 17, transcript variant X2	protein_coding
XR_387702.3	1.788768012	0	0	44.37040057	0	10.91292304	4.942506184	0.025803175	chr5	122942237	122951097	+	Gm33118	102635898	predicted gene, 33118, transcript variant X3	lncRNA
XM_017314533.1	80.49456053	27.39385784	32.26506069	167.8880021	104.433873	67.46170609	1.275263584	0.025965631	chr11	101323636	101329587	+	Aoc2	237940	amine oxidase, copper containing 2 (retina-specific), transcript variant X1	protein_coding
XR_871717.2	16.09891211	13.22462102	15.69651601	53.96400069	30.28582316	66.46962218	1.742867441	0.025973478	chr10	62822670	62887581	-	Tet1	52463	tet methylcytosine dioxygenase 1, transcript variant X6	protein_coding
XR_001779591.1	0	1.889231575	0.872028667	10.79280014	18.79809713	15.87334261	4.051998783	0.026001368	chr1	184876223	184882281	+	Gm34602	102637906	predicted gene, 34602, transcript variant X2	lncRNA
NM_001101479.1	5.366304036	0	1.744057335	86.3424011	0	9.920839131	3.752604521	0.026113019	chr3	46442197	46447941	-	Pabpc4l	241989	poly(A) binding protein, cytoplasmic 4-like	protein_coding
NM_177755.3	0	0	0	0	4.177354919	30.75460131	6.133267701	0.026159644	chr15	58314573	58324169	-	Klhl38	268807	kelch-like 38	protein_coding
NM_011314.2	0	0	0	0	32.37450062	2.976251739	6.14930475	0.026171708	chr7	46751833	46754314	+	Saa2	20209	serum amyloid A 2	protein_coding
XM_006540727.2	0	0	0	0	32.37450062	2.976251739	6.14930475	0.026171708	chr7	46751769	46754313	+	Saa2	20209	serum amyloid A 2, transcript variant X3	protein_coding
XM_011250828.1	0	0	0	0	32.37450062	2.976251739	6.14930475	0.026171708	chr7	46751871	46754313	+	Saa2	20209	serum amyloid A 2, transcript variant X1	protein_coding
XM_017322059.1	0	0	0	0	32.37450062	2.976251739	6.14930475	0.026171708	chr7	46751871	46754313	+	Saa2	20209	serum amyloid A 2, transcript variant X2	protein_coding
NR_037231.1	29.5146722	13.22462102	20.05665935	146.3024019	54.30561395	16.86542652	1.78835338	0.026193839	chr12	109588592	109588680	+	Mir3070b	100526519	microRNA 3070b	miRNA
XR_001778635.1	0	0	0	0	8.354709838	25.79418174	6.100450416	0.026264129	chr8	95138117	95148583	+	Gm31036	102633132	predicted gene, 31036, transcript variant X1	lncRNA
XR_001778636.1	0	0	0	0	8.354709838	25.79418174	6.100450416	0.026264129	chr8	95138117	95148583	+	Gm31036	102633132	predicted gene, 31036, transcript variant X2	lncRNA
XR_001778637.1	0	0	0	0	8.354709838	25.79418174	6.100450416	0.026264129	chr8	95138117	95148583	+	Gm31036	102633132	predicted gene, 31036, transcript variant X3	lncRNA
XR_001778638.1	0	0	0	0	8.354709838	25.79418174	6.100450416	0.026264129	chr8	95138117	95148583	+	Gm31036	102633132	predicted gene, 31036, transcript variant X4	lncRNA
XR_001778639.1	0	0	0	0	8.354709838	25.79418174	6.100450416	0.026264129	chr8	95138117	95148583	+	Gm31036	102633132	predicted gene, 31036, transcript variant X5	lncRNA
XR_391239.3	0	0	0	0	19.84243586	13.88917478	6.082231967	0.026436575	chr7	30588902	30591524	+	Gm32082	102634521	predicted gene, 32082, transcript variant X2	lncRNA
XR_001780739.1	0	7.5569263	0.872028667	71.95200092	0	31.74668522	3.627877008	0.026464604	chr2	62356968	62412317	-	Dpp4	13482	dipeptidylpeptidase 4, transcript variant X4	protein_coding
XR_001784965.1	27.72590418	27.39385784	19.18463068	85.14320109	27.15280697	103.176727	1.536437755	0.026527596	chr5	125761767	125767311	-	Gm32811	102635485	predicted gene, 32811, transcript variant X4	lncRNA
XM_011241409.2	53.66304036	43.45232622	54.06577737	217.0552028	57.43863013	81.35088088	1.231915219	0.02658982	chr6	104492751	104863406	+	Cntn6	53870	contactin 6, transcript variant X7	protein_coding
NM_001160265.1	0	0	0	43.17120055	0	0	6.434218601	0.026594611	chr5	139352617	139357033	+	Cyp2w1	545817	cytochrome P450, family 2, subfamily w, polypeptide 1	protein_coding
XM_006501611.3	0	0	0	43.17120055	0	0	6.434218601	0.026594611	chr3	108744067	108762097	+	Aknad1	329738	AKNA domain containing 1, transcript variant X6	protein_coding
XM_006504722.2	0	0	0	43.17120055	0	0	6.434218601	0.026594611	chr5	139352621	139356936	+	Cyp2w1	545817	cytochrome P450, family 2, subfamily w, polypeptide 1, transcript variant X4	protein_coding
XM_011240151.2	0	0	0	43.17120055	0	0	6.434218601	0.026594611	chr3	108744068	108762097	+	Aknad1	329738	AKNA domain containing 1, transcript variant X7	protein_coding
XR_001778027.1	0	0	0	43.17120055	0	0	6.434218601	0.026594611	chr7	3632758	3645354	-	Gm15927	102638607	predicted gene 15927, transcript variant X2	lncRNA
XR_001778028.1	0	0	0	43.17120055	0	0	6.434218601	0.026594611	chr7	3632111	3645354	-	Gm15927	102638607	predicted gene 15927, transcript variant X4	lncRNA
XR_001778030.1	0	0	0	43.17120055	0	0	6.434218601	0.026594611	chr7	3639794	3645354	-	Gm15927	102638607	predicted gene 15927, transcript variant X6	lncRNA
XR_377703.2	0	0	0	43.17120055	0	0	6.434218601	0.026594611	chr6	55154429	55167194	+	Gm34358	102637587	predicted gene, 34358	lncRNA
XR_881799.2	0	0	0	43.17120055	0	0	6.434218601	0.026594611	chr7	3632111	3645354	-	Gm15927	102638607	predicted gene 15927, transcript variant X3	lncRNA
XM_006496070.3	67.07880045	78.40311036	37.49723269	291.4056037	82.50275965	65.47753827	1.261966776	0.026597292	chr1	54645340	54926732	-	Ankrd44	329154	ankyrin repeat domain 44, transcript variant X1	protein_coding
XM_006517033.3	42.03604828	46.28617359	25.28883135	119.9200015	74.14804981	72.42212566	1.229417956	0.026625746	chr13	64432319	64437961	+	Cdk20	105278	cyclin-dependent kinase 20, transcript variant X2	protein_coding
XM_006506382.3	58.13496039	52.8984841	56.68186337	217.0552028	64.74900124	92.26380392	1.154578307	0.026688078	chr6	104492734	104863406	+	Cntn6	53870	contactin 6, transcript variant X3	protein_coding
XM_017321678.1	58.13496039	52.8984841	56.68186337	217.0552028	64.74900124	92.26380392	1.154578307	0.026688078	chr6	104492734	104863406	+	Cntn6	53870	contactin 6, transcript variant X1	protein_coding
XM_006515030.2	19.67644813	47.23078937	27.03288869	167.8880021	79.36974346	26.78626565	1.543246162	0.026861822	chr12	4739888	4769259	-	Fam228b	207921	family with sequence similarity 228, member B, transcript variant X3	protein_coding
XM_006515031.2	19.67644813	47.23078937	27.03288869	167.8880021	79.36974346	26.78626565	1.543246162	0.026861822	chr12	4739888	4768898	-	Fam228b	207921	family with sequence similarity 228, member B, transcript variant X4	protein_coding
XM_011243844.2	19.67644813	47.23078937	27.03288869	167.8880021	79.36974346	26.78626565	1.543246162	0.026861822	chr12	4739888	4768996	-	Fam228b	207921	family with sequence similarity 228, member B, transcript variant X1	protein_coding
XM_011243849.2	19.67644813	47.23078937	27.03288869	167.8880021	79.36974346	26.78626565	1.543246162	0.026861822	chr12	4739888	4768996	-	Fam228b	207921	family with sequence similarity 228, member B, transcript variant X15	protein_coding
XR_389684.3	0	0	0	0	15.66508095	17.85751044	6.073451052	0.026863599	chr3	35933049	35945647	+	Gm15952	102639351	predicted gene 15952, transcript variant X2	lncRNA
XM_006507642.1	61.71249641	65.17848934	46.21751937	197.8680025	74.14804981	99.20839131	1.098820704	0.026894337	chr7	102210335	102238564	+	Pgap2	233575	post-GPI attachment to proteins 2, transcript variant X3	protein_coding
NM_001205396.1	0	0	0	0	0	42.65960826	6.421106212	0.026977725	chr6	135105991	135118283	-	Gprc5d	93746	G protein-coupled receptor, family C, group 5, member D, transcript variant 1	protein_coding
NM_053118.1	0	0	0	0	0	42.65960826	6.421106212	0.026977725	chr6	135105991	135118283	-	Gprc5d	93746	G protein-coupled receptor, family C, group 5, member D, transcript variant 2	protein_coding
NM_178183.2	0	0	0	0	0	42.65960826	6.421106212	0.026977725	chr13	21753377	21753912	-	Hist1h2ak	319169	histone cluster 1, H2ak	protein_coding
XM_011238538.2	67.07880045	78.40311036	38.36926136	291.4056037	82.50275965	65.47753827	1.2550756	0.02702099	chr1	54645340	54926732	-	Ankrd44	329154	ankyrin repeat domain 44, transcript variant X3	protein_coding
NM_001162880.1	0	0	0	0	28.1971457	5.952503479	6.09960858	0.027053915	chr15	89390174	89410503	-	Syce3	75459	synaptonemal complex central element protein 3, transcript variant 1	protein_coding
NM_001162882.1	0	0	0	0	28.1971457	5.952503479	6.09960858	0.027053915	chr15	89390174	89410263	-	Syce3	75459	synaptonemal complex central element protein 3, transcript variant 2	protein_coding
XR_375040.1	0	0	0	0	6.266032378	27.77834957	6.096096633	0.027164109	chr2	143940035	143940712	+	Gm33804	102636848	predicted gene, 33804	lncRNA
XM_006500371.3	44.7192003	19.83693154	31.39303202	45.56960058	81.45842092	122.0263213	1.377146947	0.027258588	chr2	166792518	166797079	+	Trp53rkb	76367	transformation related protein 53 regulating kinase B, transcript variant X1	protein_coding
XR_386446.3	33.98659223	45.3415578	34.88114669	196.6688025	66.8376787	38.69127261	1.401276076	0.027313273	chr19	17595693	17837291	-	Pcsk5	18552	proprotein convertase subtilisin/kexin type 5, transcript variant X6	protein_coding
NM_175360.2	43.82481629	39.67386307	101.1553254	226.6488029	108.6112279	81.35088088	1.170583221	0.027417238	chr19	47501048	47537020	-	Obfc1	108689	oligonucleotide/oligosaccharide-binding fold containing 1	protein_coding
XM_006506182.3	48.29673632	2.833847362	19.18463068	158.294402	56.3942914	39.68335653	1.851602087	0.027422294	chr6	84019252	84181457	+	Dysf	26903	dysferlin, transcript variant X21	protein_coding
XR_383782.3	6.260688042	9.446157875	14.82448734	137.9080018	22.97545205	2.976251739	2.420352869	0.027460467	chr14	120384261	120388161	-	Gm26679	102635698	predicted gene, 26679	lncRNA
NM_182782.2	25.93713617	14.16923681	47.9615767	76.74880098	76.23672727	79.36671305	1.397487649	0.027628181	chr7	75848338	75867491	+	Klhl25	207952	kelch-like 25, transcript variant 3	protein_coding
XM_011247645.2	77.81140852	72.73541564	56.68186337	300.9992038	87.7244533	75.3983774	1.160775799	0.027643306	chrX	101089367	101222583	-	Snx12	55988	sorting nexin 12, transcript variant X1	protein_coding
NR_038089.1	0	4.723078937	0	35.97600046	3.133016189	28.77043348	3.859612286	0.027700385	chr6	146647177	146647802	-	Gm6654	626175	predicted pseudogene 6654	transcribed_pseudogene
XM_006536166.2	35.77536024	37.7846315	41.85737603	182.2784023	77.281066	37.6991887	1.361803838	0.027718978	chr7	140115852	140134334	+	Paox	212503	polyamine oxidase (exo-N4-amino), transcript variant X9	protein_coding
XM_006536168.2	35.77536024	37.7846315	41.85737603	182.2784023	77.281066	37.6991887	1.361803838	0.027718978	chr7	140125803	140134334	+	Paox	212503	polyamine oxidase (exo-N4-amino), transcript variant X6	protein_coding
XM_011249839.2	35.77536024	37.7846315	41.85737603	182.2784023	77.281066	37.6991887	1.361803838	0.027718978	chr7	140115822	140134334	+	Paox	212503	polyamine oxidase (exo-N4-amino), transcript variant X1	protein_coding
XM_017322103.1	35.77536024	37.7846315	41.85737603	182.2784023	77.281066	37.6991887	1.361803838	0.027718978	chr7	140115853	140134334	+	Paox	212503	polyamine oxidase (exo-N4-amino), transcript variant X5	protein_coding
NM_001110311.1	74.23387249	53.84309989	54.93780604	300.9992038	61.61598505	75.3983774	1.256187921	0.027720441	chrX	101097786	101222563	-	Snx12	55988	sorting nexin 12, transcript variant 2	protein_coding
NM_001127330.2	17.88768012	29.28308941	3.488114669	25.18320032	64.74900124	98.2163074	1.897604225	0.02774344	chr6	115360951	115490401	+	Pparg	19016	peroxisome proliferator activated receptor gamma, transcript variant 1	protein_coding
XM_006511673.1	45.6135843	62.34464197	25.28883135	159.493602	75.19238854	77.38254522	1.227150049	0.027759943	chr9	107598216	107603353	-	Sema3b	20347	sema domain, immunoglobulin domain (Ig), short basic domain, secreted, (semaphorin) 3B, transcript variant X11	protein_coding
XM_006505692.3	75.1282565	24.56001047	56.68186337	152.2984019	66.8376787	138.8917478	1.193233534	0.027762311	chr6	97873097	98021360	+	Mitf	17342	microphthalmia-associated transcription factor, transcript variant X6	protein_coding
NM_001013023.2	0.894384006	0	0	37.17520047	0	4.960419566	5.436914217	0.027806094	chr5	3890581	3893933	-	Mterf1a	545725	mitochondrial transcription termination factor 1a, transcript variant 1	protein_coding
NM_172135.2	0.894384006	0	0	37.17520047	0	4.960419566	5.436914217	0.027806094	chr5	3890581	3893933	-	Mterf1a	545725	mitochondrial transcription termination factor 1a, transcript variant 2	protein_coding
XM_017320999.1	0.894384006	0	0	37.17520047	0	4.960419566	5.436914217	0.027806094	chr5	3890591	3893928	-	Mterf1a	545725	mitochondrial transcription termination factor 1a, transcript variant X2	protein_coding
XM_017321000.1	0.894384006	0	0	37.17520047	0	4.960419566	5.436914217	0.027806094	chr5	3890584	3893928	-	Mterf1a	545725	mitochondrial transcription termination factor 1a, transcript variant X3	protein_coding
NM_019536.1	75.1282565	46.28617359	65.40215005	333.3776043	54.30561395	75.3983774	1.306659287	0.027878348	chr5	124725085	124834308	+	Dnah10	56087	dynein, axonemal, heavy chain 10	protein_coding
XR_385585.2	0	0	0	3.597600046	15.66508095	7.936671305	5.77124975	0.028023278	chr17	43787541	43800383	-	Gm34773	102638137	predicted gene, 34773, transcript variant X1	lncRNA
NM_023395.2	50.08550433	64.23387355	34.88114669	314.190404	73.10371108	28.77043348	1.477609649	0.028075004	chr8	119666365	119688020	+	Wfdc1	67866	WAP four-disulfide core domain 1	protein_coding
NR_029475.1	11.62699208	0	13.95245868	52.76480067	38.640533	41.66752435	2.374630933	0.028111987	chr9	35116728	35130922	+	4930581F22Rik	78934	RIKEN cDNA 4930581F22 gene	lncRNA
NM_007658.3	24.14836816	34.00616835	7.848258006	118.7208015	76.23672727	22.81793	1.72217766	0.028115415	chr9	109875579	109893890	+	Cdc25a	12530	cell division cycle 25A	protein_coding
XM_011243397.2	79.60017653	123.7446682	48.83360537	318.9872041	114.8772603	103.176727	1.089442612	0.028123574	chr10	62393891	62422464	-	Hkdc1	216019	hexokinase domain containing 1, transcript variant X1	protein_coding
NM_175200.4	0.894384006	0	0	51.56560066	0	0	5.728581211	0.028165027	chr1	59050506	59094900	-	Als2cr11	73463	amyotrophic lateral sclerosis 2 (juvenile) chromosome region, candidate 11 (human)	protein_coding
XM_011238605.2	0.894384006	0	0	51.56560066	0	0	5.728581211	0.028165027	chr1	59050727	59095025	-	Als2cr11	73463	amyotrophic lateral sclerosis 2 (juvenile) chromosome region, candidate 11 (human), transcript variant X1	protein_coding
NM_010467.2	0	0	0.872028667	51.56560066	0	0	5.728581987	0.028184299	chr2	74762980	74765142	+	Hoxd1	15429	homeobox D1	protein_coding
XR_001780273.1	0	0	1.744057335	26.38240034	0	25.79418174	4.884423138	0.028281241	chr11	80811286	80815683	-	Gm31228	102633393	predicted gene, 31228, transcript variant X3	lncRNA
XR_001781436.1	0.894384006	18.89231575	0	85.14320109	6.266032378	53.57253131	2.878847542	0.028529246	chr14	103470194	103512619	+	Gm34907	102638313	predicted gene, 34907, transcript variant X11	lncRNA
XR_874922.1	0.894384006	18.89231575	0	85.14320109	6.266032378	53.57253131	2.878847542	0.028529246	chr14	103470194	103512619	+	Gm34907	102638313	predicted gene, 34907, transcript variant X10	lncRNA
NM_172879.3	0.894384006	0	0.872028667	0	60.57164632	0	5.089926423	0.028612301	chr5	3845173	3866596	+	Lrrd1	242838	leucine rich repeats and death domain containing 1	protein_coding
XM_006531511.3	46.50796831	45.3415578	62.78606404	110.3264014	98.16784059	104.1688109	1.014819258	0.028686983	chr8	114439638	114758407	+	Wwox	80707	WW domain-containing oxidoreductase, transcript variant X3	protein_coding
XM_006511929.3	24.14836816	34.00616835	10.46434401	118.7208015	76.23672727	22.81793	1.665759392	0.028788053	chr9	109875335	109893895	+	Cdc25a	12530	cell division cycle 25A, transcript variant X1	protein_coding
NM_145379.2	0	0	0	41.97200054	0	0	6.39355572	0.028850889	chr7	145300909	145309557	+	Mrgprf	211577	MAS-related GPR, member F	protein_coding
NR_045384.1	0	0	0	41.97200054	0	0	6.39355572	0.028850889	chr5	64044973	64050226	+	5830416I19Rik	74757	RIKEN cDNA 5830416I19 gene	lncRNA
XM_006495602.2	0	0	0	41.97200054	0	0	6.39355572	0.028850889	chr1	36372183	36413115	+	Fer1l5	100534273	fer-1-like 5 (C. elegans), transcript variant X1	protein_coding
XM_006495604.2	0	0	0	41.97200054	0	0	6.39355572	0.028850889	chr1	36372183	36414827	+	Fer1l5	100534273	fer-1-like 5 (C. elegans), transcript variant X2	protein_coding
XM_006495605.3	0	0	0	41.97200054	0	0	6.39355572	0.028850889	chr1	36372183	36411384	+	Fer1l5	100534273	fer-1-like 5 (C. elegans), transcript variant X3	protein_coding
XM_006508537.3	0	0	0	41.97200054	0	0	6.39355572	0.028850889	chr7	145307374	145309552	+	Mrgprf	211577	MAS-related GPR, member F, transcript variant X1	protein_coding
XM_017319843.1	0	0	0	41.97200054	0	0	6.39355572	0.028850889	chr1	36372183	36411037	+	Fer1l5	100534273	fer-1-like 5 (C. elegans), transcript variant X4	protein_coding
XR_868759.1	8.049456053	3.77846315	11.33637267	41.97200054	36.55185554	26.78626565	2.180859577	0.028852095	chr6	29482903	29508005	-	Kcp	333088	kielin/chordin-like protein, transcript variant X8	protein_coding
XR_868762.2	8.049456053	3.77846315	11.33637267	41.97200054	36.55185554	26.78626565	2.180859577	0.028852095	chr6	29484094	29508005	-	Kcp	333088	kielin/chordin-like protein, transcript variant X12	protein_coding
XR_870873.1	0	0	0	0	0	41.66752435	6.38717047	0.02888419	chr9	65832127	65841198	+	Gm30314	102632168	predicted gene, 30314, transcript variant X2	lncRNA
NM_001081970.1	18.78206412	7.5569263	4.360143336	62.3584008	15.66508095	55.55669914	2.120609384	0.029014307	chr15	77748613	77755229	-	Apol8	239552	apolipoprotein L 8	protein_coding
XM_006531510.3	43.82481629	44.39694201	62.78606404	110.3264014	93.99048567	104.1688109	1.029598481	0.029015349	chr8	114439637	114843320	+	Wwox	80707	WW domain-containing oxidoreductase, transcript variant X1	protein_coding
XM_006531512.3	43.82481629	44.39694201	62.78606404	110.3264014	93.99048567	104.1688109	1.029598481	0.029015349	chr8	114439638	115133684	+	Wwox	80707	WW domain-containing oxidoreductase, transcript variant X4	protein_coding
XR_001780743.1	39.35289626	50.06463674	25.28883135	119.9200015	74.14804981	72.42212566	1.215820511	0.029080104	chr13	64432319	64437671	+	Cdk20	105278	cyclin-dependent kinase 20, transcript variant X5	protein_coding
XR_868167.1	0	0	0	29.98000038	0	3.968335653	6.087226584	0.029104626	chr4	127510247	127532885	+	1700080G11Rik	73488	RIKEN cDNA 1700080G11 gene, transcript variant X10	lncRNA
XM_017316058.1	29.5146722	19.83693154	47.08954803	223.0512028	41.77354919	30.75460131	1.611779621	0.02910806	chr14	30663287	30690650	+	Rft1	328370	RFT1 homolog, transcript variant X4	protein_coding
NM_001243762.1	0	16.05846839	0	77.94800099	7.310371108	49.60419566	3.076583989	0.029262515	chrX	7158412	7319358	-	Clcn5	12728	chloride channel, voltage-sensitive 5, transcript variant 2	protein_coding
XM_006540947.3	5.366304036	0.944615787	9.59231534	117.5216015	16.70941968	0	3.071346532	0.029276399	chr7	45983321	46030486	-	Abcc6	27421	ATP-binding cassette, sub-family C (CFTR/MRP), member 6, transcript variant X3	protein_coding
NM_020293.3	0	0	0	0	16.70941968	15.87334261	6.03236901	0.029304518	chr17	23682584	23684026	-	Cldn9	56863	claudin 9	protein_coding
NM_080420.2	0	0	0.872028667	0	17.75375841	21.82584609	5.351536825	0.029395103	chr11	87806428	87826114	-	Lpo	76113	lactoperoxidase	protein_coding
XM_011249298.2	0	0	0.872028667	0	17.75375841	21.82584609	5.351536825	0.029395103	chr11	87806428	87826119	-	Lpo	76113	lactoperoxidase, transcript variant X1	protein_coding
XM_006520938.3	11.62699208	7.5569263	22.67274535	163.0912021	4.177354919	28.77043348	2.223332567	0.029559204	chr15	77748956	77755275	-	Apol8	239552	apolipoprotein L 8, transcript variant X7	protein_coding
XR_001782388.1	11.62699208	0	3.488114669	57.56160073	21.93111332	22.81793	2.753944993	0.029632665	chr18	63041656	63387320	-	Piezo2	667742	piezo-type mechanosensitive ion channel component 2, transcript variant X9	protein_coding
XM_006538749.3	0	0	0	0	6.266032378	26.78626565	6.053440072	0.02963348	chr4	134060729	134087590	+	Aim1l	230806	absent in melanoma 1-like, transcript variant X2	protein_coding
NM_010164.2	45.6135843	51.00925252	71.50635072	205.0632026	65.79333997	98.2163074	1.13155156	0.029637354	chr1	14168958	14310199	-	Eya1	14048	EYA transcriptional coactivator and phosphatase 1, transcript variant 1	protein_coding
XM_006495451.3	45.6135843	51.00925252	71.50635072	205.0632026	65.79333997	98.2163074	1.13155156	0.029637354	chr1	14168953	14310265	-	Eya1	14048	EYA transcriptional coactivator and phosphatase 1, transcript variant X4	protein_coding
NM_027107.1	71.55072047	162.4739154	78.48258006	357.3616046	67.88201743	239.0922231	1.087771805	0.029947051	chr11	116198855	116215318	+	Ten1	69535	TEN1 telomerase capping complex subunit	protein_coding
NM_001039684.2	34.88097623	44.39694201	60.16997804	123.5176016	66.8376787	112.1054822	1.115814304	0.030060676	chr11	87853225	87863679	+	Mks1	380718	Meckel syndrome, type 1	protein_coding
XM_006511931.3	21.46521614	34.00616835	7.848258006	118.7208015	67.88201743	22.81793	1.725613026	0.030119755	chr9	109875347	109893895	+	Cdc25a	12530	cell division cycle 25A, transcript variant X3	protein_coding
NM_013529.3	42.03604828	41.56309465	60.16997804	80.34640103	135.7640349	88.29546827	1.08224853	0.03017438	chr11	49794155	49838620	+	Gfpt2	14584	glutamine fructose-6-phosphate transaminase 2	protein_coding
NM_016691.4	0	16.05846839	0	77.94800099	7.310371108	48.61211174	3.065878223	0.030184433	chrX	7158412	7188714	-	Clcn5	12728	chloride channel, voltage-sensitive 5, transcript variant 1	protein_coding
XR_380651.3	0	0	5.232172004	82.74480106	7.310371108	0	4.093858533	0.030247149	chr10	86175410	86189249	+	Gm35636	102639289	predicted gene, 35636, transcript variant X1	lncRNA
XR_873024.2	59.02934439	111.4646629	65.40215005	304.5968039	125.3206476	75.3983774	1.097427767	0.030313713	chr12	110474522	110492410	-	LOC102638940	102638940	uncharacterized LOC102638940, transcript variant X5	lncRNA
XR_373936.3	59.9237284	26.44924205	57.55389204	146.3024019	92.94614695	79.36671305	1.143515318	0.030316235	chr2	5899943	5942995	-	Dhtkd1	209692	dehydrogenase E1 and transketolase domain containing 1, transcript variant X2	protein_coding
XR_866491.2	0	1.889231575	0	0	9.399048567	43.65169218	4.835807869	0.030513473	chr2	75814374	75832119	-	Gm34861	102638253	predicted gene, 34861, transcript variant X6	lncRNA
XM_006540844.3	87.64963258	32.11693677	61.91403538	118.7208015	131.5866799	121.0342374	1.030324966	0.030585589	chr7	66839740	67080563	+	Adamts17	233332	a disintegrin-like and metallopeptidase (reprolysin type) with thrombospondin type 1 motif, 17, transcript variant X3	protein_coding
NM_001165981.1	7.155072047	2.833847362	16.56854468	1.199200015	42.81788792	109.1292304	2.52698389	0.030754522	chr2	71055744	71099142	+	Dcaf17	75763	DDB1 and CUL4 associated factor 17, transcript variant 2	protein_coding
XR_001783197.1	7.155072047	2.833847362	16.56854468	1.199200015	42.81788792	109.1292304	2.52698389	0.030754522	chr2	71055742	71116412	+	Dcaf17	75763	DDB1 and CUL4 associated factor 17, transcript variant X3	protein_coding
XM_011243864.1	27.72590418	16.05846839	33.13708936	221.8520028	15.66508095	31.74668522	1.803782177	0.030803955	chr12	11090737	11147709	-	Kcns3	238076	potassium voltage-gated channel, delayed-rectifier, subfamily S, member 3, transcript variant X5	protein_coding
NM_027351.3	30.4090562	32.11693677	24.41680268	97.13520124	80.41408219	42.65960826	1.339502789	0.030856306	chr1	58430993	58445486	-	Ppil3	70225	peptidylprolyl isomerase (cyclophilin)-like 3, transcript variant 1	protein_coding
XM_006512701.2	76.91702451	77.45849457	76.73852272	263.8240034	79.36974346	123.0184052	1.010029523	0.030907267	chr10	42561963	42579460	-	Nr2e1	21907	nuclear receptor subfamily 2, group E, member 1, transcript variant X1	protein_coding
NR_024078.1	59.02934439	37.7846315	43.60143336	163.0912021	75.19238854	73.41420957	1.147643199	0.030918634	chr4	117119218	117125725	-	Btbd19	78611	BTB (POZ) domain containing 19	lncRNA
XR_879250.2	0	0	0	0	0	40.67544044	6.352416919	0.030935562	chr8	120589531	120598605	+	Gm10614	100038388	predicted gene 10614, transcript variant X4	misc_RNA
XR_879252.2	0	0	0	0	0	40.67544044	6.352416919	0.030935562	chr8	120589531	120598605	+	Gm10614	100038388	predicted gene 10614, transcript variant X7	misc_RNA
NM_001290549.1	68.86756846	42.50771044	92.43503873	223.0512028	108.6112279	91.27172001	1.049906989	0.031001473	chr4	94739289	94874976	+	Tek	21687	endothelial-specific receptor tyrosine kinase, transcript variant 2	protein_coding
XM_006511930.3	21.46521614	34.00616835	10.46434401	118.7208015	67.88201743	22.81793	1.666837719	0.031196891	chr9	109875332	109893895	+	Cdc25a	12530	cell division cycle 25A, transcript variant X2	protein_coding
NM_001313737.1	16.99329611	2.833847362	31.39303202	148.7008019	11.48772603	51.58836348	2.043203526	0.031249957	chrX	164436994	164459170	+	Asb11	68854	ankyrin repeat and SOCS box-containing 11, transcript variant 1	protein_coding
NM_010353.2	0	0	0	40.77280052	0	0	6.351713259	0.031322585	chr11	73135484	73138294	-	Gsg2	14841	germ cell-specific gene 2	protein_coding
NM_021901.3	0	0	0	40.77280052	0	0	6.351713259	0.031322585	chr19	45150715	45156943	+	Tlx1	21908	T cell leukemia, homeobox 1	protein_coding
NM_028797.1	0	0	0	40.77280052	0	0	6.351713259	0.031322585	chr15	103402458	103430427	-	Gtsf1	74174	gametocyte specific factor 1	protein_coding
XM_006521491.2	0	0	0	40.77280052	0	0	6.351713259	0.031322585	chr15	103402458	103430423	-	Gtsf1	74174	gametocyte specific factor 1, transcript variant X4	protein_coding
XM_006526915.3	0	0	0	40.77280052	0	0	6.351713259	0.031322585	chr19	45150082	45156943	+	Tlx1	21908	T cell leukemia, homeobox 1, transcript variant X1	protein_coding
XM_011238412.1	0	0	0	40.77280052	0	0	6.351713259	0.031322585	chr1	4115673	4243365	-	Gm38717	105242467	predicted gene, 38717, transcript variant X1	protein_coding
XM_011245750.2	0	0	0	40.77280052	0	0	6.351713259	0.031322585	chr15	103402458	103429567	-	Gtsf1	74174	gametocyte specific factor 1, transcript variant X2	protein_coding
XM_011245751.1	0	0	0	40.77280052	0	0	6.351713259	0.031322585	chr15	103402458	103430423	-	Gtsf1	74174	gametocyte specific factor 1, transcript variant X3	protein_coding
XM_017313202.1	0	0	0	40.77280052	0	0	6.351713259	0.031322585	chr1	4115673	4233728	-	Gm38717	105242467	predicted gene, 38717, transcript variant X2	protein_coding
XM_017313203.1	0	0	0	40.77280052	0	0	6.351713259	0.031322585	chr1	4115673	4233728	-	Gm38717	105242467	predicted gene, 38717, transcript variant X3	protein_coding
XM_017313206.1	0	0	0	40.77280052	0	0	6.351713259	0.031322585	chr1	4115673	4233728	-	Gm38717	105242467	predicted gene, 38717, transcript variant X4	protein_coding
NM_198005.2	7.155072047	2.833847362	16.56854468	1.199200015	42.81788792	108.1371465	2.517618885	0.03155324	chr2	71055744	71088644	+	Dcaf17	75763	DDB1 and CUL4 associated factor 17, transcript variant 3	protein_coding
NM_001302833.1	41.14166427	21.72616311	66.27417871	111.5256014	110.6999054	74.40629348	1.197187049	0.031638479	chr5	66259898	66298028	+	Nsun7	70918	NOL1/NOP2/Sun domain family, member 7, transcript variant 1	protein_coding
NM_001301412.1	34.88097623	13.22462102	35.75317536	122.3184016	74.14804981	36.70710479	1.471563963	0.031659825	chr4	52439221	52488365	+	Smc2	14211	structural maintenance of chromosomes 2, transcript variant 1	protein_coding
NM_008017.4	34.88097623	13.22462102	35.75317536	122.3184016	74.14804981	36.70710479	1.471563963	0.031659825	chr4	52439221	52488365	+	Smc2	14211	structural maintenance of chromosomes 2, transcript variant 2	protein_coding
NM_010559.3	40.24728027	19.83693154	32.26506069	143.9040018	44.90656538	56.54878305	1.406179022	0.03170484	chr3	89869324	89913196	-	Il6ra	16194	interleukin 6 receptor, alpha, transcript variant 1	protein_coding
XR_001778126.1	10.73260807	0	3.488114669	53.96400069	37.59619427	8.928755218	2.815941837	0.031728544	chr7	49763631	49770162	+	LOC108167428	108167428	uncharacterized LOC108167428	lncRNA
XR_880470.1	0	0	0	0	21.93111332	9.920839131	5.999371554	0.03190052	chr5	99488246	99494555	-	Gm35253	102638768	predicted gene, 35253, transcript variant X3	lncRNA
XM_017317618.1	70.65633647	29.28308941	56.68186337	217.0552028	89.81313076	59.52503479	1.22266821	0.031954793	chr17	45696159	45698495	+	Mrpl14	68463	mitochondrial ribosomal protein L14, transcript variant X2	protein_coding
NM_001080934.1	16.09891211	6.612310512	0.872028667	74.35040095	22.97545205	24.80209783	2.371258869	0.031981474	chr11	115462473	115474398	+	Slc16a5	217316	solute carrier family 16 (monocarboxylic acid transporters), member 5	protein_coding
NM_001293672.1	26.83152018	52.8984841	35.75317536	269.8200034	26.10846824	46.62794392	1.566606323	0.031988787	chr3	146450467	146465849	+	Ctbs	74245	chitobiase, di-N-acetyl-, transcript variant 1	protein_coding
XR_001782673.1	0	0	0	0	3.133016189	29.76251739	6.046657552	0.032008497	chr19	42298385	42314626	+	Gm34347	102637571	predicted gene, 34347, transcript variant X2	lncRNA
XR_880069.1	0.894384006	35.89539992	13.95245868	52.76480067	73.10371108	69.44587392	1.947751621	0.03212087	chr11	81243905	81252614	-	Gm42084	105246878	predicted gene, 42084	lncRNA
XM_006527875.3	14.31014409	0	5.232172004	45.56960058	25.06412951	42.65960826	2.531904381	0.032476213	chrX	100606883	100618953	+	Arr3	170735	arrestin 3, retinal, transcript variant X20	protein_coding
XM_017318402.1	14.31014409	0	5.232172004	45.56960058	25.06412951	42.65960826	2.531904381	0.032476213	chrX	100605555	100618953	+	Arr3	170735	arrestin 3, retinal, transcript variant X19	protein_coding
NM_001254724.2	35.77536024	41.56309465	61.91403538	116.3224015	89.81313076	87.30338436	1.073684242	0.032544431	chr11	103198944	103208548	-	1700023F06Rik	69441	RIKEN cDNA 1700023F06 gene	protein_coding
XM_017315329.1	0	7.5569263	4.360143336	5.996000077	4.177354919	93.25588783	3.122817183	0.03260623	chr12	112711949	112721584	-	LOC108168034	108168034	proline-rich extensin-like protein EPR1	protein_coding
XM_006500535.3	0.894384006	0	0.872028667	37.17520047	9.399048567	0	4.706044689	0.032652192	chr2	84714509	84717752	+	Gm32289	102634788	predicted gene, 32289	protein_coding
XM_006509315.3	2.683152018	22.6707789	7.848258006	94.73680121	29.24148443	21.82584609	2.135588742	0.032706708	chr8	64013098	64089416	-	Tll1	21892	tolloid-like, transcript variant X3	protein_coding
XR_001783558.1	32.19782421	31.17232099	61.04200671	202.6648026	39.68487173	76.39046131	1.35387611	0.032745385	chr2	167188685	167193003	+	1110018N20Rik	68941	RIKEN cDNA 1110018N20 gene, transcript variant X2	misc_RNA
NM_025370.2	4.47192003	68.0123367	26.16086002	226.6488029	25.06412951	81.35088088	1.755609067	0.032770569	chr13	64291836	64312710	-	Aaed1	66129	AhpC/TSA antioxidant enzyme domain containing 1	protein_coding
XM_017317565.1	33.09220822	17.94769996	23.54477402	176.2824022	21.93111332	39.68335653	1.669795984	0.032815522	chr17	42694028	42743753	-	Adgrf2	435529	adhesion G protein-coupled receptor F2, transcript variant X1	protein_coding
XM_011240000.2	10.73260807	2.833847362	0	71.95200092	29.24148443	3.968335653	2.952549624	0.032855293	chr3	73635805	73708436	-	Bche	12038	butyrylcholinesterase, transcript variant X1	protein_coding
NM_009342.2	0	0.944615787	0	0	2.088677459	38.69127261	5.395043317	0.032875262	chr17	6430112	6436296	+	Dynlt1b	21648	dynein light chain Tctex-type 1B	protein_coding
XM_011244181.1	80.49456053	82.18157351	53.1937487	365.7560047	104.433873	44.64377609	1.251841138	0.032908466	chr12	98429432	98575034	-	Kcnk10	72258	potassium channel, subfamily K, member 10, transcript variant X1	protein_coding
XR_877755.2	0	0	0	0	5.221693649	26.78626565	6.007163655	0.032988067	chr19	21582210	21596179	-	Gm38486	102636055	predicted gene, 38486, transcript variant X1	lncRNA
NM_024169.3	0	7.5569263	6.104200671	115.1232015	0	13.88917478	3.238792867	0.033066239	chr15	98724368	98728198	-	Fkbp11	66120	FK506 binding protein 11	protein_coding
XM_017317502.1	8.049456053	2.833847362	13.08043001	147.5016019	0	15.87334261	2.764750275	0.033080316	chr17	49685114	49909846	+	Kif6	319991	kinesin family member 6, transcript variant X2	protein_coding
NM_009247.2	0	0	0	0	0	39.68335653	6.316804914	0.033143719	chr12	103946931	103956897	-	Serpina1e	20704	serine (or cysteine) peptidase inhibitor, clade A, member 1E	protein_coding
XM_006506163.2	83.17771255	17.94769996	39.24129003	277.0152035	59.52730759	50.59627957	1.46049315	0.033145713	chr6	84019263	84211060	+	Dysf	26903	dysferlin, transcript variant X1	protein_coding
XM_006506164.3	83.17771255	17.94769996	39.24129003	277.0152035	59.52730759	50.59627957	1.46049315	0.033145713	chr6	84008314	84211060	+	Dysf	26903	dysferlin, transcript variant X2	protein_coding
XM_006506165.2	83.17771255	17.94769996	39.24129003	277.0152035	59.52730759	50.59627957	1.46049315	0.033145713	chr6	84019263	84211060	+	Dysf	26903	dysferlin, transcript variant X3	protein_coding
XM_006506167.2	83.17771255	17.94769996	39.24129003	277.0152035	59.52730759	50.59627957	1.46049315	0.033145713	chr6	84019264	84211060	+	Dysf	26903	dysferlin, transcript variant X5	protein_coding
XM_006506168.2	83.17771255	17.94769996	39.24129003	277.0152035	59.52730759	50.59627957	1.46049315	0.033145713	chr6	84019263	84211060	+	Dysf	26903	dysferlin, transcript variant X6	protein_coding
XM_006506172.2	83.17771255	17.94769996	39.24129003	277.0152035	59.52730759	50.59627957	1.46049315	0.033145713	chr6	84019264	84211060	+	Dysf	26903	dysferlin, transcript variant X10	protein_coding
XM_006506173.3	83.17771255	17.94769996	39.24129003	277.0152035	59.52730759	50.59627957	1.46049315	0.033145713	chr6	84008315	84211060	+	Dysf	26903	dysferlin, transcript variant X11	protein_coding
XR_866132.2	9.838224065	0	5.232172004	53.96400069	12.53206476	32.73876913	2.71392124	0.033179844	chr2	33131709	33132961	+	Gm33536	102636481	predicted gene, 33536, transcript variant X1	lncRNA
XR_383609.2	8.943840059	7.5569263	7.848258006	15.5896002	13.57640349	87.30338436	2.260359409	0.033227222	chr14	76533240	76534206	+	Gm36845	102640887	predicted gene, 36845	lncRNA
NM_028064.2	0.894384006	0	0	0	10.4433873	27.77834957	5.301460038	0.033491825	chr15	76612383	76616852	-	Slc39a4	72027	solute carrier family 39 (zinc transporter), member 4	protein_coding
XR_383953.2	0	0	0	9.593600122	3.133016189	12.89709087	5.684119876	0.033598981	chr15	38143704	38147564	+	Gm35081	102638544	predicted gene, 35081, transcript variant X2	lncRNA
NM_013831.4	78.70579252	49.12002095	47.9615767	217.0552028	74.14804981	88.29546827	1.107596792	0.033648691	chr18	77794550	77882879	+	Pstpip2	19201	proline-serine-threonine phosphatase-interacting protein 2	protein_coding
NM_027924.2	2.683152018	0	0.872028667	40.77280052	19.84243586	0	4.083657032	0.033768663	chr9	6168612	6377519	+	Pdgfd	71785	platelet-derived growth factor, D polypeptide	protein_coding
NM_001163528.1	23.25398415	7.5569263	3.488114669	89.94000115	42.81788792	14.8812587	2.103389045	0.033868194	chr2	127138769	127142590	-	Itpripl1	73338	inositol 1,4,5-triphosphate receptor interacting protein-like 1, transcript variant 2	protein_coding
XM_006500255.3	23.25398415	7.5569263	3.488114669	89.94000115	42.81788792	14.8812587	2.103389045	0.033868194	chr2	127138769	127143189	-	Itpripl1	73338	inositol 1,4,5-triphosphate receptor interacting protein-like 1, transcript variant X1	protein_coding
NM_173417.3	27.72590418	16.05846839	42.7294047	207.4616026	31.33016189	31.74668522	1.640601904	0.033869702	chr12	11090202	11150373	-	Kcns3	238076	potassium voltage-gated channel, delayed-rectifier, subfamily S, member 3, transcript variant 1	protein_coding
XM_006524522.3	0.894384006	21.72616311	10.46434401	19.18720024	28.1971457	108.1371465	2.237332098	0.033892634	chr17	80306931	80384201	+	Arhgef33	381112	Rho guanine nucleotide exchange factor (GEF) 33, transcript variant X13	protein_coding
XM_011246520.2	0.894384006	21.72616311	10.46434401	19.18720024	28.1971457	108.1371465	2.237332098	0.033892634	chr17	80306931	80384201	+	Arhgef33	381112	Rho guanine nucleotide exchange factor (GEF) 33, transcript variant X16	protein_coding
NM_001077694.2	83.17771255	17.94769996	39.24129003	277.0152035	58.48296886	50.59627957	1.45659419	0.034004418	chr6	84008598	84211059	+	Dysf	26903	dysferlin, transcript variant 2	protein_coding
NM_021469.3	83.17771255	17.94769996	39.24129003	277.0152035	58.48296886	50.59627957	1.45659419	0.034004418	chr6	84019386	84211059	+	Dysf	26903	dysferlin, transcript variant 1	protein_coding
XM_006506166.2	83.17771255	17.94769996	39.24129003	277.0152035	58.48296886	50.59627957	1.45659419	0.034004418	chr6	84019263	84211060	+	Dysf	26903	dysferlin, transcript variant X4	protein_coding
XM_006506170.2	83.17771255	17.94769996	39.24129003	277.0152035	58.48296886	50.59627957	1.45659419	0.034004418	chr6	84019264	84211060	+	Dysf	26903	dysferlin, transcript variant X8	protein_coding
XM_006506171.3	83.17771255	17.94769996	39.24129003	277.0152035	58.48296886	50.59627957	1.45659419	0.034004418	chr6	84008315	84211060	+	Dysf	26903	dysferlin, transcript variant X9	protein_coding
NM_010983.2	0	0	0	39.57360051	0	0	6.308621598	0.034022693	chr7	107000875	107002605	-	Olfr2	18317	olfactory receptor 2	protein_coding
NR_037995.1	0	0	0	39.57360051	0	0	6.308621598	0.034022693	chr12	80686375	80693952	-	Plekhd1os	68354	pleckstrin homology domain containing, family D (with coiled-coil domains) member 1, opposite strand	lncRNA
XM_006507431.1	0	0	0	39.57360051	0	0	6.308621598	0.034022693	chr7	107000875	107005558	-	Olfr2	18317	olfactory receptor 2, transcript variant X1	protein_coding
XR_001778615.1	0	0	0	39.57360051	0	0	6.308621598	0.034022693	chr8	89137153	89142424	+	Gm35305	102638836	predicted gene, 35305, transcript variant X2	lncRNA
XR_879071.1	0	0	0	39.57360051	0	0	6.308621598	0.034022693	chr8	89137153	89142424	+	Gm35305	102638836	predicted gene, 35305, transcript variant X1	lncRNA
NM_025863.3	9.838224065	20.78154732	67.14620738	103.1312013	54.30561395	117.0659017	1.487639593	0.034063676	chr3	69035294	69044742	-	Trim59	66949	tripartite motif-containing 59	protein_coding
XM_017314535.1	73.33948849	23.61539469	28.77694602	167.8880021	104.433873	44.64377609	1.331410442	0.034188237	chr11	101323636	101329300	+	Aoc2	237940	amine oxidase, copper containing 2 (retina-specific), transcript variant X3	protein_coding
XM_017317528.1	49.19112033	60.4554104	35.75317536	79.14720101	105.4782117	115.0817339	1.045655662	0.034369564	chr17	15044395	15064232	+	Ermard	381062	ER membrane associated RNA degradation, transcript variant X24	protein_coding
XR_377103.3	25.93713617	66.12310512	20.92868801	176.2824022	64.74900124	53.57253131	1.382153206	0.034371334	chr5	134221369	134229623	-	Ncf1	17969	neutrophil cytosolic factor 1, transcript variant X1	protein_coding
XM_006528971.3	13.41576009	2.833847362	31.39303202	148.7008019	11.48772603	39.68335653	2.063783045	0.034928317	chrX	164436951	164459170	+	Asb11	68854	ankyrin repeat and SOCS box-containing 11, transcript variant X1	protein_coding
XR_001784342.1	33.98659223	12.28000524	42.7294047	94.73680121	68.92635616	65.47753827	1.361404861	0.034995702	chr4	87100404	87104926	+	LOC108168966	108168966	cadherin-2 pseudogene	transcribed_pseudogene
XR_106110.3	0	0	0	4.796800061	7.310371108	12.89709087	5.649990826	0.035132363	chr5	116123334	116128608	+	C330018A13Rik	320805	RIKEN cDNA C330018A13 gene	lncRNA
XR_001779072.1	100.1710087	27.39385784	52.32172004	190.6728024	84.59143711	119.0500696	1.129995165	0.03517768	chr9	26999658	27006858	+	Thyn1	77862	thymocyte nuclear protein 1, transcript variant X5	protein_coding
NR_002928.2	33.98659223	20.78154732	26.16086002	127.1152016	60.57164632	32.73876913	1.44218687	0.035470694	chr8	109339787	109340908	-	Gm1943	384864	predicted gene 1943	transcribed_pseudogene
XM_006520939.3	14.31014409	7.5569263	22.67274535	163.0912021	4.177354919	28.77043348	2.133764551	0.035557474	chr15	77748956	77757048	-	Apol8	239552	apolipoprotein L 8, transcript variant X8	protein_coding
NM_053068.3	66.18441644	55.73233146	71.50635072	212.2584027	97.12350186	81.35088088	1.011381407	0.035634224	chr15	73090412	73094075	+	Chrac1	93696	chromatin accessibility complex 1	protein_coding
XM_006497481.1	113.5867688	57.62156304	47.08954803	67.15520086	239.1535691	154.7650904	1.080066331	0.03567141	chr2	14388316	14494978	+	Slc39a12	277468	solute carrier family 39 (zinc transporter), member 12, transcript variant X1	protein_coding
XM_017322386.1	26.83152018	45.3415578	17.44057335	207.4616026	32.37450062	32.73876913	1.603197354	0.036001807	chr1	79723010	79776047	-	Wdfy1	69368	WD repeat and FYVE domain containing 1, transcript variant X3	protein_coding
XM_017322387.1	26.83152018	45.3415578	17.44057335	207.4616026	32.37450062	32.73876913	1.603197354	0.036001807	chr1	79723010	79762042	-	Wdfy1	69368	WD repeat and FYVE domain containing 1, transcript variant X4	protein_coding
XM_006515982.3	15.2045281	0.944615787	24.41680268	65.95600084	36.55185554	58.53295087	1.985226038	0.036093216	chr12	118846556	118852578	+	Sp8	320145	trans-acting transcription factor 8, transcript variant X1	protein_coding
XM_006515985.3	15.2045281	0.944615787	24.41680268	65.95600084	36.55185554	58.53295087	1.985226038	0.036093216	chr12	118846557	118852578	+	Sp8	320145	trans-acting transcription factor 8, transcript variant X5	protein_coding
NR_037982.1	0	0	5.232172004	25.18320032	9.399048567	28.77043348	3.586731637	0.036101576	chr9	88841798	88858801	-	9330159M07Rik	319673	RIKEN cDNA 9330159M07 gene, transcript variant 1	lncRNA
NR_037983.1	0	0	5.232172004	25.18320032	9.399048567	28.77043348	3.586731637	0.036101576	chr9	88841798	88858870	-	9330159M07Rik	319673	RIKEN cDNA 9330159M07 gene, transcript variant 2	lncRNA
XM_017315348.1	42.03604828	41.56309465	81.97069472	205.0632026	69.97069489	89.28755218	1.134533587	0.036159924	chr1	14168953	14305652	-	Eya1	14048	EYA transcriptional coactivator and phosphatase 1, transcript variant X3	protein_coding
XM_017316303.1	10.73260807	0	0	55.1632007	8.354709838	33.73085305	3.176566447	0.036163935	chr14	69373003	69503455	-	Gm16867	100862085	predicted gene, 16867, transcript variant X16	protein_coding
XR_388230.3	0	0	0	10.79280014	19.84243586	0	5.941127415	0.03621868	chr8	127434872	127454244	-	LOC102634904	102634904	uncharacterized LOC102634904, transcript variant X2	lncRNA
NM_001159329.1	8.049456053	5.667694725	19.18463068	44.37040057	31.33016189	48.61211174	1.914862845	0.036483878	chr16	44738879	44746363	-	Gtpbp8	66067	GTP-binding protein 8 (putative), transcript variant 2	protein_coding
XM_006540134.3	32.19782421	23.61539469	13.95245868	157.095202	13.57640349	56.54878305	1.701464228	0.036649683	chr7	4965247	4983395	-	Sbk3	381835	SH3 domain binding kinase family, member 3, transcript variant X2	protein_coding
XM_006540137.3	32.19782421	23.61539469	13.95245868	157.095202	13.57640349	56.54878305	1.701464228	0.036649683	chr7	4965247	4983375	-	Sbk3	381835	SH3 domain binding kinase family, member 3, transcript variant X3	protein_coding
NM_001170788.1	10.73260807	3.77846315	7.848258006	59.96000077	21.93111332	20.83376218	2.19529796	0.03669109	chr8	105413622	105464086	+	Lrrc36	270091	leucine rich repeat containing 36, transcript variant 1	protein_coding
XM_006531055.2	10.73260807	3.77846315	7.848258006	59.96000077	21.93111332	20.83376218	2.19529796	0.03669109	chr8	105413610	105464082	+	Lrrc36	270091	leucine rich repeat containing 36, transcript variant X1	protein_coding
XM_006531056.2	10.73260807	3.77846315	7.848258006	59.96000077	21.93111332	20.83376218	2.19529796	0.03669109	chr8	105413610	105464082	+	Lrrc36	270091	leucine rich repeat containing 36, transcript variant X2	protein_coding
XM_011246065.1	48.29673632	34.95078414	9.59231534	69.55360089	91.90180822	80.35879696	1.38254642	0.036707594	chr16	18217125	18220347	+	Ccdc188	102638083	coiled-coil domain containing 188, transcript variant X4	protein_coding
XR_872643.2	0	0	0.872028667	46.7688006	0	0	5.587624469	0.036754263	chr12	31499759	31512966	+	Gm40362	105244825	predicted gene, 40362	lncRNA
NM_012020.2	8.049456053	10.39077366	12.20840134	56.36240072	24.01979078	35.71502087	1.919576898	0.036769944	chr9	98955607	98958126	+	Foxl2	26927	forkhead box L2	protein_coding
XR_870479.2	16.99329611	8.501542087	7.848258006	39.57360051	62.66032378	22.81793	1.906391284	0.036868052	chr8	67950217	68077600	+	Gm15991	102635305	predicted gene 15991, transcript variant X5	lncRNA
NM_009514.4	0	0	0	38.37440049	0	0	6.26420399	0.03697405	chr10	75948312	75949646	+	Vpreb3	22364	pre-B lymphocyte gene 3	protein_coding
NM_145932.3	0	0	0	38.37440049	0	0	6.26420399	0.03697405	chr16	32475578	32487879	-	Slc51a	106407	solute carrier family 51, alpha subunit	protein_coding
XM_006513608.3	0	0	0	38.37440049	0	0	6.26420399	0.03697405	chr10	75948325	75949648	+	Vpreb3	22364	pre-B lymphocyte gene 3, transcript variant X1	protein_coding
XR_001783822.1	0	0	0	38.37440049	0	0	6.26420399	0.03697405	chr3	41168118	41173460	-	Gm40038	105244429	predicted gene, 40038, transcript variant X2	lncRNA
XR_867179.1	0	0	0	38.37440049	0	0	6.26420399	0.03697405	chr3	41158031	41173460	-	Gm40038	105244429	predicted gene, 40038, transcript variant X1	lncRNA
XR_873404.1	0	0	0	38.37440049	0	0	6.26420399	0.03697405	chr13	53461317	53478244	+	Gm33763	102636789	predicted gene, 33763, transcript variant X1	lncRNA
XR_881976.2	0	0	0	38.37440049	0	0	6.26420399	0.03697405	chr7	36626487	36649175	-	Gm38993	105242914	predicted gene, 38993	lncRNA
XR_001780822.1	19.67644813	33.06155256	40.98534736	37.17520047	91.90180822	107.1450626	1.335578106	0.03716188	chr13	58288169	58358896	-	Kif27	75050	kinesin family member 27, transcript variant X17	protein_coding
XR_390962.2	52.76865635	20.78154732	26.16086002	34.77680044	53.26127522	187.5038596	1.468139119	0.037253009	chr4	150029405	150058717	+	Gm13067	102636131	predicted gene 13067, transcript variant X2	protein_coding
XR_881590.1	52.76865635	20.78154732	26.16086002	34.77680044	53.26127522	187.5038596	1.468139119	0.037253009	chr4	150029405	150058717	+	Gm13067	102636131	predicted gene 13067, transcript variant X3	protein_coding
XR_878426.2	14.31014409	14.16923681	25.28883135	87.54160112	9.399048567	89.28755218	1.790678524	0.037290526	chr1	105355942	105361825	+	Gm17634	100504568	predicted gene, 17634, transcript variant X1	misc_RNA
NM_001286425.1	31.30344021	85.96003666	17.44057335	220.6528028	40.72921046	96.23213957	1.40875171	0.037377005	chr8	31187331	31261924	+	Fut10	171167	fucosyltransferase 10, transcript variant 5	protein_coding
XM_006516574.3	7.155072047	10.39077366	17.44057335	52.76480067	63.70466251	15.87334261	1.917153416	0.037548127	chr13	33964897	33987817	+	Nqo2	18105	NAD(P)H dehydrogenase, quinone 2, transcript variant X1	protein_coding
NM_023523.5	18.78206412	0.944615787	5.232172004	98.33440125	64.74900124	0	2.705009707	0.03786592	chr1	72259172	72284314	-	Pecr	111175	peroxisomal trans-2-enoyl-CoA reductase	protein_coding
XM_006495628.3	18.78206412	0.944615787	5.232172004	98.33440125	64.74900124	0	2.705009707	0.03786592	chr1	72259172	72284261	-	Pecr	111175	peroxisomal trans-2-enoyl-CoA reductase, transcript variant X1	protein_coding
XM_006527862.2	14.31014409	0	5.232172004	45.56960058	21.93111332	42.65960826	2.491480438	0.038011206	chrX	100605480	100618953	+	Arr3	170735	arrestin 3, retinal, transcript variant X1	protein_coding
XM_006527866.2	14.31014409	0	5.232172004	45.56960058	21.93111332	42.65960826	2.491480438	0.038011206	chrX	100605480	100618953	+	Arr3	170735	arrestin 3, retinal, transcript variant X7	protein_coding
XM_006527867.2	14.31014409	0	5.232172004	45.56960058	21.93111332	42.65960826	2.491480438	0.038011206	chrX	100605480	100618953	+	Arr3	170735	arrestin 3, retinal, transcript variant X9	protein_coding
XM_006527870.2	14.31014409	0	5.232172004	45.56960058	21.93111332	42.65960826	2.491480438	0.038011206	chrX	100605480	100618953	+	Arr3	170735	arrestin 3, retinal, transcript variant X12	protein_coding
XM_017318398.1	14.31014409	0	5.232172004	45.56960058	21.93111332	42.65960826	2.491480438	0.038011206	chrX	100605480	100618953	+	Arr3	170735	arrestin 3, retinal, transcript variant X3	protein_coding
XM_017318399.1	14.31014409	0	5.232172004	45.56960058	21.93111332	42.65960826	2.491480438	0.038011206	chrX	100605480	100618953	+	Arr3	170735	arrestin 3, retinal, transcript variant X8	protein_coding
XM_017318400.1	14.31014409	0	5.232172004	45.56960058	21.93111332	42.65960826	2.491480438	0.038011206	chrX	100605480	100618953	+	Arr3	170735	arrestin 3, retinal, transcript variant X13	protein_coding
XM_017318401.1	14.31014409	0	5.232172004	45.56960058	21.93111332	42.65960826	2.491480438	0.038011206	chrX	100605480	100618953	+	Arr3	170735	arrestin 3, retinal, transcript variant X16	protein_coding
NM_027101.2	33.09220822	63.28925776	25.28883135	119.9200015	82.50275965	72.42212566	1.176110161	0.038034118	chr18	31789176	31796701	+	Polr2d	69241	polymerase (RNA) II (DNA directed) polypeptide D, transcript variant 2	protein_coding
XM_006509249.3	9.838224065	1.889231575	0	0	39.68487173	70.43795783	3.232530823	0.038053309	chr8	53511686	53521873	+	Aga	11593	aspartylglucosaminidase, transcript variant X1	protein_coding
XR_878279.2	0	0	0	0	0	37.6991887	6.24283073	0.03808317	chrX	152009635	152014306	+	Gm39540	105243729	predicted gene, 39540, transcript variant X1	lncRNA
XR_878280.2	0	0	0	0	0	37.6991887	6.24283073	0.03808317	chrX	152009635	152014306	+	Gm39540	105243729	predicted gene, 39540, transcript variant X2	lncRNA
NM_001243908.1	37.56412825	39.67386307	51.44969137	179.8800023	76.23672727	45.63586	1.226214411	0.03814517	chr7	29908517	29916813	+	Zfp383	73729	zinc finger protein 383	protein_coding
NM_025779.3	0	0	0.872028667	0	6.266032378	30.75460131	5.255543267	0.038182109	chr3	129914960	129970206	-	Ccdc109b	66815	coiled-coil domain containing 109B, transcript variant 1	protein_coding
XM_006501900.1	0	0	0.872028667	0	6.266032378	30.75460131	5.255543267	0.038182109	chr3	129914960	129970214	-	Ccdc109b	66815	coiled-coil domain containing 109B, transcript variant X1	protein_coding
XM_006501901.3	0	0	0.872028667	0	6.266032378	30.75460131	5.255543267	0.038182109	chr3	129914960	129970214	-	Ccdc109b	66815	coiled-coil domain containing 109B, transcript variant X2	protein_coding
XM_011238347.2	44.7192003	30.2277052	32.26506069	152.2984019	54.30561395	53.57253131	1.275910745	0.038296144	chr1	14183223	14310260	-	Eya1	14048	EYA transcriptional coactivator and phosphatase 1, transcript variant X8	protein_coding
NM_013484.2	14.31014409	18.89231575	1.744057335	172.6848022	3.133016189	11.90500696	2.424893309	0.038380472	chr17	34862602	34882100	-	C2	12263	complement component 2 (within H-2S)	protein_coding
XM_011241543.1	0	0	0	0	29.24148443	1.984167826	5.970284562	0.038507962	chr6	58533975	58584255	-	LOC108167332	108167332	uncharacterized LOC108167332	protein_coding
NM_145684.1	1.788768012	0	0	20.38640026	7.310371108	10.91292304	4.425112363	0.038527095	chr11	70315613	70322518	-	Alox12e	11685	arachidonate lipoxygenase, epidermal	protein_coding
XM_006532034.3	1.788768012	0	0	20.38640026	7.310371108	10.91292304	4.425112363	0.038527095	chr11	70315504	70322727	-	Alox12e	11685	arachidonate lipoxygenase, epidermal, transcript variant X1	protein_coding
XM_006532035.2	1.788768012	0	0	20.38640026	7.310371108	10.91292304	4.425112363	0.038527095	chr11	70315503	70322727	-	Alox12e	11685	arachidonate lipoxygenase, epidermal, transcript variant X2	protein_coding
XR_875682.1	0	0	0	31.1792004	0	0.992083913	6.009301537	0.038675139	chr15	102603008	102608006	+	LOC105246046	105246046	uncharacterized LOC105246046	lncRNA
NM_001039676.2	74.23387249	137.913905	62.78606404	392.138405	75.19238854	122.0263213	1.098767836	0.038717477	chr14	51893610	51896745	+	Slc39a2	214922	solute carrier family 39 (zinc transporter), member 2	protein_coding
NM_001168564.1	27.72590418	16.05846839	33.13708936	207.4616026	15.66508095	31.74668522	1.724453376	0.039071995	chr12	11090202	11150842	-	Kcns3	238076	potassium voltage-gated channel, delayed-rectifier, subfamily S, member 3, transcript variant 2	protein_coding
XM_011243862.1	27.72590418	16.05846839	33.13708936	207.4616026	15.66508095	31.74668522	1.724453376	0.039071995	chr12	11090737	11150261	-	Kcns3	238076	potassium voltage-gated channel, delayed-rectifier, subfamily S, member 3, transcript variant X1	protein_coding
XM_011243866.2	27.72590418	16.05846839	33.13708936	207.4616026	15.66508095	31.74668522	1.724453376	0.039071995	chr12	11090737	11121586	-	Kcns3	238076	potassium voltage-gated channel, delayed-rectifier, subfamily S, member 3, transcript variant X4	protein_coding
NR_038038.1	0	0	0	0	1.04433873	30.75460131	5.997742756	0.039097406	chr10	62340607	62349866	+	Hk1os	70162	hexokinase 1, opposite strand	lncRNA
XM_006528974.3	22.35960015	2.833847362	31.39303202	148.7008019	13.57640349	51.58836348	1.913841407	0.039189538	chrX	164441962	164459170	+	Asb11	68854	ankyrin repeat and SOCS box-containing 11, transcript variant X3	protein_coding
NM_177358.4	46.50796831	67.06772091	19.18463068	118.7208015	57.43863013	130.9550765	1.211413704	0.039233678	chr17	22846697	22867134	-	Zfp945	240041	zinc finger protein 945, transcript variant 2	protein_coding
XM_006524388.3	31.30344021	4.723078937	35.75317536	105.5296013	49.0839203	60.5171187	1.579878874	0.03924682	chr17	22337983	22361478	-	Zfp944	319615	zinc finger protein 944, transcript variant X1	protein_coding
XR_869425.1	0	0	0	0	13.57640349	15.87334261	5.886636325	0.039311532	chr6	124981126	124997204	-	Gm40398	105244867	predicted gene, 40398	lncRNA
XM_006537892.3	50.08550433	24.56001047	59.29794938	152.2984019	81.45842092	66.46962218	1.160942028	0.039381492	chr4	34664237	34687819	-	Slc35a1	24060	solute carrier family 35 (CMP-sialic acid transporter), member 1, transcript variant X2	protein_coding
NR_029800.1	0	0	0	25.18320032	0	4.960419566	5.915897836	0.039651229	chr17	34024983	34025092	-	Mir219a-1	723823	microRNA 219a-1	miRNA
XM_011243411.2	24.14836816	25.50462626	23.54477402	76.74880098	31.33016189	85.31921653	1.401592965	0.039728448	chr10	105763247	105841372	-	Mettl25	216292	methyltransferase like 25, transcript variant X1	protein_coding
XR_001779504.1	24.14836816	25.50462626	23.54477402	76.74880098	31.33016189	85.31921653	1.401592965	0.039728448	chr10	105763247	105841372	-	Mettl25	216292	methyltransferase like 25, transcript variant X16	protein_coding
XR_001781412.1	0	0	3.488114669	1.199200015	0	70.43795783	4.351092985	0.039728767	chr14	99676983	99689318	+	Gm34061	102637184	predicted gene, 34061, transcript variant X3	lncRNA
XR_383696.2	0	0	3.488114669	1.199200015	0	70.43795783	4.351092985	0.039728767	chr14	99676983	99689318	+	Gm34061	102637184	predicted gene, 34061, transcript variant X1	lncRNA
XR_001779823.1	4.47192003	3.77846315	0.872028667	27.58160035	4.177354919	36.70710479	2.910741803	0.039763398	chr10	80073893	80081724	+	LOC108167824	108167824	uncharacterized LOC108167824	lncRNA
XM_006504195.2	3.577536024	0	7.848258006	80.34640103	2.088677459	12.89709087	3.052451447	0.039805742	chr5	65391522	65395449	+	Lias	79464	lipoic acid synthetase, transcript variant X1	protein_coding
NM_001289766.1	8.943840059	0.944615787	26.16086002	136.7088017	17.75375841	16.86542652	2.242884581	0.039849969	chr1	36764515	36782820	+	Zap70	22637	zeta-chain (TCR) associated protein kinase, transcript variant 4	protein_coding
XR_001782550.1	15.2045281	3.77846315	2.616086002	106.7288014	0	34.72293696	2.709000036	0.039863196	chr18	38769590	38781337	+	LOC108168402	108168402	uncharacterized LOC108168402	lncRNA
NM_001290762.1	142.2070569	71.79079985	73.25040805	353.7640045	116.9659377	105.1608948	1.001000962	0.039871959	chr16	4711317	4719356	-	Nmral1	67824	NmrA-like family domain containing 1, transcript variant 3	protein_coding
XM_006512296.3	52.76865635	37.7846315	61.04200671	224.2504029	51.17259776	74.40629348	1.203021148	0.039930579	chr9	121777133	121791172	+	Klhl40	72330	kelch-like 40, transcript variant X1	protein_coding
XR_865773.2	0	0	0	8.394400107	8.354709838	6.944587392	5.570817335	0.040065618	chr1	180256378	180265550	+	Gm31728	102634049	predicted gene, 31728, transcript variant X1	lncRNA
XM_006511340.3	37.56412825	44.39694201	66.27417871	149.9000019	74.14804981	86.31130044	1.063508101	0.040087633	chr9	64281696	64304794	+	Tipin	66131	timeless interacting protein, transcript variant X1	protein_coding
NM_177471.4	0	0	0	112.7248014	0	16.86542652	8.02201839	0.040149788	chr11	55049738	55078131	-	Ccdc69	52570	coiled-coil domain containing 69	protein_coding
XM_011249125.1	0	0	0	112.7248014	0	16.86542652	8.02201839	0.040149788	chr11	55049733	55078645	-	Ccdc69	52570	coiled-coil domain containing 69, transcript variant X1	protein_coding
XM_017314884.1	32.19782421	2.833847362	25.28883135	172.6848022	5.221693649	64.48545435	2.003307285	0.040201531	chr11	20741311	20743384	+	LOC108167886	108167886	translation initiation factor IF-2-like	protein_coding
NR_004418.1	0	0	0	37.17520047	0	0	6.218374814	0.040202033	chr3	86140617	86140687	-	Rnu73b	19871	U73B small nuclear RNA	snRNA
XR_106321.2	0	0	0	37.17520047	0	0	6.218374814	0.040202033	chrY	17935719	17937324	-	Srsy	385550	serine-rich, secreted, Y-linked, transcript variant X1	misc_RNA
XR_391076.1	85.86086457	91.62773138	57.55389204	43.17120055	242.2865853	213.2980413	1.087709193	0.040229358	chr7	35334180	35392287	+	Rhpn2	52428	rhophilin, Rho GTPase binding protein 2, transcript variant X1	protein_coding
XR_875971.2	0	0	0.872028667	0	44.90656538	0	5.532439514	0.040240101	chr16	23518941	23560080	+	Gm31077	102633188	predicted gene, 31077, transcript variant X8	lncRNA
XM_017315414.1	45.6135843	51.00925252	79.35460872	205.0632026	66.8376787	98.2163074	1.069709906	0.040266282	chr1	14168953	14310264	-	Eya1	14048	EYA transcriptional coactivator and phosphatase 1, transcript variant X9	protein_coding
XR_001785295.1	0.894384006	0	0	10.79280014	14.62074222	3.968335653	4.918965227	0.040341837	chr6	88005199	88009888	+	Gm34872	102638270	predicted gene, 34872, transcript variant X3	lncRNA
XM_006521553.3	8.049456053	0	8.720286673	97.13520124	35.50751681	0	2.978455796	0.0404446	chr15	79899948	79909247	+	Apobec3	80287	apolipoprotein B mRNA editing enzyme, catalytic polypeptide 3, transcript variant X6	protein_coding
XM_011242328.2	67.07880045	25.50462626	54.93780604	79.14720101	122.1876314	110.1213144	1.077766653	0.04048555	chr8	72444006	72460541	+	1700030K09Rik	72254	RIKEN cDNA 1700030K09 gene, transcript variant X1	protein_coding
NM_025970.3	45.6135843	32.11693677	13.08043001	118.7208015	58.48296886	56.54878305	1.362920082	0.040550222	chr4	129336026	129347029	+	Zbtb8os	67106	zinc finger and BTB domain containing 8 opposite strand	protein_coding
XM_006515082.3	9.838224065	16.05846839	9.59231534	115.1232015	14.62074222	15.87334261	2.034365293	0.040579253	chr12	11090737	11105136	-	Kcns3	238076	potassium voltage-gated channel, delayed-rectifier, subfamily S, member 3, transcript variant X8	protein_coding
NM_028491.1	9.838224065	0.944615787	6.976229338	56.36240072	22.97545205	15.87334261	2.416726451	0.040676011	chr10	68430956	68541875	-	1700040L02Rik	73287	RIKEN cDNA 1700040L02 gene	protein_coding
XR_865391.1	4.47192003	28.33847362	0	133.1112017	28.1971457	13.88917478	2.419085903	0.040682578	chr1	42612300	42639740	-	Gm30248	102632081	predicted gene, 30248, transcript variant X3	lncRNA
XM_017319707.1	49.19112033	31.17232099	55.80983471	134.3104017	86.68011457	68.45379001	1.08487224	0.040831013	chr3	14606289	14611203	-	1810022K09Rik	69126	RIKEN cDNA 1810022K09 gene, transcript variant X2	protein_coding
NM_008192.3	26.83152018	23.61539469	31.39303202	164.2904021	37.59619427	30.75460131	1.503437641	0.040896114	chr11	69218117	69237022	-	Gucy2e	14919	guanylate cyclase 2e	protein_coding
XM_006532244.2	26.83152018	23.61539469	31.39303202	164.2904021	37.59619427	30.75460131	1.503437641	0.040896114	chr11	69218117	69237358	-	Gucy2e	14919	guanylate cyclase 2e, transcript variant X1	protein_coding
XM_006511510.2	12.52137608	51.00925252	14.82448734	49.16720063	92.94614695	74.40629348	1.470103816	0.040909611	chr9	61953738	61976159	-	Paqr5	74090	progestin and adipoQ receptor family member V, transcript variant X3	protein_coding
XR_001780801.1	51.87427234	54.78771567	129.9322714	242.2384031	80.41408219	158.7334261	1.022447842	0.040913383	chr13	104634726	104816966	-	Cwc27	67285	CWC27 spliceosome-associated protein, transcript variant X8	protein_coding
XR_001782696.1	4.47192003	24.56001047	17.44057335	146.3024019	19.84243586	16.86542652	1.975588883	0.041066009	chr19	38264535	38272515	-	Gm32771	102635432	predicted gene, 32771, transcript variant X2	lncRNA
XR_001782697.1	4.47192003	24.56001047	17.44057335	146.3024019	19.84243586	16.86542652	1.975588883	0.041066009	chr19	38264535	38272565	-	Gm32771	102635432	predicted gene, 32771, transcript variant X3	lncRNA
NM_021349.1	0	0	0	119.9200015	6.266032378	0	7.983540477	0.041118831	chr11	61140835	61147642	+	Tnfrsf13b	57916	tumor necrosis factor receptor superfamily, member 13b	protein_coding
NM_172264.2	71.55072047	37.7846315	103.7714114	61.15920078	180.6706002	203.3772022	1.063595851	0.041260934	chr14	30021303	30040466	+	Chdh	218865	choline dehydrogenase, transcript variant 3	protein_coding
XR_376661.3	5.366304036	0	0.872028667	69.55360089	0	9.920839131	3.665456435	0.041357871	chr4	127248669	127313366	+	Gm33269	102636104	predicted gene, 33269, transcript variant X2	lncRNA
NM_029763.3	30.4090562	99.18465768	69.76229338	93.53760119	148.2960996	159.72551	1.012374544	0.041415487	chr2	144527745	144541779	+	Polr3f	70408	polymerase (RNA) III (DNA directed) polypeptide F	protein_coding
XM_006505295.3	4.47192003	0	0	26.38240034	20.88677459	8.928755218	3.647004536	0.041523572	chr6	117933559	117937692	-	Fxyd4	108017	FXYD domain-containing ion transport regulator 4, transcript variant X7	protein_coding
XM_017313739.1	47.40235231	34.00616835	43.60143336	127.1152016	38.640533	119.0500696	1.186636427	0.04153954	chr9	124422472	124423394	-	LOC108167694	108167694	serine/threonine-protein phosphatase 2A regulatory subunit B'' subunit delta-like	protein_coding
NM_001042779.2	52.76865635	80.29234194	31.39303202	159.493602	105.4782117	77.38254522	1.057534561	0.041636522	chr9	107597674	107609241	-	Sema3b	20347	sema domain, immunoglobulin domain (Ig), short basic domain, secreted, (semaphorin) 3B, transcript variant 1	protein_coding
NM_001291537.1	52.76865635	80.29234194	31.39303202	159.493602	105.4782117	77.38254522	1.057534561	0.041636522	chr9	107597674	107607092	-	Sema3b	20347	sema domain, immunoglobulin domain (Ig), short basic domain, secreted, (semaphorin) 3B, transcript variant 3	protein_coding
NM_001291538.1	52.76865635	80.29234194	31.39303202	159.493602	105.4782117	77.38254522	1.057534561	0.041636522	chr9	107597674	107607092	-	Sema3b	20347	sema domain, immunoglobulin domain (Ig), short basic domain, secreted, (semaphorin) 3B, transcript variant 4	protein_coding
NM_001291539.1	52.76865635	80.29234194	31.39303202	159.493602	105.4782117	77.38254522	1.057534561	0.041636522	chr9	107597674	107609241	-	Sema3b	20347	sema domain, immunoglobulin domain (Ig), short basic domain, secreted, (semaphorin) 3B, transcript variant 5	protein_coding
XR_001785516.1	35.77536024	47.23078937	48.83360537	182.2784023	88.76879203	37.6991887	1.224898567	0.041717509	chr7	140125317	140134334	+	Paox	212503	polyamine oxidase (exo-N4-amino), transcript variant X2	protein_coding
NM_001285826.1	36.66974424	53.84309989	38.36926136	97.13520124	107.5668892	65.47753827	1.067970314	0.041768356	chr1	58430993	58445486	-	Ppil3	70225	peptidylprolyl isomerase (cyclophilin)-like 3, transcript variant 3	protein_coding
XM_017315422.1	42.03604828	41.56309465	79.35460872	188.2744024	69.97069489	89.28755218	1.089531857	0.041854721	chr1	14168953	14305652	-	Eya1	14048	EYA transcriptional coactivator and phosphatase 1, transcript variant X10	protein_coding
XM_006517321.2	42.93043228	34.00616835	29.64897469	92.33840118	82.50275965	60.5171187	1.141849401	0.042046577	chr13	66911854	66932703	-	Mterf3	66410	mitochondrial transcription termination factor 3, transcript variant X3	protein_coding
XM_006502482.3	31.30344021	53.84309989	22.67274535	58.76080075	80.41408219	109.1292304	1.206645855	0.042051396	chr3	84496093	84582405	-	Arfip1	99889	ADP-ribosylation factor interacting protein 1, transcript variant X1	protein_coding
XM_006530087.1	39.35289626	35.89539992	45.3454907	117.5216015	72.05937235	68.45379001	1.095106846	0.042056951	chr3	14606289	14611221	-	1810022K09Rik	69126	RIKEN cDNA 1810022K09 gene, transcript variant X1	protein_coding
NM_172383.3	17.88768012	18.89231575	88.0748954	431.7120055	31.33016189	166.6700974	2.333385484	0.042133574	chr4	118540941	118543726	-	Tmem125	230678	transmembrane protein 125	protein_coding
XM_006503013.3	17.88768012	18.89231575	88.0748954	431.7120055	31.33016189	166.6700974	2.333385484	0.042133574	chr4	118540941	118544954	-	Tmem125	230678	transmembrane protein 125, transcript variant X1	protein_coding
XM_006503014.2	17.88768012	18.89231575	88.0748954	431.7120055	31.33016189	166.6700974	2.333385484	0.042133574	chr4	118540941	118543261	-	Tmem125	230678	transmembrane protein 125, transcript variant X4	protein_coding
XM_011240495.2	17.88768012	18.89231575	88.0748954	431.7120055	31.33016189	166.6700974	2.333385484	0.042133574	chr4	118540941	118544545	-	Tmem125	230678	transmembrane protein 125, transcript variant X2	protein_coding
XM_011240496.2	17.88768012	18.89231575	88.0748954	431.7120055	31.33016189	166.6700974	2.333385484	0.042133574	chr4	118540941	118543919	-	Tmem125	230678	transmembrane protein 125, transcript variant X3	protein_coding
XM_017320149.1	17.88768012	18.89231575	88.0748954	431.7120055	31.33016189	166.6700974	2.333385484	0.042133574	chr4	118540941	118544954	-	Tmem125	230678	transmembrane protein 125, transcript variant X5	protein_coding
NM_001178049.1	75.1282565	24.56001047	56.68186337	152.2984019	66.8376787	119.0500696	1.110626146	0.042327031	chr6	97929817	98021358	+	Mitf	17342	microphthalmia-associated transcription factor, transcript variant 3	protein_coding
XM_006505689.3	75.1282565	24.56001047	56.68186337	152.2984019	66.8376787	119.0500696	1.110626146	0.042327031	chr6	97929744	98021360	+	Mitf	17342	microphthalmia-associated transcription factor, transcript variant X3	protein_coding
XM_006505693.1	75.1282565	24.56001047	56.68186337	152.2984019	66.8376787	119.0500696	1.110626146	0.042327031	chr6	97827507	98021360	+	Mitf	17342	microphthalmia-associated transcription factor, transcript variant X7	protein_coding
XM_006505694.1	75.1282565	24.56001047	56.68186337	152.2984019	66.8376787	119.0500696	1.110626146	0.042327031	chr6	97938499	98021360	+	Mitf	17342	microphthalmia-associated transcription factor, transcript variant X8	protein_coding
NM_028170.2	67.97318445	25.50462626	54.93780604	79.14720101	122.1876314	110.1213144	1.069053792	0.042342113	chr8	72443880	72460541	+	1700030K09Rik	72254	RIKEN cDNA 1700030K09 gene	protein_coding
XR_870463.1	67.97318445	25.50462626	54.93780604	79.14720101	122.1876314	110.1213144	1.069053792	0.042342113	chr8	72444002	72460541	+	1700030K09Rik	72254	RIKEN cDNA 1700030K09 gene, transcript variant X2	protein_coding
XM_017312456.1	6.260688042	6.612310512	5.232172004	45.56960058	9.399048567	33.73085305	2.291719908	0.04235415	chr7	142118318	142125213	-	LOC108167466	108167466	keratin-associated protein 5-4-like	protein_coding
XR_001784631.1	25.04275217	13.22462102	5.232172004	179.8800023	21.93111332	1.984167826	2.225845992	0.042379569	chr5	107551068	107597641	-	Glmn	170823	glomulin, FKBP associated protein, transcript variant X2	protein_coding
XR_870277.2	0	0.944615787	8.720286673	88.74080113	4.177354919	1.984167826	3.287351759	0.042491138	chr8	26663301	26697783	-	Gm32098	102634544	predicted gene, 32098, transcript variant X1	lncRNA
XR_870278.1	0	0.944615787	8.720286673	88.74080113	4.177354919	1.984167826	3.287351759	0.042491138	chr8	26663301	26698634	-	Gm32098	102634544	predicted gene, 32098, transcript variant X2	lncRNA
XR_870279.2	0	0.944615787	8.720286673	88.74080113	4.177354919	1.984167826	3.287351759	0.042491138	chr8	26663301	26697783	-	Gm32098	102634544	predicted gene, 32098, transcript variant X3	lncRNA
XM_006540391.1	27.72590418	34.95078414	51.44969137	179.8800023	77.281066	30.75460131	1.331720802	0.042553718	chr7	29908658	29916807	+	Zfp383	73729	zinc finger protein 383, transcript variant X1	protein_coding
XM_006508498.3	0	0	4.360143336	38.37440049	0	30.75460131	3.975934293	0.042576232	chr7	142966823	143007947	-	Ascl2	17173	achaete-scute family bHLH transcription factor 2, transcript variant X1	protein_coding
XM_011241984.2	0	0	4.360143336	38.37440049	0	30.75460131	3.975934293	0.042576232	chr7	142966823	143008033	-	Ascl2	17173	achaete-scute family bHLH transcription factor 2, transcript variant X2	protein_coding
NM_026854.3	11.62699208	0	30.52100335	125.9160016	18.79809713	44.64377609	2.162881011	0.042873935	chr18	49696145	49755601	-	Dtwd2	68857	DTW domain containing 2, transcript variant 1	protein_coding
XR_881592.1	46.50796831	15.1138526	26.16086002	34.77680044	45.95090411	164.6859296	1.484501467	0.042902205	chr4	150029405	150058717	+	Gm13067	102636131	predicted gene 13067, transcript variant X5	protein_coding
XM_006495981.2	0	0	0	0	14.62074222	13.88917478	5.839778747	0.042933656	chr1	63182571	63214555	-	Gpr1	241070	G protein-coupled receptor 1, transcript variant X4	protein_coding
XM_011242244.2	0	0	0.872028667	17.98800023	0	16.86542652	5.165377038	0.042973857	chr8	43312626	43316640	-	Gm40498	105244980	predicted gene, 40498	protein_coding
XR_870477.2	16.99329611	6.612310512	7.848258006	39.57360051	55.34995268	22.81793	1.902964396	0.043089309	chr8	67950217	68013951	+	Gm15991	102635305	predicted gene 15991, transcript variant X2	lncRNA
XM_006512825.1	0.894384006	0.944615787	0	0	0	52.5804474	4.847654367	0.043117685	chr10	30610353	30619115	-	Hint3	66847	histidine triad nucleotide binding protein 3, transcript variant X3	protein_coding
XM_006529430.2	0	0	0	0	24.01979078	4.960419566	5.862848719	0.043309039	chr1	131696637	131715443	+	Rab7b	226421	RAB7B, member RAS oncogene family, transcript variant X3	protein_coding
NM_026924.3	91.22716861	72.73541564	34.00911802	219.4536028	71.01503362	122.0263213	1.057901748	0.043326717	chr2	144305175	144332080	-	Ovol2	107586	ovo like zinc finger 2, transcript variant A	protein_coding
XM_006538008.2	76.0226405	32.11693677	19.18463068	202.6648026	54.30561395	64.48545435	1.333805905	0.043338718	chr4	12039644	12088007	-	Tmem67	329795	transmembrane protein 67, transcript variant X2	protein_coding
NM_025373.1	28.62028819	18.89231575	6.976229338	67.15520086	58.48296886	38.69127261	1.592444817	0.04340876	chr12	55302637	55382491	+	1110008L16Rik	66132	RIKEN cDNA 1110008L16 gene	protein_coding
NR_003619.2	25.93713617	9.446157875	4.360143336	119.9200015	14.62074222	25.79418174	2.009463665	0.043419314	chr3	96606662	96629819	-	6330549D23Rik	229613	RIKEN cDNA 6330549D23 gene	transcribed_pseudogene
NM_026001.2	33.09220822	22.6707789	43.60143336	158.294402	78.32540473	24.80209783	1.391925953	0.043429669	chr14	62332105	62372992	+	Rnaseh2b	67153	ribonuclease H2, subunit B	protein_coding
XM_011241071.1	9.838224065	3.77846315	13.08043001	41.97200054	37.59619427	26.78626565	1.990402956	0.043487905	chr6	29482036	29508004	-	Kcp	333088	kielin/chordin-like protein, transcript variant X1	protein_coding
XM_017321660.1	9.838224065	3.77846315	13.08043001	41.97200054	37.59619427	26.78626565	1.990402956	0.043487905	chr6	29482036	29508004	-	Kcp	333088	kielin/chordin-like protein, transcript variant X2	protein_coding
XM_017321663.1	9.838224065	3.77846315	13.08043001	41.97200054	37.59619427	26.78626565	1.990402956	0.043487905	chr6	29482036	29507965	-	Kcp	333088	kielin/chordin-like protein, transcript variant X6	protein_coding
XR_001782874.1	1.788768012	9.446157875	0.872028667	43.17120055	3.133016189	37.6991887	2.800596039	0.043574895	chrX	53459785	53464661	+	Gm36046	102639824	predicted gene, 36046, transcript variant X1	lncRNA
XR_001782875.1	1.788768012	9.446157875	0.872028667	43.17120055	3.133016189	37.6991887	2.800596039	0.043574895	chrX	53460668	53464661	+	Gm36046	102639824	predicted gene, 36046, transcript variant X2	lncRNA
NM_207657.3	0	0	0	35.97600046	0	0	6.171042737	0.04373473	chr5	26098668	26105314	-	5031410I06Rik	381622	RIKEN cDNA 5031410I06 gene	protein_coding
XM_011238638.1	0	0	0	35.97600046	0	0	6.171042737	0.04373473	chr1	63615598	63620732	+	Gm39653	105243944	predicted gene, 39653	protein_coding
XR_001782504.1	0	0	0	0	0	35.71502087	6.164856257	0.043820544	chr18	38049789	38061485	-	Gm41701	105246410	predicted gene, 41701	lncRNA
NM_176962.4	33.09220822	4.723078937	35.75317536	105.5296013	49.0839203	60.5171187	1.544450226	0.04389016	chr17	22337989	22361400	-	Zfp944	319615	zinc finger protein 944	protein_coding
XM_006502293.2	8.943840059	39.67386307	6.104200671	217.0552028	19.84243586	3.968335653	2.138021951	0.044222845	chr3	90101569	90212151	+	Nup210l	77595	nucleoporin 210-like, transcript variant X1	protein_coding
XR_001780203.1	42.03604828	5.667694725	20.05665935	87.54160112	51.17259776	60.5171187	1.553312609	0.044231572	chr11	48792314	48799948	-	Gm36109	102639908	predicted gene, 36109, transcript variant X2	lncRNA
NR_033198.1	24.14836816	43.45232622	5.232172004	130.7128017	29.24148443	64.48545435	1.624302199	0.044349143	chr19	32389216	32391184	+	2700046G09Rik	67188	RIKEN cDNA 2700046G09 gene	lncRNA
XR_874663.2	16.09891211	17.94769996	8.720286673	62.3584008	17.75375841	62.50128653	1.738236761	0.04442634	chr14	60177042	60180320	+	Gm33582	102636546	predicted gene, 33582, transcript variant X1	lncRNA
XR_874645.2	0	0	0	27.58160035	2.088677459	0	5.892491384	0.044551417	chr14	55788982	55793781	+	Gm32092	102634535	predicted gene, 32092, transcript variant X5	lncRNA
XR_001778779.1	31.30344021	0	4.360143336	79.14720101	30.28582316	56.54878305	2.216233034	0.044648581	chr8	50764515	50918746	-	1700019L22Rik	75549	RIKEN cDNA 1700019L22 gene, transcript variant X1	lncRNA
NM_001162910.1	0	3.77846315	0.872028667	0	21.93111332	40.67544044	3.762039075	0.044787314	chr13	62367716	62383174	-	Gm3604	100041979	predicted gene 3604	protein_coding
XM_011244443.1	0	3.77846315	0.872028667	0	21.93111332	40.67544044	3.762039075	0.044787314	chr13	62368328	62413623	-	Gm3604	100041979	predicted gene 3604, transcript variant X4	protein_coding
NM_010281.2	47.40235231	26.44924205	11.33637267	47.96800061	99.21217932	74.40629348	1.380701094	0.044791904	chr4	20042052	20066111	+	Ggh	14590	gamma-glutamyl hydrolase	protein_coding
XM_006511509.2	13.41576009	51.00925252	17.44057335	49.16720063	92.94614695	74.40629348	1.406659768	0.044808896	chr9	61953738	61989138	-	Paqr5	74090	progestin and adipoQ receptor family member V, transcript variant X2	protein_coding
XM_011240657.2	20.57083214	6.612310512	16.56854468	69.55360089	57.43863013	19.84167826	1.74319387	0.044837165	chr4	110397639	111342573	+	Agbl4	78933	ATP/GTP binding protein-like 4, transcript variant X6	protein_coding
NM_001310459.1	45.6135843	51.00925252	81.97069472	205.0632026	66.8376787	98.2163074	1.04839614	0.044908683	chr1	14168958	14310199	-	Eya1	14048	EYA transcriptional coactivator and phosphatase 1, transcript variant 3	protein_coding
XM_011238344.2	45.6135843	51.00925252	81.97069472	205.0632026	66.8376787	98.2163074	1.04839614	0.044908683	chr1	14168953	14310264	-	Eya1	14048	EYA transcriptional coactivator and phosphatase 1, transcript variant X2	protein_coding
XM_011243867.1	9.838224065	16.05846839	20.05665935	115.1232015	14.62074222	31.74668522	1.809858261	0.044934231	chr12	11090737	11150257	-	Kcns3	238076	potassium voltage-gated channel, delayed-rectifier, subfamily S, member 3, transcript variant X7	protein_coding
XM_006509886.3	2.683152018	0	0	44.37040057	10.4433873	0	4.346281543	0.045067229	chr9	6168369	6378845	+	Pdgfd	71785	platelet-derived growth factor, D polypeptide, transcript variant X3	protein_coding
NM_001197028.1	29.5146722	1.889231575	26.16086002	182.2784023	38.640533	8.928755218	1.993247749	0.045079998	chr17	78508063	78627409	+	Vit	74199	vitrin, transcript variant 2	protein_coding
XM_006525029.3	29.5146722	1.889231575	26.16086002	182.2784023	38.640533	8.928755218	1.993247749	0.045079998	chr17	78562823	78627400	+	Vit	74199	vitrin, transcript variant X2	protein_coding
NR_038053.1	12.52137608	13.22462102	20.92868801	103.1312013	35.50751681	17.85751044	1.741318413	0.045132841	chr14	54650511	54655100	+	4930579G18Rik	75913	RIKEN cDNA 4930579G18 gene	lncRNA
XM_017316438.1	6.260688042	0	0	0	7.310371108	79.36671305	3.790690281	0.045177817	chr2	12972322	13001667	+	Pter	19212	phosphotriesterase related, transcript variant X1	protein_coding
XM_006526212.2	11.62699208	0	30.52100335	125.9160016	18.79809713	42.65960826	2.147662398	0.045256649	chr18	49696814	49755667	-	Dtwd2	68857	DTW domain containing 2, transcript variant X1	protein_coding
XR_386012.2	11.62699208	0	30.52100335	125.9160016	18.79809713	42.65960826	2.147662398	0.045256649	chr18	49696814	49755667	-	Dtwd2	68857	DTW domain containing 2, transcript variant X5	protein_coding
XM_006530175.1	39.35289626	68.0123367	49.70563404	189.4736024	91.90180822	55.55669914	1.099046181	0.045308391	chr5	120511168	120534024	+	Slc8b1	170756	solute carrier family 8 (sodium/lithium/calcium exchanger), member B1, transcript variant X2	protein_coding
NM_019984.3	0.894384006	0	0	0	42.81788792	0	5.463739484	0.045372826	chr14	55700009	55713088	-	Tgm1	21816	transglutaminase 1, K polypeptide, transcript variant 2	protein_coding
XM_006527864.2	2.683152018	0	5.232172004	45.56960058	18.79809713	3.968335653	3.100332476	0.045463381	chrX	100605480	100618953	+	Arr3	170735	arrestin 3, retinal, transcript variant X5	protein_coding
XM_006527868.2	2.683152018	0	5.232172004	45.56960058	18.79809713	3.968335653	3.100332476	0.045463381	chrX	100605480	100618953	+	Arr3	170735	arrestin 3, retinal, transcript variant X10	protein_coding
NM_013930.4	25.93713617	31.17232099	39.24129003	175.0832022	33.41883935	45.63586	1.395841298	0.045491646	chr6	23072173	23132986	-	Aass	30956	aminoadipate-semialdehyde synthase	protein_coding
NM_182696.2	0	0	0	0	7.310371108	20.83376218	5.821526205	0.045499279	chr7	29170390	29173912	+	Ggn	243897	gametogenetin, transcript variant 3	protein_coding
XM_006515988.3	15.2045281	2.833847362	24.41680268	65.95600084	26.10846824	58.53295087	1.822950961	0.045609268	chr12	118847765	118852578	+	Sp8	320145	trans-acting transcription factor 8, transcript variant X8	protein_coding
XR_379994.2	4.47192003	0	0	46.7688006	4.177354919	7.936671305	3.712972551	0.045613758	chr9	119022850	119026266	-	Gm33645	102636635	predicted gene, 33645	lncRNA
XM_006505743.3	17.88768012	29.28308941	3.488114669	25.18320032	74.14804981	70.43795783	1.748990576	0.045627614	chr6	115360877	115490404	+	Pparg	19016	peroxisome proliferator activated receptor gamma, transcript variant X6	protein_coding
NR_040524.1	24.14836816	27.39385784	49.70563404	193.0712025	39.68487173	38.69127261	1.41894139	0.045736897	chr2	27144898	27162703	-	Dbhos	329371	dopamine beta hydroxylase, opposite strand	lncRNA
XR_877837.2	5.366304036	0	4.360143336	81.54560104	6.266032378	0.992083913	3.183191728	0.045788061	chr19	37677387	37697564	-	Gm32342	102634858	predicted gene, 32342, transcript variant X1	lncRNA
XM_006513094.1	96.59347264	13.22462102	120.3399561	85.14320109	185.8922939	254.9655657	1.192247885	0.04583535	chr10	75324858	75334788	+	Adora2a	11540	adenosine A2a receptor, transcript variant X2	protein_coding
NR_126092.1	27.72590418	51.95386831	18.31260201	110.3264014	49.0839203	77.38254522	1.27349181	0.045965208	chr19	10570478	10577386	-	Tmem138	72982	transmembrane protein 138, transcript variant 3	protein_coding
XM_006503301.3	22.35960015	11.33538945	56.68186337	74.35040095	71.01503362	86.31130044	1.355932451	0.045970339	chr4	103313794	103371869	+	Oma1	67013	OMA1 zinc metallopeptidase, transcript variant X3	protein_coding
NR_034049.2	0	0	0	0	1.04433873	28.77043348	5.904836381	0.045989829	chr7	141448803	141448936	+	Snora52	100217419	small nucleolar RNA, H/ACA box 52	snoRNA
NM_016667.3	25.04275217	6.612310512	16.56854468	73.15120093	37.59619427	40.67544044	1.647403481	0.04610467	chr15	55639154	55906949	-	Sntb1	20649	syntrophin, basic 1	protein_coding
XR_387748.2	10.73260807	0	7.848258006	59.96000077	21.93111332	20.83376218	2.461299468	0.046188448	chr8	105413608	105464082	+	Lrrc36	270091	leucine rich repeat containing 36, transcript variant X4	protein_coding
NM_025951.3	16.99329611	10.39077366	19.18463068	136.7088017	37.59619427	4.960419566	1.940694551	0.046213564	chr5	52741574	52769344	+	Pi4k2b	67073	phosphatidylinositol 4-kinase type 2 beta, transcript variant 1	protein_coding
NM_028744.3	16.99329611	10.39077366	19.18463068	136.7088017	37.59619427	4.960419566	1.940694551	0.046213564	chr5	52741574	52769344	+	Pi4k2b	67073	phosphatidylinositol 4-kinase type 2 beta, transcript variant 2	protein_coding
XM_006504064.2	16.99329611	10.39077366	19.18463068	136.7088017	37.59619427	4.960419566	1.940694551	0.046213564	chr5	52741561	52769340	+	Pi4k2b	67073	phosphatidylinositol 4-kinase type 2 beta, transcript variant X1	protein_coding
NM_017466.5	0	0	0	95.93600122	14.62074222	0	7.792772844	0.046221604	chr9	111054834	111057270	-	Ccrl2	54199	chemokine (C-C motif) receptor-like 2, transcript variant 1	protein_coding
XR_879828.1	0.894384006	0	0	0	24.01979078	9.920839131	5.129410005	0.046254111	chr11	50697889	50711567	+	Gm39819	105244159	predicted gene, 39819	lncRNA
XM_006508856.1	3.577536024	13.22462102	6.104200671	88.74080113	14.62074222	8.928755218	2.292442176	0.046261191	chr8	13060585	13073286	+	Proz	66901	protein Z, vitamin K-dependent plasma glycoprotein, transcript variant X1	protein_coding
XM_006510713.3	19.67644813	27.39385784	23.54477402	131.9120017	25.06412951	43.65169218	1.503834933	0.046478538	chr9	40191171	40213189	+	Zfp202	80902	zinc finger protein 202, transcript variant X2	protein_coding
NM_027897.4	91.22716861	91.62773138	57.55389204	43.17120055	242.2865853	213.2980413	1.055104459	0.046530157	chr7	35334237	35392287	+	Rhpn2	52428	rhophilin, Rho GTPase binding protein 2	protein_coding
XM_017317977.1	36.66974424	29.28308941	20.05665935	77.94800099	73.10371108	52.5804474	1.242951396	0.046586988	chr18	31789108	31796706	+	Polr2d	69241	polymerase (RNA) II (DNA directed) polypeptide D, transcript variant X1	protein_coding
NR_030776.1	0.894384006	0	0	0	7.310371108	26.78626565	5.136853283	0.04666611	chr6	119848193	119849029	+	3110021A11Rik	67289	RIKEN cDNA 3110021A11 gene	lncRNA
XM_006509449.3	34.88097623	47.23078937	49.70563404	223.0512028	61.61598505	36.70710479	1.282661952	0.046764871	chr8	56531516	56550874	-	Cep44	382010	centrosomal protein 44, transcript variant X8	protein_coding
XM_006509450.3	34.88097623	47.23078937	49.70563404	223.0512028	61.61598505	36.70710479	1.282661952	0.046764871	chr8	56531516	56550874	-	Cep44	382010	centrosomal protein 44, transcript variant X9	protein_coding
XR_865201.2	0	0	0	0	18.79809713	8.928755218	5.799340641	0.04679772	chr1	16253587	16259572	+	LOC102634042	102634042	uncharacterized LOC102634042, transcript variant X2	lncRNA
XM_011242775.2	40.24728027	66.12310512	73.25040805	63.55760081	106.5225504	196.4326148	1.031099435	0.046841813	chr9	57790353	57833673	-	Arid3b	56380	AT rich interactive domain 3B (BRIGHT-like), transcript variant X4	protein_coding
XR_382087.1	0	0	0	0	16.70941968	10.91292304	5.794015534	0.046882432	chr13	14522657	14524500	+	Gm30893	102632948	predicted gene, 30893, transcript variant X1	lncRNA
XM_011243863.2	27.72590418	16.05846839	36.62520403	207.4616026	15.66508095	31.74668522	1.660408969	0.046914082	chr12	11090737	11150178	-	Kcns3	238076	potassium voltage-gated channel, delayed-rectifier, subfamily S, member 3, transcript variant X2	protein_coding
NM_009416.4	25.04275217	32.11693677	27.03288869	127.1152016	21.93111332	74.40629348	1.406574875	0.046998623	chr4	43513726	43523554	-	Tpm2	22004	tropomyosin 2, beta, transcript variant Tpm2.2	protein_coding
XR_878708.1	0.894384006	5.667694725	0	39.57360051	6.266032378	15.87334261	3.242036024	0.047018092	chr5	116412423	116418761	+	Gm36841	102640883	predicted gene, 36841	lncRNA
XR_001779179.1	50.08550433	54.78771567	55.80983471	226.6488029	56.3942914	69.44587392	1.130421281	0.047029749	chr9	56606207	56618236	+	Gm26868	102634011	predicted gene, 26868, transcript variant X2	lncRNA
XM_011244774.2	0	0	0	0	0	34.72293696	6.124229368	0.047031329	chr14	4499342	4519452	+	Gm3173	100169868	predicted gene 3173, transcript variant X1	protein_coding
XR_879471.2	0	0	0	0	0	34.72293696	6.124229368	0.047031329	chr19	5017356	5021765	-	Gm42063	105246841	predicted gene, 42063	lncRNA
NM_001081342.1	59.02934439	46.28617359	30.52100335	64.75680083	86.68011457	133.9313283	1.07309891	0.047165702	chr5	129096750	129204599	+	Adgrd1	243277	adhesion G protein-coupled receptor D1	protein_coding
XM_006504307.1	59.02934439	46.28617359	30.52100335	64.75680083	86.68011457	133.9313283	1.07309891	0.047165702	chr5	129096666	129204599	+	Adgrd1	243277	adhesion G protein-coupled receptor D1, transcript variant X1	protein_coding
NM_025476.6	56.34619237	76.51387879	35.75317536	318.9872041	46.99524284	50.59627957	1.302938232	0.047222086	chr4	19575066	19606932	+	Rmdn1	66302	regulator of microtubule dynamics 1	protein_coding
XR_385257.3	0	1.889231575	0	29.98000038	7.310371108	1.984167826	4.397104462	0.047237273	chr17	83831348	83847958	-	Haao	107766	3-hydroxyanthranilate 3,4-dioxygenase, transcript variant X4	protein_coding
XM_006505739.2	17.88768012	29.28308941	3.488114669	25.18320032	58.48296886	85.31921653	1.742502869	0.047394248	chr6	115361433	115490404	+	Pparg	19016	peroxisome proliferator activated receptor gamma, transcript variant X3	protein_coding
XM_017321455.1	17.88768012	29.28308941	3.488114669	25.18320032	58.48296886	85.31921653	1.742502869	0.047394248	chr6	115361433	115490404	+	Pparg	19016	peroxisome proliferator activated receptor gamma, transcript variant X4	protein_coding
NM_029195.1	6.260688042	8.501542087	0	98.33440125	0	20.83376218	3.014387549	0.047484586	chr5	21292961	21424677	-	Ccdc146	75172	coiled-coil domain containing 146	protein_coding
NM_001289765.1	8.943840059	0.944615787	26.16086002	136.7088017	13.57640349	16.86542652	2.207355005	0.047504598	chr1	36766934	36782820	+	Zap70	22637	zeta-chain (TCR) associated protein kinase, transcript variant 3	protein_coding
NM_009539.3	8.943840059	0.944615787	26.16086002	136.7088017	13.57640349	16.86542652	2.207355005	0.047504598	chr1	36761798	36782820	+	Zap70	22637	zeta-chain (TCR) associated protein kinase, transcript variant 1	protein_coding
XM_006495896.2	8.943840059	0.944615787	26.16086002	136.7088017	13.57640349	16.86542652	2.207355005	0.047504598	chr1	36767370	36782821	+	Zap70	22637	zeta-chain (TCR) associated protein kinase, transcript variant X1	protein_coding
NM_001316665.1	80.49456053	82.18157351	53.1937487	329.7800042	104.433873	44.64377609	1.1472272	0.04751468	chr12	98429437	98574712	-	Kcnk10	72258	potassium channel, subfamily K, member 10, transcript variant 3	protein_coding
XR_105954.4	14.31014409	3.77846315	10.46434401	59.96000077	19.84243586	32.73876913	1.974697753	0.047544294	chr18	77793263	77798168	-	F830208F22Rik	619308	RIKEN cDNA F830208F22 gene	misc_RNA
NM_146477.2	0	0	0	34.77680044	0	0	6.122105897	0.047603398	chr17	37085191	37086236	-	Olfr90	258469	olfactory receptor 90	protein_coding
XR_378864.2	0	0	0	0	12.53206476	14.8812587	5.78329695	0.047655491	chr8	34171547	34172529	-	Gm33638	102636627	predicted gene, 33638, transcript variant X1	lncRNA
XR_870316.2	0	0	0	0	12.53206476	14.8812587	5.78329695	0.047655491	chr8	34171547	34173638	-	Gm33638	102636627	predicted gene, 33638, transcript variant X2	lncRNA
NM_028748.2	13.41576009	51.00925252	20.05665935	49.16720063	93.99048567	74.40629348	1.368023784	0.047696753	chr9	61953738	62026790	-	Paqr5	74090	progestin and adipoQ receptor family member V	protein_coding
XR_001784963.1	27.72590418	27.39385784	30.52100335	85.14320109	27.15280697	103.176727	1.330836816	0.047968969	chr5	125761766	125767311	-	Gm32811	102635485	predicted gene, 32811, transcript variant X2	lncRNA
NM_001310676.1	38.45851226	19.83693154	32.26506069	143.9040018	44.90656538	42.65960826	1.350017335	0.048080368	chr3	89869324	89913196	-	Il6ra	16194	interleukin 6 receptor, alpha, transcript variant 2	protein_coding
XM_011244227.2	0	0	0	0	34.46317808	0	6.112293218	0.048116802	chr12	70347489	70351769	+	Gm32151	102634611	predicted gene, 32151, transcript variant X1	protein_coding
XM_011244228.2	0	0	0	0	34.46317808	0	6.112293218	0.048116802	chr12	70347489	70351769	+	Gm32151	102634611	predicted gene, 32151, transcript variant X2	protein_coding
XR_377460.2	54.55742436	9.446157875	27.90491735	158.294402	56.3942914	39.68335653	1.465040719	0.04839352	chr6	84019250	84190830	+	Dysf	26903	dysferlin, transcript variant X19	protein_coding
XR_377461.3	54.55742436	9.446157875	27.90491735	158.294402	56.3942914	39.68335653	1.465040719	0.04839352	chr6	84019253	84190897	+	Dysf	26903	dysferlin, transcript variant X20	protein_coding
XR_001782502.1	0	0	0	25.18320032	3.133016189	0	5.82518233	0.048416635	chr18	38025003	38072944	+	Gm30093	102631869	predicted gene, 30093, transcript variant X1	lncRNA
XM_017320839.1	17.88768012	0	8.720286673	35.97600046	43.86222665	43.65169218	2.211924612	0.04864353	chr5	73406048	73442410	+	Cwh43	231293	cell wall biogenesis 43 C-terminal homolog, transcript variant X1	protein_coding
XM_006524393.3	7.155072047	16.05846839	0	124.7168016	7.310371108	7.936671305	2.593088108	0.048883201	chr17	49615104	49847768	+	Kif6	319991	kinesin family member 6, transcript variant X3	protein_coding
XR_391346.3	5.366304036	0	9.59231534	117.5216015	8.354709838	0	3.066950395	0.048895972	chr7	45983351	46030487	-	Abcc6	27421	ATP-binding cassette, sub-family C (CFTR/MRP), member 6, transcript variant X4	protein_coding
XM_006511508.3	13.41576009	51.00925252	20.05665935	49.16720063	92.94614695	74.40629348	1.361077817	0.048985576	chr9	61953738	61976584	-	Paqr5	74090	progestin and adipoQ receptor family member V, transcript variant X1	protein_coding
XM_006540435.3	0	0	0	25.18320032	0	2.976251739	5.817304702	0.049052607	chr7	4781766	4784341	+	Tmem190	78052	transmembrane protein 190, transcript variant X2	protein_coding
XM_006520349.2	48.29673632	63.28925776	16.56854468	110.3264014	78.32540473	95.24005566	1.148628675	0.049074149	chr15	76948266	76949636	+	1110038F14Rik	117171	RIKEN cDNA 1110038F14 gene, transcript variant X2	protein_coding
XR_391413.3	2.683152018	0	0	44.37040057	0	8.928755218	4.306042232	0.049183041	chr7	44261347	44263736	+	Gm15517	628854	predicted gene 15517, transcript variant X3	misc_RNA
NM_011648.5	0	0	0	26.38240034	2.088677459	0	5.832939889	0.049322608	chr12	91400993	91540509	+	Tshr	22095	thyroid stimulating hormone receptor, transcript variant 1	protein_coding
XR_001784414.1	105.5373127	51.95386831	30.52100335	339.3736043	57.43863013	59.52503479	1.277007291	0.049464359	chr4	118547139	118548256	+	Gm40237	105244671	predicted gene, 40237, transcript variant X1	lncRNA
NM_001302376.1	0	0	0	95.93600122	6.266032378	0	7.679333427	0.049502286	chr9	111054834	111057518	-	Ccrl2	54199	chemokine (C-C motif) receptor-like 2, transcript variant 2	protein_coding
NM_001302377.1	0	0	0	95.93600122	6.266032378	0	7.679333427	0.049502286	chr9	111054834	111057244	-	Ccrl2	54199	chemokine (C-C motif) receptor-like 2, transcript variant 3	protein_coding
XM_017317699.1	13.41576009	3.77846315	26.16086002	121.1192015	38.640533	8.928755218	1.954852155	0.049702857	chr17	78594195	78627400	+	Vit	74199	vitrin, transcript variant X3	protein_coding
XR_386559.2	2.683152018	0	0	65.95600084	0	0	4.613948062	0.04981893	chr19	11895522	11912231	-	Gm31092	102633205	predicted gene, 31092	lncRNA
XR_881591.1	49.19112033	15.1138526	26.16086002	34.77680044	45.95090411	164.6859296	1.441074088	0.049934316	chr4	150029405	150058717	+	Gm13067	102636131	predicted gene 13067, transcript variant X4	protein_coding
NM_018865.2	16.09891211	15.1138526	24.41680268	93.53760119	38.640533	29.76251739	1.537771971	0.049994191	chr15	66891393	66923199	+	Wisp1	22402	WNT1 inducible signaling pathway protein 1	protein_coding
NM_026183.5	39.35289626	38.72924729	53.1937487	0	1.04433873	0	-6.828131057	1.11E-05	chr11	61343400	61378075	-	Slc47a1	67473	solute carrier family 47, member 1	protein_coding
XM_006533993.2	39.35289626	38.72924729	53.1937487	0	1.04433873	0	-6.828131057	1.11E-05	chr11	61343400	61378481	-	Slc47a1	67473	solute carrier family 47, member 1, transcript variant X3	protein_coding
XM_011249188.2	39.35289626	38.72924729	53.1937487	0	1.04433873	0	-6.828131057	1.11E-05	chr11	61343400	61378783	-	Slc47a1	67473	solute carrier family 47, member 1, transcript variant X1	protein_coding
NM_053146.2	37.56412825	39.67386307	17.44057335	0	0	0	-7.317981278	2.59E-05	chr18	37513652	37516363	+	Pcdhb21	93892	protocadherin beta 21	protein_coding
XM_011242230.2	278.1534258	277.7170415	380.2044989	123.5176016	147.2517609	152.7809226	-1.143019696	4.18E-05	chr8	40528318	40550757	+	Vps37a	52348	vacuolar protein sorting 37A, transcript variant X1	protein_coding
NM_008872.3	325.5557782	306.0555151	306.9540909	106.7288014	190.0696488	119.0500696	-1.172956353	7.86E-05	chr8	22757722	22782848	+	Plat	18791	plasminogen activator, tissue	protein_coding
XM_017322323.1	41.14166427	38.72924729	58.42592071	0	4.177354919	0	-5.028858339	8.76E-05	chr7	129257020	129391412	+	Plpp4	381925	phospholipid phosphatase 4, transcript variant X1	protein_coding
XM_011249189.2	31.30344021	33.06155256	37.49723269	0	1.04433873	0	-6.462044654	8.91E-05	chr11	61343400	61366751	-	Slc47a1	67473	solute carrier family 47, member 1, transcript variant X2	protein_coding
XM_006534246.1	17.88768012	55.73233146	43.60143336	1.199200015	1.04433873	0.992083913	-5.18407768	9.64E-05	chr11	117825924	117837234	+	Afmid	71562	arylformamidase, transcript variant X2	protein_coding
XR_869631.2	45.6135843	17.94769996	17.44057335	0	0	0	-7.093298841	0.00010806	chr6	149564335	149585844	+	Gm21814	436100	predicted gene, 21814	misc_RNA
XR_001781359.1	16.09891211	61.40002619	6.104200671	0	0	0	-7.137946207	0.000162171	chr14	7308443	7316515	-	Gm3739	100042235	predicted gene 3739, transcript variant X2	misc_RNA
XM_006499967.1	41.14166427	13.22462102	43.60143336	0	1.04433873	0	-6.406251235	0.000163811	chr2	122787538	122809569	+	Sqrdl	59010	sulfide quinone reductase-like (yeast), transcript variant X2	protein_coding
XM_017322324.1	31.30344021	38.72924729	58.42592071	0	4.177354919	0	-4.923219964	0.000197568	chr7	129257020	129391412	+	Plpp4	381925	phospholipid phosphatase 4, transcript variant X2	protein_coding
NM_025335.3	242.3780656	373.1232361	218.8791955	46.7688006	112.7885828	142.8600835	-1.459550416	0.000221872	chr13	90089667	90114921	+	Tmem167	66074	transmembrane protein 167	protein_coding
NM_010102.2	6.260688042	18.89231575	50.5776627	0	0	0	-6.996505082	0.000274919	chr10	81497745	81500137	-	S1pr4	13611	sphingosine-1-phosphate receptor 4	protein_coding
XM_006518682.3	267.4208178	198.3693154	284.2813455	86.3424011	143.074406	97.22422349	-1.198261474	0.000294896	chr14	62690313	62761372	-	Ints6	18130	integrator complex subunit 6, transcript variant X5	protein_coding
XR_875043.2	23.25398415	17.94769996	27.03288869	0	0	0	-6.845926089	0.000327191	chr15	12068149	12080472	-	Gm34759	102638121	predicted gene, 34759, transcript variant X2	lncRNA
XM_017320548.1	33.98659223	42.50771044	42.7294047	0	4.177354919	0	-4.815908723	0.000355078	chr1	153822282	153847341	-	Rgsl1	240816	regulator of G-protein signaling like 1, transcript variant X10	protein_coding
XM_006532005.3	16.99329611	36.84001571	13.95245868	0	0	0	-6.835711206	0.000396801	chr11	69785713	69795974	-	Chrnb1	11443	cholinergic receptor, nicotinic, beta polypeptide 1 (muscle), transcript variant X3	protein_coding
NM_029946.4	136.8407529	160.5846839	137.7805294	17.98800023	66.8376787	42.65960826	-1.766065939	0.00045825	chr15	83866712	84065349	-	Efcab6	77627	EF-hand calcium binding domain 6, transcript variant 1	protein_coding
XM_017316791.1	136.8407529	160.5846839	137.7805294	17.98800023	66.8376787	42.65960826	-1.766065939	0.00045825	chr15	83866712	84055109	-	Efcab6	77627	EF-hand calcium binding domain 6, transcript variant X4	protein_coding
XM_017314871.1	24.14836816	23.61539469	33.13708936	1.199200015	0	0	-6.129761434	0.000473569	chr11	10438451	10441867	-	LOC108167855	108167855	endogenous retrovirus group K member 25 Pol protein-like	protein_coding
NM_008766.3	65.29003243	34.00616835	88.94692406	4.796800061	11.48772603	9.920839131	-2.837452005	0.000487098	chr19	8617996	8628299	+	Slc22a6	18399	solute carrier family 22 (organic anion transporter), member 6	protein_coding
XR_384165.2	9.838224065	49.12002095	9.59231534	0	0	0	-6.851586452	0.000526989	chr15	72969876	72975798	+	Gm31665	102633968	predicted gene, 31665	lncRNA
NM_012008.2	370.2749785	220.0954785	363.6359543	100.7328013	163.9611806	178.5751044	-1.103639871	0.000543712	chrY	1260715	1286613	-	Ddx3y	26900	DEAD (Asp-Glu-Ala-Asp) box polypeptide 3, Y-linked	protein_coding
XM_006531607.3	370.2749785	220.0954785	363.6359543	100.7328013	163.9611806	178.5751044	-1.103639871	0.000543712	chrY	1260716	1286598	-	Ddx3y	26900	DEAD (Asp-Glu-Ala-Asp) box polypeptide 3, Y-linked, transcript variant X3	protein_coding
XM_006531603.2	365.8030584	220.0954785	353.1716102	100.7328013	158.7394869	178.5751044	-1.097931441	0.000552185	chrY	1260716	1286628	-	Ddx3y	26900	DEAD (Asp-Glu-Ala-Asp) box polypeptide 3, Y-linked, transcript variant X1	protein_coding
XM_017320550.1	33.98659223	42.50771044	36.62520403	0	4.177354919	0	-4.740510176	0.000561152	chr1	153822282	153847341	-	Rgsl1	240816	regulator of G-protein signaling like 1, transcript variant X12	protein_coding
XM_017316790.1	136.8407529	153.0277576	137.7805294	17.98800023	66.8376787	42.65960826	-1.740864371	0.000576509	chr15	83866712	84044320	-	Efcab6	77627	EF-hand calcium binding domain 6, transcript variant X2	protein_coding
XM_017316792.1	136.8407529	153.0277576	137.7805294	17.98800023	66.8376787	42.65960826	-1.740864371	0.000576509	chr15	83866712	84065503	-	Efcab6	77627	EF-hand calcium binding domain 6, transcript variant X5	protein_coding
NM_001285784.1	69.76195246	52.8984841	66.27417871	0	7.310371108	12.89709087	-3.20506436	0.00061934	chr4	106651069	106655282	+	Pars2	230577	prolyl-tRNA synthetase (mitochondrial)(putative), transcript variant 4	protein_coding
NM_172272.2	69.76195246	52.8984841	66.27417871	0	7.310371108	12.89709087	-3.20506436	0.00061934	chr4	106651069	106655282	+	Pars2	230577	prolyl-tRNA synthetase (mitochondrial)(putative), transcript variant 1	protein_coding
XM_006502945.3	69.76195246	52.8984841	66.27417871	0	7.310371108	12.89709087	-3.20506436	0.00061934	chr4	106651022	106655282	+	Pars2	230577	prolyl-tRNA synthetase (mitochondrial)(putative), transcript variant X1	protein_coding
NR_040393.1	20.57083214	21.72616311	19.18463068	0	0	0	-6.69532823	0.000664439	chr9	81631930	81645156	+	D430036J16Rik	319405	RIKEN cDNA D430036J16 gene, transcript variant 1	lncRNA
XM_006521533.2	136.8407529	160.5846839	137.7805294	17.98800023	66.8376787	48.61211174	-1.699978719	0.000709391	chr15	83866712	84055109	-	Efcab6	77627	EF-hand calcium binding domain 6, transcript variant X3	protein_coding
NM_008076.3	54.55742436	12.28000524	31.39303202	2.398400031	0	0	-5.446575794	0.000720635	chr4	33063112	33095865	+	Gabrr2	14409	gamma-aminobutyric acid (GABA) C receptor, subunit rho 2	protein_coding
XM_006537616.2	54.55742436	12.28000524	31.39303202	2.398400031	0	0	-5.446575794	0.000720635	chr4	33057712	33095865	+	Gabrr2	14409	gamma-aminobutyric acid (GABA) C receptor, subunit rho 2, transcript variant X1	protein_coding
XM_017316793.1	136.8407529	145.4708313	137.7805294	17.98800023	66.8376787	42.65960826	-1.71522219	0.000731346	chr15	83866712	84054504	-	Efcab6	77627	EF-hand calcium binding domain 6, transcript variant X6	protein_coding
XM_011248592.2	370.2749785	220.0954785	363.6359543	100.7328013	163.9611806	188.4959435	-1.071614267	0.000871153	chrY	1260716	1286567	-	Ddx3y	26900	DEAD (Asp-Glu-Ala-Asp) box polypeptide 3, Y-linked, transcript variant X2	protein_coding
NR_130109.1	19.67644813	32.11693677	8.720286673	0	0	0	-6.671966864	0.000901097	chr8	121058802	121083110	-	Fendrr	68790	Foxf1 adjacent non-coding developmental regulatory RNA, transcript variant 1	lncRNA
NM_001033155.1	175.2992652	113.3538945	211.0309375	28.78080037	69.97069489	73.41420957	-1.532916171	0.000918724	chr3	137867675	137908931	+	Dnajb14	70604	DnaJ heat shock protein family (Hsp40) member B14	protein_coding
XR_001780788.1	105.5373127	98.2400419	61.91403538	28.78080037	20.88677459	4.960419566	-2.290896045	0.001014894	chr13	96480689	96542646	-	Polk	27015	polymerase (DNA directed), kappa, transcript variant X3	protein_coding
XM_011244985.2	276.3646578	204.9816259	290.3855462	86.3424011	143.074406	139.8838318	-1.060983291	0.00101803	chr14	62690313	62761371	-	Ints6	18130	integrator complex subunit 6, transcript variant X1	protein_coding
XM_011245382.1	110.0092327	70.84618406	63.65809271	16.78880021	26.10846824	15.87334261	-2.055851714	0.00111916	chr15	12814264	12824688	-	6030458C11Rik	77877	RIKEN cDNA 6030458C11 gene, transcript variant X1	protein_coding
XR_386702.3	14.31014409	15.1138526	27.90491735	0	0	0	-6.594756545	0.001124733	chr19	40297820	40299552	+	A930028N01Rik	78438	RIKEN cDNA A930028N01 gene	lncRNA
XM_017316794.1	136.8407529	136.9692892	129.0602428	17.98800023	66.8376787	41.66752435	-1.666280049	0.001215363	chr15	83866712	84018711	-	Efcab6	77627	EF-hand calcium binding domain 6, transcript variant X7	protein_coding
NM_001033275.4	215.5465454	252.2124153	190.9742781	67.15520086	126.3649863	108.1371465	-1.123646462	0.00130514	chr15	93239742	93275084	-	Gxylt1	223827	glucoside xylosyltransferase 1	protein_coding
XM_006517679.3	98.38224065	104.8523524	61.91403538	31.1792004	19.84243586	4.960419566	-2.253230526	0.001322689	chr13	96480689	96542645	-	Polk	27015	polymerase (DNA directed), kappa, transcript variant X1	protein_coding
NM_012048.2	100.1710087	104.8523524	61.91403538	31.1792004	20.88677459	4.960419566	-2.23585479	0.001394771	chr13	96480689	96542485	-	Polk	27015	polymerase (DNA directed), kappa	protein_coding
XM_017315418.1	178.8768012	70.84618406	137.7805294	19.18720024	33.41883935	59.52503479	-1.783688483	0.001404564	chr13	52967209	52980193	-	Nfil3	18030	nuclear factor, interleukin 3, regulated, transcript variant X1	protein_coding
XR_001784442.1	47.40235231	92.57234717	132.5483574	11.99200015	32.37450062	1.984167826	-2.556574822	0.001512134	chr4	125550236	125556079	-	Gm32807	102635479	predicted gene, 32807, transcript variant X1	lncRNA
XR_381486.2	124.3193768	177.587768	264.2246862	77.94800099	98.16784059	47.62002783	-1.340836061	0.001562109	chr12	105784981	105818796	+	Papola	18789	poly (A) polymerase alpha, transcript variant X9	protein_coding
XM_017318637.1	2.683152018	17.00308417	39.24129003	0	0	0	-6.634488874	0.001618966	chr1	138827992	138847443	-	Lhx9	16876	LIM homeobox protein 9, transcript variant X6	protein_coding
NM_001127177.1	191.3981773	226.707789	217.1351382	79.14720101	90.85746949	131.9471604	-1.070194374	0.001659966	chr18	67665501	67724621	-	Ptpn2	19255	protein tyrosine phosphatase, non-receptor type 2, transcript variant 2	protein_coding
XM_011244379.1	190.5037933	94.46157875	122.0840134	19.18720024	50.12825903	59.52503479	-1.654251176	0.001683364	chr13	52967209	52981086	-	Nfil3	18030	nuclear factor, interleukin 3, regulated, transcript variant X2	protein_coding
XR_001780564.1	13.41576009	28.33847362	12.20840134	0	0	0	-6.50673318	0.001684847	chr12	17711374	17721776	+	Gm40842	105245376	predicted gene, 40842	lncRNA
XM_011238999.2	25.04275217	23.61539469	6.104200671	0	0	0	-6.528049501	0.001739671	chr2	16021779	16024507	-	Gm37416	105244086	predicted gene, 37416	protein_coding
XM_017316795.1	97.48785665	160.5846839	112.4916981	11.99200015	65.79333997	13.88917478	-2.011657537	0.001755323	chr15	83866712	83932270	-	Efcab6	77627	EF-hand calcium binding domain 6, transcript variant X8	protein_coding
XM_017315909.1	199.4476333	181.3662312	253.7603422	86.3424011	125.3206476	95.24005566	-1.047221371	0.001888696	chr14	62676325	62761372	-	Ints6	18130	integrator complex subunit 6, transcript variant X6	protein_coding
XM_006498066.3	157.411585	197.4246996	166.5574755	22.78480029	106.5225504	49.60419566	-1.539242658	0.001926041	chr2	48902824	48949287	-	Orc4	26428	origin recognition complex, subunit 4, transcript variant X4	protein_coding
XM_006496982.3	141.3126729	220.0954785	196.2064501	68.35440087	87.7244533	97.22422349	-1.136082475	0.001943113	chr1	178955159	179376732	-	Smyd3	69726	SET and MYND domain containing 3, transcript variant X5	protein_coding
NM_145841.2	8.943840059	11.33538945	33.13708936	0	0	0	-6.492966063	0.002002368	chr8	37522554	38661508	-	Sgcz	244431	sarcoglycan zeta	protein_coding
NM_001042577.1	2.683152018	17.00308417	36.62520403	0	0	0	-6.568944363	0.002031383	chr1	138830944	138842444	-	Lhx9	16876	LIM homeobox protein 9, transcript variant 3	protein_coding
XR_001784443.1	44.7192003	92.57234717	109.8756121	11.99200015	29.24148443	1.984167826	-2.517119981	0.002063713	chr4	125550236	125556079	-	Gm32807	102635479	predicted gene, 32807, transcript variant X2	lncRNA
NR_045194.1	37.56412825	31.17232099	0	0	0	0	-6.855967794	0.002085993	chr13	67796594	67830985	-	4930525G20Rik	320163	RIKEN cDNA 4930525G20 gene	lncRNA
NM_001082485.1	295.146722	247.4893363	174.4057335	86.3424011	95.0348244	154.7650904	-1.090267629	0.002098096	chr9	20495068	20521419	-	Zfp266	77519	zinc finger protein 266, transcript variant 1	protein_coding
XR_001779476.1	42.03604828	28.33847362	40.1133187	1.199200015	6.266032378	0	-3.884324726	0.00216569	chr1	151241601	151250543	-	LOC108167732	108167732	uncharacterized LOC108167732, transcript variant X1	lncRNA
NM_001135019.1	295.146722	247.4893363	173.5337048	86.3424011	95.0348244	154.7650904	-1.088516817	0.002166406	chr9	20495068	20521419	-	Zfp266	77519	zinc finger protein 266, transcript variant 2	protein_coding
XM_011242623.2	295.146722	247.4893363	173.5337048	86.3424011	95.0348244	154.7650904	-1.088516817	0.002166406	chr9	20495068	20521610	-	Zfp266	77519	zinc finger protein 266, transcript variant X2	protein_coding
XM_011242624.2	295.146722	247.4893363	173.5337048	86.3424011	95.0348244	154.7650904	-1.088516817	0.002166406	chr9	20495068	20521610	-	Zfp266	77519	zinc finger protein 266, transcript variant X3	protein_coding
NR_045471.2	19.67644813	39.67386307	6.976229338	0	1.04433873	0	-5.842292958	0.002181148	chr8	121054882	121083110	-	Fendrr	68790	Foxf1 adjacent non-coding developmental regulatory RNA, transcript variant 2	lncRNA
NM_022435.2	25.04275217	12.28000524	13.95245868	0	0	0	-6.433616582	0.002198669	chr2	70474923	70477726	+	Sp5	64406	trans-acting transcription factor 5	protein_coding
NM_026818.2	76.91702451	32.11693677	68.01823605	13.19120017	11.48772603	8.928755218	-2.401200045	0.002243272	chr8	69880366	69887392	-	Cilp2	68709	cartilage intermediate layer protein 2	protein_coding
NM_009620.2	10.73260807	23.61539469	16.56854468	0	0	0	-6.423104506	0.002289383	chr12	81419443	81422039	-	Adam4	11498	a disintegrin and metallopeptidase domain 4	protein_coding
XR_878582.2	8.943840059	11.33538945	31.39303202	0	0	0	-6.445054333	0.002371807	chr1	139163918	139167691	-	Gm41960	105246717	predicted gene, 41960	lncRNA
XM_006540577.3	379.2188185	205.9262417	380.2044989	80.34640103	184.8479552	188.4959435	-1.086854636	0.002402059	chr7	70351946	70359378	-	Nr2f2	11819	nuclear receptor subfamily 2, group F, member 2, transcript variant X1	protein_coding
NM_007570.2	172.6161131	221.0400943	182.2539915	97.13520124	107.5668892	71.43004175	-1.061387461	0.002405775	chr1	134074865	134079155	-	Btg2	12227	B cell translocation gene 2, anti-proliferative	protein_coding
NM_011915.2	11.62699208	11.33538945	27.90491735	0	0	0	-6.422355922	0.002413866	chr10	121034004	121100642	+	Wif1	24117	Wnt inhibitory factor 1	protein_coding
XM_017318107.1	5.366304036	28.33847362	18.31260201	0	0	0	-6.453849177	0.002417148	chr2	91710855	91719892	+	Harbi1	241547	harbinger transposase derived 1, transcript variant X3	protein_coding
NM_025949.3	19.67644813	4.723078937	27.90491735	0	0	0	-6.4627599	0.002417187	chrX	111387837	111537959	-	Rps6ka6	67071	ribosomal protein S6 kinase polypeptide 6	protein_coding
XM_006528400.3	19.67644813	4.723078937	27.90491735	0	0	0	-6.4627599	0.002417187	chrX	111388261	111531309	-	Rps6ka6	67071	ribosomal protein S6 kinase polypeptide 6, transcript variant X1	protein_coding
XM_006528401.3	19.67644813	4.723078937	27.90491735	0	0	0	-6.4627599	0.002417187	chrX	111388261	111536531	-	Rps6ka6	67071	ribosomal protein S6 kinase polypeptide 6, transcript variant X2	protein_coding
XM_006528404.2	19.67644813	4.723078937	27.90491735	0	0	0	-6.4627599	0.002417187	chrX	111388261	111463446	-	Rps6ka6	67071	ribosomal protein S6 kinase polypeptide 6, transcript variant X5	protein_coding
XR_376658.3	43.82481629	79.34772615	132.5483574	11.99200015	31.33016189	1.984167826	-2.497867335	0.002453927	chr4	125550236	125556079	-	Gm32807	102635479	predicted gene, 32807, transcript variant X3	lncRNA
NM_009662.2	17.88768012	18.89231575	13.08043001	0	0	0	-6.39297219	0.00246789	chr6	116410071	116461178	-	Alox5	11689	arachidonate 5-lipoxygenase	protein_coding
NM_030137.2	13.41576009	19.83693154	16.56854468	0	0	0	-6.39186123	0.002478956	chr2	30595044	30608945	+	Cstad	78617	CSA-conditional, T cell activation-dependent protein	protein_coding
NM_001033343.1	6.260688042	44.39694201	4.360143336	0	0	0	-6.534151612	0.002495901	chr19	44516957	44545848	-	Sec31b	240667	Sec31 homolog B (S. cerevisiae)	protein_coding
XM_011242622.2	296.041106	247.4893363	183.1260201	86.3424011	95.0348244	163.6938457	-1.071526002	0.002521082	chr9	20495068	20521611	-	Zfp266	77519	zinc finger protein 266, transcript variant X1	protein_coding
NM_145402.3	93.91032062	71.79079985	79.35460872	13.19120017	5.221693649	34.72293696	-2.199482924	0.002560509	chr4	142030993	142084304	-	Tmem51	214359	transmembrane protein 51	protein_coding
XM_006538717.3	93.91032062	71.79079985	79.35460872	13.19120017	5.221693649	34.72293696	-2.199482924	0.002560509	chr4	142030990	142084272	-	Tmem51	214359	transmembrane protein 51, transcript variant X2	protein_coding
NM_030051.1	33.98659223	0	84.58678073	0	0	2.976251739	-5.272585324	0.002580473	chr19	47865545	47886305	+	Gsto2	68214	glutathione S-transferase omega 2, transcript variant 2	protein_coding
XM_006538280.2	108.2204647	160.5846839	149.9889308	51.56560066	69.97069489	50.59627957	-1.281990527	0.002582154	chr4	63035392	63139709	+	Zfp618	72701	zinc finger protein 618, transcript variant X2	protein_coding
XM_017312213.1	138.6295209	208.760089	190.1022495	68.35440087	87.7244533	93.25588783	-1.106040152	0.002620996	chr1	178955155	179212428	-	Smyd3	69726	SET and MYND domain containing 3, transcript variant X4	protein_coding
NM_031393.2	37.56412825	54.78771567	34.00911802	0	8.354709838	0	-3.906689154	0.002643984	chr4	133253090	133263087	-	Sytl1	269589	synaptotagmin-like 1	protein_coding
XM_011250265.1	37.56412825	54.78771567	34.00911802	0	8.354709838	0	-3.906689154	0.002643984	chr4	133253091	133262210	-	Sytl1	269589	synaptotagmin-like 1, transcript variant X1	protein_coding
XR_001782516.1	25.04275217	52.8984841	19.18463068	0	2.088677459	3.968335653	-3.971561052	0.002691271	chr18	24289768	24309553	+	Gm38565	102641609	predicted gene, 38565, transcript variant X3	lncRNA
XR_877227.1	25.04275217	52.8984841	19.18463068	0	2.088677459	3.968335653	-3.971561052	0.002691271	chr18	24289768	24311021	+	Gm38565	102641609	predicted gene, 38565, transcript variant X5	lncRNA
XR_880675.2	14.31014409	19.83693154	14.82448734	0	0	0	-6.36700492	0.002724796	chr3	17818728	17853402	+	Gm42187	105247002	predicted gene, 42187	lncRNA
XM_017314926.1	21.46521614	15.1138526	12.20840134	0	0	0	-6.36171119	0.002832408	chr12	112760658	112765658	+	Pld4	104759	phospholipase D family, member 4, transcript variant X1	protein_coding
XR_001785452.1	8.049456053	46.28617359	32.26506069	0	0	2.976251739	-4.812588989	0.002891493	chr6	38699744	38741900	+	Gm38496	102637181	predicted gene, 38496	lncRNA
NM_029984.1	23.25398415	22.6707789	4.360143336	0	0	0	-6.404938359	0.002992405	chr13	104845283	104863893	-	Fam159b	77803	family with sequence similarity 159, member B	protein_coding
NM_001161629.1	95.69908864	116.1877419	134.2924148	11.99200015	65.79333997	13.88917478	-1.913786717	0.003181032	chr15	83866712	83919373	-	Efcab6	77627	EF-hand calcium binding domain 6, transcript variant 3	protein_coding
XM_006533995.3	31.30344021	39.67386307	37.49723269	0	1.04433873	6.944587392	-3.732090891	0.003185183	chr11	61343400	61365772	-	Slc47a1	67473	solute carrier family 47, member 1, transcript variant X4	protein_coding
NM_026619.2	29.5146722	0	84.58678073	0	0	2.976251739	-5.217949036	0.003208584	chr19	47865794	47886305	+	Gsto2	68214	glutathione S-transferase omega 2, transcript variant 1	protein_coding
XM_006511125.2	120.7418408	95.40619453	213.6470235	52.76480067	50.12825903	66.46962218	-1.343127582	0.003420714	chr9	72274907	72362364	+	Zfp280d	235469	zinc finger protein 280D, transcript variant X8	protein_coding
XR_877318.1	0	49.12002095	13.95245868	0	0	0	-6.731627464	0.003456465	chr18	36515946	36519145	+	Gm41698	105246406	predicted gene, 41698, transcript variant X1	lncRNA
XR_877319.1	0	49.12002095	13.95245868	0	0	0	-6.731627464	0.003456465	chr18	36515946	36519145	+	Gm41698	105246406	predicted gene, 41698, transcript variant X2	lncRNA
NM_001177392.1	25.93713617	8.501542087	13.08043001	0	0	0	-6.323976346	0.003539002	chr2	29761528	29764089	+	Gm13547	433416	predicted gene 13547	protein_coding
XM_006521531.2	136.8407529	162.4739154	137.7805294	17.98800023	66.8376787	71.43004175	-1.478211946	0.003651267	chr15	83866712	84075025	-	Efcab6	77627	EF-hand calcium binding domain 6, transcript variant X1	protein_coding
NM_001190451.2	95.69908864	113.3538945	102.8993827	25.18320032	45.95090411	40.67544044	-1.47659433	0.003703151	chr10	97479500	97518163	+	Dcn	13179	decorin, transcript variant 1	protein_coding
NR_040394.1	6.260688042	21.72616311	19.18463068	0	0	0	-6.312962544	0.003772505	chr9	81631930	81645156	+	D430036J16Rik	319405	RIKEN cDNA D430036J16 gene, transcript variant 2	lncRNA
NR_040395.1	6.260688042	21.72616311	19.18463068	0	0	0	-6.312962544	0.003772505	chr9	81631930	81645156	+	D430036J16Rik	319405	RIKEN cDNA D430036J16 gene, transcript variant 3	lncRNA
XM_017313715.1	6.260688042	5.667694725	37.49723269	0	0	0	-6.381191295	0.003801323	chr9	75477042	75486685	+	Gm7972	666190	predicted gene 7972, transcript variant X1	protein_coding
XM_017313716.1	6.260688042	5.667694725	37.49723269	0	0	0	-6.381191295	0.003801323	chr9	75477042	75486685	+	Gm7972	666190	predicted gene 7972, transcript variant X2	protein_coding
XM_017313717.1	6.260688042	5.667694725	37.49723269	0	0	0	-6.381191295	0.003801323	chr9	75477042	75486685	+	Gm7972	666190	predicted gene 7972, transcript variant X3	protein_coding
NM_013846.3	32.19782421	4.723078937	22.67274535	0	1.04433873	0	-5.689143973	0.003941112	chr13	53109317	53286109	-	Ror2	26564	receptor tyrosine kinase-like orphan receptor 2	protein_coding
NM_183261.3	382.7963545	171.9200733	394.1569576	80.34640103	184.8479552	180.5592722	-1.087879989	0.004019655	chr7	70351950	70366746	-	Nr2f2	11819	nuclear receptor subfamily 2, group F, member 2, transcript variant 2	protein_coding
XM_017320395.1	99.27662466	160.5846839	149.9889308	51.56560066	69.97069489	50.59627957	-1.250853024	0.004027253	chr4	63035392	63139709	+	Zfp618	72701	zinc finger protein 618, transcript variant X9	protein_coding
XM_006501164.3	22.35960015	20.78154732	13.08043001	0	1.04433873	0	-5.60438472	0.004036793	chr3	94372717	94391167	+	Rorc	19885	RAR-related orphan receptor gamma, transcript variant X3	protein_coding
XM_006520849.1	217.3353134	238.9877942	204.9267368	67.15520086	132.6310187	128.9709087	-1.00471978	0.004076059	chr15	93239735	93275336	-	Gxylt1	223827	glucoside xylosyltransferase 1, transcript variant X3	protein_coding
XM_006516877.2	177.0880332	57.62156304	122.0840134	19.18720024	31.33016189	59.52503479	-1.692198254	0.004178968	chr13	52967209	52982789	-	Nfil3	18030	nuclear factor, interleukin 3, regulated, transcript variant X3	protein_coding
NM_001029930.2	7.155072047	38.72924729	3.488114669	0	0	0	-6.377966811	0.004182891	chr14	4023941	4041368	+	Gm5796	545007	predicted gene 5796	protein_coding
XM_006538714.2	82.28332855	67.06772091	79.35460872	13.19120017	5.221693649	33.73085305	-2.127388561	0.00418497	chr4	142030990	142048576	-	Tmem51	214359	transmembrane protein 51, transcript variant X3	protein_coding
XM_011250227.1	82.28332855	67.06772091	79.35460872	13.19120017	5.221693649	33.73085305	-2.127388561	0.00418497	chr4	142030990	142048576	-	Tmem51	214359	transmembrane protein 51, transcript variant X4	protein_coding
NM_009312.2	61.71249641	68.0123367	96.79518207	14.39040018	29.24148443	1.984167826	-2.314564737	0.004379493	chr10	127725392	127731768	+	Tac2	21334	tachykinin 2, transcript variant 1	protein_coding
NM_025474.3	137.7351369	88.79388402	233.7036828	62.3584008	63.70466251	62.50128653	-1.287986331	0.00438138	chr1	160195260	160201186	+	Mrps14	64659	mitochondrial ribosomal protein S14	protein_coding
XM_017321867.1	26.83152018	17.00308417	36.62520403	3.597600046	0	0	-4.549816463	0.004407622	chr6	89361355	89362396	+	Gm40415	105244887	predicted gene, 40415	protein_coding
XM_006535546.3	248.6387536	235.2093311	187.4861635	64.75680083	111.7442441	149.8046709	-1.036996932	0.004432768	chr3	27416161	27562126	-	Fndc3b	72007	fibronectin type III domain containing 3B, transcript variant X7	protein_coding
NM_177909.5	186.9262572	178.5323838	175.2777621	103.1312013	99.21217932	65.47753827	-1.015793374	0.004479303	chr9	94669892	95230452	+	Slc9a9	331004	solute carrier family 9 (sodium/hydrogen exchanger), member 9	protein_coding
XR_001778538.1	25.93713617	0	32.26506069	0	0	0	-6.616839758	0.004512813	chr8	25523354	25534537	-	Gm31288	102633471	predicted gene, 31288, transcript variant X3	lncRNA
NM_001081365.1	134.1576009	168.1416102	143.0127014	45.56960058	66.8376787	84.32713262	-1.174845882	0.004543897	chr18	36348624	36393370	+	Cystm1	66060	cysteine-rich transmembrane module containing 1	protein_coding
XM_006538713.3	82.28332855	65.17848934	79.35460872	13.19120017	5.221693649	33.73085305	-2.115477243	0.004544631	chr4	142030990	142084569	-	Tmem51	214359	transmembrane protein 51, transcript variant X1	protein_coding
XM_006538715.3	82.28332855	65.17848934	79.35460872	13.19120017	5.221693649	33.73085305	-2.115477243	0.004544631	chr4	142030990	142041296	-	Tmem51	214359	transmembrane protein 51, transcript variant X5	protein_coding
XR_001780379.1	12.52137608	17.94769996	13.95245868	0	0	0	-6.226329725	0.004585054	chr11	117871785	117872355	+	Gm11725	100503754	predicted gene 11725, transcript variant X2	lncRNA
XM_006517680.3	84.07209656	99.18465768	54.06577737	31.1792004	20.88677459	4.960419566	-2.065431956	0.004638591	chr13	96480689	96542643	-	Polk	27015	polymerase (DNA directed), kappa, transcript variant X2	protein_coding
XR_378553.3	13.41576009	23.61539469	7.848258006	0	0	0	-6.240777099	0.00471826	chr7	132889489	132897571	-	1500002F19Rik	76683	RIKEN cDNA 1500002F19 gene, transcript variant X2	lncRNA
XR_867911.2	16.09891211	114.2985103	34.00911802	0	14.62074222	1.984167826	-3.297468039	0.004785882	chr4	94933268	94936292	+	Gm12693	100039252	predicted gene 12693	transcribed_pseudogene
NM_001311790.1	23.25398415	48.17540516	46.21751937	0	2.088677459	8.928755218	-3.391693886	0.004827547	chr7	88278085	88292159	+	Ctsc	13032	cathepsin C, transcript variant 2	protein_coding
XM_006524994.3	48.29673632	100.1292735	88.0748954	3.597600046	36.55185554	7.936671305	-2.29258341	0.004926345	chr17	85090593	85130490	+	Camkmt	73582	calmodulin-lysine N-methyltransferase, transcript variant X4	protein_coding
XR_001781294.1	6.260688042	21.72616311	16.56854468	0	0	0	-6.230565357	0.004998592	chr14	64272290	64280235	+	Gm41176	105245782	predicted gene, 41176	lncRNA
XR_865928.1	25.93713617	21.72616311	49.70563404	0	4.177354919	3.968335653	-3.557187584	0.005201207	chr2	3424062	3447162	+	Dclre1c	227525	DNA cross-link repair 1C, transcript variant X13	protein_coding
XM_006519652.3	13.41576009	33.06155256	66.27417871	0	7.310371108	0	-3.93566047	0.005224386	chr14	34236948	34310576	-	Fam35a	75698	family with sequence similarity 35, member A, transcript variant X11	protein_coding
NM_009907.3	144.890209	184.2000786	172.6616761	107.9280014	48.03958157	72.42212566	-1.138759604	0.005297418	chr7	126571400	126583236	-	Cln3	12752	ceroid lipofuscinosis, neuronal 3, juvenile (Batten, Spielmeyer-Vogt disease), transcript variant 2	protein_coding
XM_006521554.3	8.943840059	10.39077366	24.41680268	0	0	0	-6.204926568	0.005366564	chr15	103308233	103311243	-	Gpr84	80910	G protein-coupled receptor 84, transcript variant X1	protein_coding
NM_001310768.1	4.47192003	6.612310512	34.88114669	0	0	0	-6.276431883	0.005456072	chr9	26763044	26806468	-	Glb1l2	244757	galactosidase, beta 1-like 2, transcript variant 2	protein_coding
NM_153803.1	4.47192003	6.612310512	34.88114669	0	0	0	-6.276431883	0.005456072	chr9	26763044	26806417	-	Glb1l2	244757	galactosidase, beta 1-like 2, transcript variant 1	protein_coding
XM_006510297.3	4.47192003	6.612310512	34.88114669	0	0	0	-6.276431883	0.005456072	chr9	26763042	26806473	-	Glb1l2	244757	galactosidase, beta 1-like 2, transcript variant X1	protein_coding
XM_006510298.3	4.47192003	6.612310512	34.88114669	0	0	0	-6.276431883	0.005456072	chr9	26763044	26802580	-	Glb1l2	244757	galactosidase, beta 1-like 2, transcript variant X2	protein_coding
XM_006510299.3	4.47192003	6.612310512	34.88114669	0	0	0	-6.276431883	0.005456072	chr9	26763044	26803693	-	Glb1l2	244757	galactosidase, beta 1-like 2, transcript variant X3	protein_coding
XM_006510300.3	4.47192003	6.612310512	34.88114669	0	0	0	-6.276431883	0.005456072	chr9	26763044	26804881	-	Glb1l2	244757	galactosidase, beta 1-like 2, transcript variant X4	protein_coding
XM_006510302.3	4.47192003	6.612310512	34.88114669	0	0	0	-6.276431883	0.005456072	chr9	26763044	26806186	-	Glb1l2	244757	galactosidase, beta 1-like 2, transcript variant X5	protein_coding
XM_006510303.3	4.47192003	6.612310512	34.88114669	0	0	0	-6.276431883	0.005456072	chr9	26763044	26804469	-	Glb1l2	244757	galactosidase, beta 1-like 2, transcript variant X6	protein_coding
NM_007833.6	86.75524858	113.3538945	102.8993827	25.18320032	45.95090411	40.67544044	-1.434705266	0.005511964	chr10	97482331	97518163	+	Dcn	13179	decorin, transcript variant 2	protein_coding
XR_001784217.1	54.55742436	49.12002095	28.77694602	0	9.399048567	6.944587392	-3.0030675	0.005754748	chr4	11063266	11076246	-	Ndufaf6	76947	NADH dehydrogenase (ubiquinone) complex I, assembly factor 6, transcript variant X7	protein_coding
NM_008312.4	341.6546903	192.7016206	299.9778615	116.3224015	184.8479552	23.81001392	-1.361746127	0.005793156	chrX	146962513	147197277	+	Htr2c	15560	5-hydroxytryptamine (serotonin) receptor 2C	protein_coding
NM_027436.3	211.0746254	188.9231575	270.3288869	50.36640064	167.0941968	84.32713262	-1.149013206	0.005804298	chr14	60784566	60903613	+	Mipep	70478	mitochondrial intermediate peptidase, transcript variant 1	protein_coding
NM_001083887.2	69.76195246	52.8984841	66.27417871	0	18.79809713	12.89709087	-2.564624274	0.005996851	chr4	106651069	106655282	+	Pars2	230577	prolyl-tRNA synthetase (mitochondrial)(putative), transcript variant 2	protein_coding
NM_001285783.1	69.76195246	52.8984841	66.27417871	0	18.79809713	12.89709087	-2.564624274	0.005996851	chr4	106651069	106655282	+	Pars2	230577	prolyl-tRNA synthetase (mitochondrial)(putative), transcript variant 3	protein_coding
XR_865166.2	59.02934439	69.90156827	109.8756121	4.796800061	28.1971457	26.78626565	-1.990287612	0.006017305	chr1	3361552	3377812	+	Gm39585	105243853	predicted gene, 39585	lncRNA
XM_006540578.1	383.6907385	171.9200733	399.3891296	80.34640103	196.3356812	184.5276078	-1.048048103	0.006020737	chr7	70351946	70359921	-	Nr2f2	11819	nuclear receptor subfamily 2, group F, member 2, transcript variant X2	protein_coding
XR_877228.2	25.04275217	52.8984841	10.46434401	0	2.088677459	3.968335653	-3.838355411	0.006102799	chr18	24289768	24315956	+	Gm38565	102641609	predicted gene, 38565, transcript variant X4	lncRNA
XR_105888.1	34.88097623	20.78154732	1.744057335	0	1.04433873	0	-5.634351671	0.006111334	chr17	25985815	25988572	+	1700022N22Rik	69431	RIKEN cDNA 1700022N22 gene, transcript variant X1	lncRNA
XR_381340.3	12.52137608	0	42.7294047	0	0	0	-6.541875422	0.006117839	chr12	24681825	24700973	+	Gm36129	102639931	predicted gene, 36129, transcript variant X2	lncRNA
NM_027827.3	18.78206412	93.51696296	61.04200671	1.199200015	11.48772603	14.8812587	-2.640219836	0.006150934	chr11	117825919	117839908	+	Afmid	71562	arylformamidase	protein_coding
XM_006529359.1	85.86086457	111.4646629	133.4203861	13.19120017	48.03958157	49.60419566	-1.571298336	0.006204786	chr1	132477349	132496951	+	Rbbp5	213464	retinoblastoma binding protein 5, transcript variant X3	protein_coding
NM_001080963.1	41.14166427	25.50462626	37.49723269	0	7.310371108	0	-3.820848084	0.006240856	chr7	129257094	129391307	+	Plpp4	381925	phospholipid phosphatase 4	protein_coding
NM_178408.3	57.24057638	137.913905	139.5245868	31.1792004	38.640533	50.59627957	-1.471984263	0.006241228	chr2	24925352	24935281	-	Arrdc1	215705	arrestin domain containing 1, transcript variant 2	protein_coding
XM_006497839.1	57.24057638	137.913905	139.5245868	31.1792004	38.640533	50.59627957	-1.471984263	0.006241228	chr2	24925352	24935276	-	Arrdc1	215705	arrestin domain containing 1, transcript variant X2	protein_coding
XR_388105.2	5.366304036	19.83693154	17.44057335	0	0	0	-6.167374707	0.006283446	chr8	120628524	120632471	+	Gm33075	102635834	predicted gene, 33075	lncRNA
NR_030544.1	15.2045281	17.00308417	9.59231534	0	0	0	-6.138491272	0.006285413	chr13	58023125	58023200	-	Mir874	100124491	microRNA 874	miRNA
NM_028347.2	107.3260807	61.40002619	169.1735615	15.5896002	20.88677459	64.48545435	-1.737179181	0.00629826	chr9	57143256	57147034	-	Neil1	72774	nei endonuclease VIII-like 1 (E. coli)	protein_coding
NM_007822.2	19.67644813	26.44924205	61.91403538	1.199200015	8.354709838	1.984167826	-3.218930185	0.006399081	chr4	115486200	115496141	-	Cyp4a14	13119	cytochrome P450, family 4, subfamily a, polypeptide 14	protein_coding
XM_006511647.1	15.2045281	19.83693154	6.976229338	0	0	0	-6.145811584	0.006442923	chr9	102505755	102540075	+	Ky	16716	kyphoscoliosis peptidase, transcript variant X2	protein_coding
XM_011246614.1	19.67644813	11.33538945	10.46434401	0	0	0	-6.12755315	0.006587411	chr17	14892448	14943151	-	Wdr27	71682	WD repeat domain 27, transcript variant X11	protein_coding
XM_011246616.1	19.67644813	11.33538945	10.46434401	0	0	0	-6.12755315	0.006587411	chr17	14883660	14943151	-	Wdr27	71682	WD repeat domain 27, transcript variant X12	protein_coding
XM_011246617.2	19.67644813	11.33538945	10.46434401	0	0	0	-6.12755315	0.006587411	chr17	14893182	14943151	-	Wdr27	71682	WD repeat domain 27, transcript variant X13	protein_coding
XM_006524201.3	251.3219057	368.4001571	133.4203861	61.15920078	144.1187447	136.90758	-1.134937047	0.006601085	chr17	87282688	87381769	+	Ttc7	225049	tetratricopeptide repeat domain 7, transcript variant X1	protein_coding
XM_017318614.1	8.943840059	8.501542087	24.41680268	0	0	0	-6.141328961	0.006746026	chrX	74273603	74281866	-	Dnase1l1	69537	deoxyribonuclease 1-like 1, transcript variant X4	protein_coding
XR_390764.2	216.4409294	151.138526	137.7805294	37.17520047	53.26127522	119.0500696	-1.265912242	0.007025965	chr4	155888857	155891837	-	Pusl1	433813	pseudouridylate synthase-like 1, transcript variant X3	protein_coding
NM_001161628.1	97.48785665	127.5231313	117.7238701	11.99200015	65.79333997	35.71502087	-1.589364221	0.007030682	chr15	83866712	83936095	-	Efcab6	77627	EF-hand calcium binding domain 6, transcript variant 2	protein_coding
NR_028268.1	40.24728027	116.1877419	81.97069472	9.593600122	18.79809713	34.72293696	-1.909973948	0.00706151	chr8	85299632	85308279	+	Orc6	56452	origin recognition complex, subunit 6, transcript variant 3	protein_coding
NM_001146311.1	138.6295209	180.4216154	154.3490741	107.9280014	36.55185554	59.52503479	-1.218789589	0.00710536	chr7	126571400	126584280	-	Cln3	12752	ceroid lipofuscinosis, neuronal 3, juvenile (Batten, Spielmeyer-Vogt disease), transcript variant 1	protein_coding
XR_001780382.1	16.09891211	17.94769996	6.976229338	0	0	0	-6.111310127	0.007149987	chr11	117871285	117896467	+	Gm11725	100503754	predicted gene 11725, transcript variant X5	lncRNA
XM_017312211.1	125.2137608	136.9692892	163.0693608	64.75680083	77.281066	60.5171187	-1.070116125	0.007200807	chr1	178956810	179248609	-	Smyd3	69726	SET and MYND domain containing 3, transcript variant X3	protein_coding
XR_375425.2	66.18441644	0	30.52100335	0	3.133016189	0	-4.93341888	0.007211139	chr2	179794861	179805785	-	Gm36066	102639852	predicted gene, 36066, transcript variant X1	lncRNA
NM_001012273.1	21.46521614	20.78154732	22.67274535	1.199200015	2.088677459	0	-4.31655455	0.007238595	chr11	117849237	117855743	+	Birc5	11799	baculoviral IAP repeat-containing 5, transcript variant 3	protein_coding
XM_006511486.2	112.6923847	77.45849457	197.0784788	46.7688006	30.28582316	69.44587392	-1.401519911	0.007250923	chr9	57142788	57148038	-	Neil1	72774	nei endonuclease VIII-like 1 (E. coli), transcript variant X3	protein_coding
NR_040642.1	220.9128495	210.6493206	289.5135175	79.14720101	191.1139875	84.32713262	-1.022864771	0.007260945	chr14	60784566	60905481	+	Mipep	70478	mitochondrial intermediate peptidase, transcript variant 2	protein_coding
NR_046017.1	34.88097623	6.612310512	2.616086002	0	0	0	-6.216410202	0.007273576	chr8	11007850	11054541	+	9530052E02Rik	619321	RIKEN cDNA 9530052E02 gene	lncRNA
XM_006524931.2	19.67644813	11.33538945	9.59231534	0	0	0	-6.096871617	0.007319521	chr17	14893180	14943151	-	Wdr27	71682	WD repeat domain 27, transcript variant X9	protein_coding
XM_006524932.1	19.67644813	11.33538945	9.59231534	0	0	0	-6.096871617	0.007319521	chr17	14883622	14943151	-	Wdr27	71682	WD repeat domain 27, transcript variant X10	protein_coding
NM_139134.3	4.47192003	37.7846315	2.616086002	0	0	0	-6.240012471	0.007319707	chr16	78930948	78951728	+	Chodl	246048	chondrolectin	protein_coding
XM_006523030.3	4.47192003	37.7846315	2.616086002	0	0	0	-6.240012471	0.007319707	chr16	78930863	78951730	+	Chodl	246048	chondrolectin, transcript variant X1	protein_coding
NM_020575.2	168.1441931	220.0954785	341.8352376	172.6848022	56.3942914	111.1133983	-1.104665597	0.007587492	chr2	60209936	60248385	+	7-Mar	57438	membrane-associated ring finger (C3HC4) 7	protein_coding
XM_006511485.3	112.6923847	77.45849457	197.0784788	47.96800061	30.28582316	69.44587392	-1.389918433	0.007662719	chr9	57142788	57148455	-	Neil1	72774	nei endonuclease VIII-like 1 (E. coli), transcript variant X2	protein_coding
XR_874530.2	7.155072047	0	46.21751937	0	0	0	-6.492017131	0.007663719	chr14	39220222	39249746	+	Gm20642	102634076	predicted gene 20642	lncRNA
XM_006496579.3	53.66304036	6.612310512	45.3454907	0	7.310371108	0.992083913	-3.656729172	0.007873416	chr1	83012523	83038548	-	Slc19a3	80721	solute carrier family 19, member 3, transcript variant X3	protein_coding
XM_006496580.3	53.66304036	6.612310512	45.3454907	0	7.310371108	0.992083913	-3.656729172	0.007873416	chr1	83012523	83027344	-	Slc19a3	80721	solute carrier family 19, member 3, transcript variant X4	protein_coding
XM_011238716.2	53.66304036	6.612310512	45.3454907	0	7.310371108	0.992083913	-3.656729172	0.007873416	chr1	83012523	83038838	-	Slc19a3	80721	solute carrier family 19, member 3, transcript variant X2	protein_coding
XM_006507290.1	135.0519849	180.4216154	154.3490741	107.9280014	36.55185554	59.52503479	-1.207806716	0.007879653	chr7	126572086	126585817	-	Cln3	12752	ceroid lipofuscinosis, neuronal 3, juvenile (Batten, Spielmeyer-Vogt disease), transcript variant X3	protein_coding
NR_045765.2	36.66974424	8.501542087	17.44057335	0	0	1.984167826	-4.925287742	0.007912489	chr4	16164110	16266225	+	A530072M11Rik	100415915	RIKEN cDNA gene A530072M11	lncRNA
XM_006505766.3	137.7351369	78.40311036	63.65809271	17.98800023	20.88677459	49.60419566	-1.655701143	0.008013621	chr6	119902208	119921643	+	Rad52	19365	RAD52 homolog, DNA repair protein, transcript variant X4	protein_coding
NR_040396.1	16.09891211	17.94769996	6.104200671	0	0	0	-6.080279148	0.008026233	chr9	81632358	81645156	+	D430036J16Rik	319405	RIKEN cDNA D430036J16 gene, transcript variant 4	lncRNA
XR_001784162.1	225.3847695	179.4769996	155.2211028	56.36240072	99.21217932	119.0500696	-1.024608577	0.008058729	chr4	155888857	155891837	-	Pusl1	433813	pseudouridylate synthase-like 1, transcript variant X4	protein_coding
XR_384846.2	8.049456053	29.28308941	12.20840134	0	1.04433873	0	-5.421427043	0.008235179	chr16	38614651	38652299	+	Gm36482	102640417	predicted gene, 36482, transcript variant X1	lncRNA
XR_876068.1	8.049456053	29.28308941	12.20840134	0	1.04433873	0	-5.421427043	0.008235179	chr16	38614651	38653040	+	Gm36482	102640417	predicted gene, 36482, transcript variant X4	lncRNA
XM_017314862.1	25.93713617	77.45849457	61.04200671	9.593600122	18.79809713	5.952503479	-2.259131128	0.008255311	chr11	34227194	34709508	-	Dock2	94176	dedicator of cyto-kinesis 2, transcript variant X2	protein_coding
NM_145530.2	131.4744489	149.2492944	129.9322714	39.57360051	73.10371108	73.41420957	-1.138153163	0.008352444	chr2	119269201	119271226	-	Rhov	228543	ras homolog family member V	protein_coding
XM_011239465.1	131.4744489	149.2492944	129.9322714	39.57360051	73.10371108	73.41420957	-1.138153163	0.008352444	chr2	119269201	119278008	-	Rhov	228543	ras homolog family member V, transcript variant X1	protein_coding
XM_006531893.3	135.0519849	168.1416102	135.1644434	88.74080113	62.66032378	60.5171187	-1.051007658	0.008433549	chr11	93886128	93943864	+	Mbtd1	103537	mbt domain containing 1, transcript variant X6	protein_coding
NM_017373.3	190.5037933	57.62156304	122.0840134	19.18720024	49.0839203	59.52503479	-1.530239702	0.008435992	chr13	52967209	52981039	-	Nfil3	18030	nuclear factor, interleukin 3, regulated	protein_coding
NM_030720.1	5.366304036	10.39077366	24.41680268	0	0	0	-6.08184898	0.008511924	chr15	103308235	103310438	-	Gpr84	80910	G protein-coupled receptor 84	protein_coding
XM_006507288.3	132.3688329	180.4216154	154.3490741	107.9280014	36.55185554	59.52503479	-1.199513362	0.008520166	chr7	126572086	126584543	-	Cln3	12752	ceroid lipofuscinosis, neuronal 3, juvenile (Batten, Spielmeyer-Vogt disease), transcript variant X1	protein_coding
XM_006507289.2	132.3688329	180.4216154	154.3490741	107.9280014	36.55185554	59.52503479	-1.199513362	0.008520166	chr7	126572086	126584781	-	Cln3	12752	ceroid lipofuscinosis, neuronal 3, juvenile (Batten, Spielmeyer-Vogt disease), transcript variant X2	protein_coding
XM_006507292.1	132.3688329	180.4216154	154.3490741	107.9280014	36.55185554	59.52503479	-1.199513362	0.008520166	chr7	126572086	126584573	-	Cln3	12752	ceroid lipofuscinosis, neuronal 3, juvenile (Batten, Spielmeyer-Vogt disease), transcript variant X4	protein_coding
XM_006507293.3	132.3688329	180.4216154	154.3490741	107.9280014	36.55185554	59.52503479	-1.199513362	0.008520166	chr7	126572086	126584543	-	Cln3	12752	ceroid lipofuscinosis, neuronal 3, juvenile (Batten, Spielmeyer-Vogt disease), transcript variant X5	protein_coding
XM_017321963.1	132.3688329	180.4216154	154.3490741	107.9280014	36.55185554	59.52503479	-1.199513362	0.008520166	chr7	126572086	126583583	-	Cln3	12752	ceroid lipofuscinosis, neuronal 3, juvenile (Batten, Spielmeyer-Vogt disease), transcript variant X6	protein_coding
XM_011248761.2	43.82481629	31.17232099	34.88114669	2.398400031	7.310371108	6.944587392	-2.712075291	0.008524751	chr11	106377656	106382761	-	Icam2	15896	intercellular adhesion molecule 2, transcript variant X1	protein_coding
XM_011248762.2	43.82481629	31.17232099	34.88114669	2.398400031	7.310371108	6.944587392	-2.712075291	0.008524751	chr11	106377656	106388123	-	Icam2	15896	intercellular adhesion molecule 2, transcript variant X2	protein_coding
XM_011248763.2	43.82481629	31.17232099	34.88114669	2.398400031	7.310371108	6.944587392	-2.712075291	0.008524751	chr11	106377656	106388117	-	Icam2	15896	intercellular adhesion molecule 2, transcript variant X3	protein_coding
NM_027571.3	146.678977	71.79079985	189.2302208	53.96400069	45.95090411	69.44587392	-1.267190757	0.008620889	chr3	59216271	59262831	-	P2ry12	70839	purinergic receptor P2Y, G-protein coupled 12	protein_coding
NM_028639.3	245.9556016	359.898615	129.0602428	61.15920078	143.074406	136.90758	-1.104019025	0.008665851	chr17	87282886	87381770	+	Ttc7	225049	tetratricopeptide repeat domain 7	protein_coding
XM_006530116.2	89.43840059	78.40311036	88.0748954	5.996000077	48.03958157	13.88917478	-1.908860679	0.008720546	chr5	123015342	123029942	+	Orai1	109305	ORAI calcium release-activated calcium modulator 1, transcript variant X1	protein_coding
XR_381471.3	10.73260807	16.05846839	45.3454907	1.199200015	0	2.976251739	-4.097981032	0.008751199	chr12	79083028	79089737	-	Pigh	110417	phosphatidylinositol glycan anchor biosynthesis, class H, transcript variant X2	protein_coding
XM_011246730.2	23.25398415	59.51079461	68.89026472	0	10.4433873	11.90500696	-2.748810859	0.008797175	chr17	86091253	86145216	-	Srbd1	78586	S1 RNA binding domain 1, transcript variant X4	protein_coding
XM_006502092.3	28.62028819	0	20.92868801	0	0	0	-6.384560277	0.008996625	chr3	146457200	146499833	-	Spata1	70951	spermatogenesis associated 1, transcript variant X3	protein_coding
XM_017319723.1	28.62028819	0	20.92868801	0	0	0	-6.384560277	0.008996625	chr3	146457200	146499830	-	Spata1	70951	spermatogenesis associated 1, transcript variant X6	protein_coding
XM_006529582.3	41.14166427	42.50771044	36.62520403	0	4.177354919	10.91292304	-2.975022706	0.009021305	chr1	153807781	153847341	-	Rgsl1	240816	regulator of G-protein signaling like 1, transcript variant X9	protein_coding
XR_869486.1	0	36.84001571	13.08043001	0	0	0	-6.394281204	0.009216142	chr6	132963463	132965214	-	Gm40405	105244874	predicted gene, 40405	lncRNA
XR_001778728.1	5.366304036	15.1138526	18.31260201	0	0	0	-6.031019879	0.00948585	chr8	128453055	128488365	-	Gm32643	102635257	predicted gene, 32643, transcript variant X12	lncRNA
XR_001778729.1	5.366304036	15.1138526	18.31260201	0	0	0	-6.031019879	0.00948585	chr8	128453055	128488365	-	Gm32643	102635257	predicted gene, 32643, transcript variant X13	lncRNA
XR_001778731.1	5.366304036	15.1138526	18.31260201	0	0	0	-6.031019879	0.00948585	chr8	128453055	128488365	-	Gm32643	102635257	predicted gene, 32643, transcript variant X15	lncRNA
XM_017320549.1	33.98659223	42.50771044	42.7294047	0	4.177354919	10.91292304	-2.962559522	0.009633571	chr1	153821506	153847341	-	Rgsl1	240816	regulator of G-protein signaling like 1, transcript variant X11	protein_coding
NM_001302479.1	29.5146722	0	19.18463068	0	0	0	-6.359590221	0.009679934	chr19	3986570	3990007	+	Acy3	71670	aspartoacylase (aminoacylase) 3, transcript variant 1	protein_coding
NM_001302480.1	29.5146722	0	19.18463068	0	0	0	-6.359590221	0.009679934	chr19	3986570	3990007	+	Acy3	71670	aspartoacylase (aminoacylase) 3, transcript variant 2	protein_coding
NM_019872.1	23.25398415	25.50462626	0	0	0	0	-6.360425702	0.00970335	chr4	107676290	107684162	-	Dmrtb1	56296	DMRT-like family B with proline-rich C-terminal, 1	protein_coding
XM_006503252.3	23.25398415	25.50462626	0	0	0	0	-6.360425702	0.00970335	chr4	107676288	107684253	-	Dmrtb1	56296	DMRT-like family B with proline-rich C-terminal, 1, transcript variant X1	protein_coding
NM_001009819.2	16.09891211	17.00308417	25.28883135	0	2.088677459	0	-4.785469448	0.009790748	chr4	128759258	128769298	+	A3galt2	215493	alpha 1,3-galactosyltransferase 2 (isoglobotriaosylceramide synthase)	protein_coding
NR_046185.1	0	34.95078414	13.95245868	0	0	0	-6.364619637	0.00990141	chr15	40511322	40527277	-	Gm16294	432945	predicted gene 16294	lncRNA
NM_021050.2	2.683152018	0.944615787	40.98534736	0	0	0	-6.23354226	0.009998281	chr6	18170687	18322770	+	Cftr	12638	cystic fibrosis transmembrane conductance regulator	protein_coding
XM_006504977.1	2.683152018	0.944615787	40.98534736	0	0	0	-6.23354226	0.009998281	chr6	18170262	18322774	+	Cftr	12638	cystic fibrosis transmembrane conductance regulator, transcript variant X1	protein_coding
XM_006504978.1	2.683152018	0.944615787	40.98534736	0	0	0	-6.23354226	0.009998281	chr6	18170262	18322774	+	Cftr	12638	cystic fibrosis transmembrane conductance regulator, transcript variant X2	protein_coding
XR_377284.1	2.683152018	0.944615787	40.98534736	0	0	0	-6.23354226	0.009998281	chr6	18170566	18322774	+	Cftr	12638	cystic fibrosis transmembrane conductance regulator, transcript variant X3	protein_coding
XR_379461.3	126.1081448	70.84618406	173.5337048	47.96800061	29.24148443	68.45379001	-1.346276218	0.010109849	chr9	57142788	57148453	-	Neil1	72774	nei endonuclease VIII-like 1 (E. coli), transcript variant X5	protein_coding
XM_006516362.2	8.943840059	23.61539469	13.95245868	1.199200015	0	0	-5.330613855	0.0101125	chr12	52265695	52310970	+	Nubpl	76826	nucleotide binding protein-like, transcript variant X1	protein_coding
XR_383637.3	4.47192003	12.28000524	21.80071668	0	0	0	-6.022273561	0.010181473	chr14	79106097	79139430	-	Gm30970	102633052	predicted gene, 30970	lncRNA
NM_001290820.1	35.77536024	68.95695249	111.6196694	5.996000077	29.24148443	19.84167826	-1.967767737	0.010201102	chr2	121165637	121171125	-	Zscan29	99334	zinc finger SCAN domains 29, transcript variant 2	protein_coding
NM_001142968.1	23.25398415	35.89539992	36.62520403	0	7.310371108	0	-3.700365551	0.010254864	chr15	76119517	76126556	-	BC024139	271278	cDNA sequence BC024139	protein_coding
XM_017320303.1	202.1307853	174.7539207	138.6525581	56.36240072	89.81313076	110.1213144	-1.004808825	0.010302286	chr4	155888857	155891851	-	Pusl1	433813	pseudouridylate synthase-like 1, transcript variant X5	protein_coding
XM_006502524.3	30.4090562	16.05846839	2.616086002	0	1.04433873	0	-5.408442069	0.010466671	chr3	106016919	106023974	-	Chil5	229687	chitinase-like 5, transcript variant X4	protein_coding
NR_029585.1	11.62699208	16.05846839	9.59231534	0	0	0	-5.97327938	0.010498204	chr9	21496495	21496564	-	Mir199a-1	387194	microRNA 199a-1	miRNA
NM_033374.3	35.77536024	77.45849457	61.04200671	16.78880021	18.79809713	9.920839131	-1.939350134	0.010507793	chr11	34226815	34783905	-	Dock2	94176	dedicator of cyto-kinesis 2	protein_coding
NM_001037841.3	11.62699208	14.16923681	11.33637267	0	0	0	-5.967788328	0.01054357	chr8	104250861	104264936	+	Cklf	75458	chemokine-like factor, transcript variant 4	protein_coding
XM_006528402.2	19.67644813	0	27.90491735	0	0	0	-6.326201896	0.010576624	chrX	111388200	111538097	-	Rps6ka6	67071	ribosomal protein S6 kinase polypeptide 6, transcript variant X3	protein_coding
XR_374742.3	13.41576009	13.22462102	10.46434401	0	0	0	-5.966734085	0.010586243	chr2	77771510	77777684	+	Gm35431	102639010	predicted gene, 35431, transcript variant X1	lncRNA
XR_374743.3	13.41576009	13.22462102	10.46434401	0	0	0	-5.966734085	0.010586243	chr2	77771510	77777684	+	Gm35431	102639010	predicted gene, 35431, transcript variant X2	lncRNA
NM_001146196.1	29.5146722	7.5569263	2.616086002	0	0	0	-6.063952902	0.010700476	chr12	40059769	40134228	-	Scin	20259	scinderin, transcript variant 1	protein_coding
XM_017316166.1	51.87427234	37.7846315	60.16997804	0	17.75375841	4.960419566	-2.712201816	0.010713127	chr14	20077103	20082871	-	Saysd1	67509	SAYSVFN motif domain containing 1, transcript variant X1	protein_coding
NM_145612.2	74.23387249	184.2000786	121.2119848	21.58560028	58.48296886	64.48545435	-1.387989503	0.010746743	chr9	22276748	22307638	-	Zfp810	235050	zinc finger protein 810	protein_coding
NM_001163004.1	23.25398415	7.5569263	6.976229338	0	0	0	-5.993243698	0.010870162	chr18	34409423	34441794	+	Pkd2l2	53871	polycystic kidney disease 2-like 2, transcript variant 2	protein_coding
XR_001782583.1	112.6923847	82.18157351	106.3874974	7.195200092	45.95090411	43.65169218	-1.631546303	0.011091361	chr19	36554674	36621129	+	Hectd2	226098	HECT domain containing 2, transcript variant X5	protein_coding
NM_001302481.1	27.72590418	0	19.18463068	0	0	0	-6.30561344	0.011184261	chr19	3986570	3990007	+	Acy3	71670	aspartoacylase (aminoacylase) 3, transcript variant 3	protein_coding
NR_029458.1	2.683152018	27.39385784	8.720286673	0	0	0	-6.030420741	0.011365904	chr17	32403014	32404808	+	A530088E08Rik	664702	RIKEN cDNA A530088E08 gene	lncRNA
NM_001122958.1	16.99329611	6.612310512	13.08043001	0	0	0	-5.950770156	0.011608739	chr4	116096955	116123689	-	Rad54l	19366	RAD54 like (S. cerevisiae), transcript variant 2	protein_coding
NM_001122959.1	16.99329611	6.612310512	13.08043001	0	0	0	-5.950770156	0.011608739	chr4	116096955	116123690	-	Rad54l	19366	RAD54 like (S. cerevisiae), transcript variant 3	protein_coding
NM_009015.3	16.99329611	6.612310512	13.08043001	0	0	0	-5.950770156	0.011608739	chr4	116096955	116123689	-	Rad54l	19366	RAD54 like (S. cerevisiae), transcript variant 1	protein_coding
XM_006498064.3	176.1936492	221.0400943	176.1497908	22.78480029	132.6310187	86.31130044	-1.242190231	0.011672334	chr2	48902824	48949284	-	Orc4	26428	origin recognition complex, subunit 4, transcript variant X1	protein_coding
NM_027529.1	49.19112033	9.446157875	34.88114669	2.398400031	6.266032378	0	-3.435651184	0.011709843	chr2	32732620	32741016	-	6330409D20Rik	70730	RIKEN cDNA 6330409D20 gene	protein_coding
XR_378213.3	132.3688329	180.4216154	160.4532748	107.9280014	36.55185554	72.42212566	-1.12877401	0.01171972	chr7	126572086	126584555	-	Cln3	12752	ceroid lipofuscinosis, neuronal 3, juvenile (Batten, Spielmeyer-Vogt disease), transcript variant X7	protein_coding
XM_011248903.2	83.17771255	138.8585208	88.0748954	27.58160035	27.15280697	62.50128653	-1.398860288	0.01180285	chr11	59155368	59164589	-	Iba57	216792	IBA57 homolog, iron-sulfur cluster assembly, transcript variant X1	protein_coding
XM_011248904.2	83.17771255	138.8585208	88.0748954	27.58160035	27.15280697	62.50128653	-1.398860288	0.01180285	chr11	59155368	59164589	-	Iba57	216792	IBA57 homolog, iron-sulfur cluster assembly, transcript variant X2	protein_coding
XM_017314449.1	83.17771255	138.8585208	88.0748954	27.58160035	27.15280697	62.50128653	-1.398860288	0.01180285	chr11	59155368	59164194	-	Iba57	216792	IBA57 homolog, iron-sulfur cluster assembly, transcript variant X3	protein_coding
XR_880595.1	0	56.67694725	4.360143336	0	0	0.992083913	-5.722192785	0.011929967	chr5	112476850	112479355	+	Gm42160	105246971	predicted gene, 42160	lncRNA
XM_011242083.2	149.362129	154.9169891	163.9413894	69.55360089	109.6555666	42.65960826	-1.078144267	0.012023962	chr8	13952010	13975431	-	Tdrp	72148	testis development related protein, transcript variant X1	protein_coding
XM_006496954.3	127.8969128	75.569263	170.9176188	51.56560066	45.95090411	65.47753827	-1.19941438	0.012086528	chr1	160195331	160200073	+	Mrps14	64659	mitochondrial ribosomal protein S14, transcript variant X1	protein_coding
XM_017313291.1	17.88768012	35.89539992	18.31260201	0	4.177354919	0	-4.094495287	0.012178373	chr9	91365888	91386500	+	Zic4	22774	zinc finger protein of the cerebellum 4, transcript variant X7	protein_coding
XM_011243870.2	30.4090562	51.95386831	50.5776627	0	9.399048567	10.91292304	-2.695926775	0.012189509	chr12	31535893	31560633	-	Slc26a4	23985	solute carrier family 26, member 4, transcript variant X4	protein_coding
XR_870777.2	2.683152018	13.22462102	31.39303202	0	0	0.992083913	-5.35569679	0.012217652	chr9	56241353	56274398	+	Peak1os	102633516	pseudopodium-enriched atypical kinase 1, opposite strand, transcript variant X4	lncRNA
XR_871346.2	3.577536024	28.33847362	6.104200671	0	0	0	-6.001104248	0.0122489	chr9	118902618	118906018	-	LOC102636563	102636563	uncharacterized LOC102636563, transcript variant X1	lncRNA
XR_871347.2	3.577536024	28.33847362	6.104200671	0	0	0	-6.001104248	0.0122489	chr9	118902618	118906018	-	LOC102636563	102636563	uncharacterized LOC102636563, transcript variant X2	lncRNA
NM_001166218.1	23.25398415	71.79079985	29.64897469	0	0	11.90500696	-3.366765328	0.01226331	chr13	67038594	67061170	-	Zfp712	78251	zinc finger protein 712	protein_coding
NM_007525.3	21.46521614	11.33538945	11.33637267	1.199200015	0	0	-5.255518614	0.012276837	chr1	71027535	71102972	-	Bard1	12021	BRCA1 associated RING domain 1	protein_coding
XM_006495631.3	21.46521614	11.33538945	11.33637267	1.199200015	0	0	-5.255518614	0.012276837	chr1	71027531	71103154	-	Bard1	12021	BRCA1 associated RING domain 1, transcript variant X1	protein_coding
XM_011244551.2	72.44510448	52.8984841	42.7294047	0	22.97545205	1.984167826	-2.744379829	0.01231965	chr13	90935348	91224756	-	Atg10	66795	autophagy related 10, transcript variant X3	protein_coding
XR_876070.1	4.47192003	29.28308941	12.20840134	0	1.04433873	0	-5.313227956	0.012344149	chr16	38614651	38652299	+	Gm36482	102640417	predicted gene, 36482, transcript variant X5	lncRNA
XM_006505764.3	177.9824172	174.7539207	122.0840134	45.56960058	29.24148443	121.0342374	-1.274009824	0.012472764	chr6	119904396	119921643	+	Rad52	19365	RAD52 homolog, DNA repair protein, transcript variant X1	protein_coding
XM_017312422.1	7.155072047	11.33538945	17.44057335	0	0	0	-5.920618728	0.012580058	chr7	44420590	44424471	-	Gm39002	105242930	predicted gene, 39002, transcript variant X1	protein_coding
XM_006508399.1	139.5239049	136.9692892	147.3728448	75.54960096	84.59143711	49.60419566	-1.016583482	0.012582592	chr7	105685756	105721800	+	Dnhd1	77505	dynein heavy chain domain 1, transcript variant X15	protein_coding
XR_876069.1	8.049456053	29.28308941	7.848258006	0	1.04433873	0	-5.288327155	0.01262198	chr16	38614651	38652299	+	Gm36482	102640417	predicted gene, 36482, transcript variant X3	lncRNA
NR_045040.1	0	23.61539469	21.80071668	0	0	0	-6.258254635	0.012709816	chr5	23850597	23855033	+	2700038G22Rik	67194	RIKEN cDNA 2700038G22 gene, transcript variant 1	lncRNA
NR_045042.1	0	23.61539469	21.80071668	0	0	0	-6.258254635	0.012709816	chr5	23850597	23855033	+	2700038G22Rik	67194	RIKEN cDNA 2700038G22 gene, transcript variant 2	lncRNA
XR_375426.2	53.66304036	0	30.52100335	0	3.133016189	0	-4.734171981	0.012714599	chr2	179794861	179805785	-	Gm36066	102639852	predicted gene, 36066, transcript variant X3	lncRNA
NR_033442.1	152.045281	216.3170153	170.0455901	22.78480029	121.1432926	84.32713262	-1.23393081	0.012719284	chr2	48902754	48949267	-	Orc4	26428	origin recognition complex, subunit 4, transcript variant 3	protein_coding
XM_006534248.2	18.78206412	93.51696296	61.04200671	1.199200015	16.70941968	14.8812587	-2.392289705	0.012732483	chr11	117825924	117839908	+	Afmid	71562	arylformamidase, transcript variant X4	protein_coding
XM_006511995.1	149.362129	138.8585208	224.9833962	75.54960096	120.0989539	55.55669914	-1.031174436	0.01299042	chr9	119483404	119563498	-	Scn5a	20271	sodium channel, voltage-gated, type V, alpha, transcript variant X2	protein_coding
XM_011242473.1	85.86086457	184.2000786	121.2119848	21.58560028	69.97069489	64.48545435	-1.32135472	0.013053975	chr9	22276737	22307640	-	Zfp810	235050	zinc finger protein 810, transcript variant X2	protein_coding
XR_384978.2	3.577536024	32.11693677	22.67274535	0	2.088677459	0	-4.785422072	0.013144178	chr16	77413743	77422775	-	LOC102633149	102633149	uncharacterized LOC102633149, transcript variant X2	lncRNA
NM_001162503.1	50.97988834	24.56001047	46.21751937	0	10.4433873	6.944587392	-2.794774244	0.013159625	chr2	122765359	122809553	+	Sqrdl	59010	sulfide quinone reductase-like (yeast), transcript variant 2	protein_coding
XM_006499966.1	50.97988834	24.56001047	46.21751937	0	10.4433873	6.944587392	-2.794774244	0.013159625	chr2	122764928	122809569	+	Sqrdl	59010	sulfide quinone reductase-like (yeast), transcript variant X1	protein_coding
NM_001162485.1	68.86756846	145.4708313	139.5245868	31.1792004	57.43863013	58.53295087	-1.262399355	0.013284059	chr2	24925352	24935281	-	Arrdc1	215705	arrestin domain containing 1, transcript variant 1	protein_coding
XM_006497838.1	68.86756846	145.4708313	139.5245868	31.1792004	57.43863013	58.53295087	-1.262399355	0.013284059	chr2	24925352	24935276	-	Arrdc1	215705	arrestin domain containing 1, transcript variant X1	protein_coding
XM_011245975.1	61.71249641	47.23078937	95.9231534	1.199200015	20.88677459	24.80209783	-2.118258345	0.013290011	chr16	58469742	58523495	-	St3gal6	54613	ST3 beta-galactoside alpha-2,3-sialyltransferase 6, transcript variant X8	protein_coding
XR_869045.1	31.30344021	24.56001047	4.360143336	0	2.088677459	0.992083913	-4.262879637	0.013362498	chr6	48130906	48395408	-	Gm16630	100503622	predicted gene, 16630, transcript variant X3	misc_RNA
NR_046043.1	14.31014409	16.05846839	5.232172004	0	0	0	-5.906740388	0.013414208	chr7	96339483	96341964	-	Gm15412	670727	predicted gene 15412	lncRNA
XM_006516196.3	165.4610411	119.966205	76.73852272	15.5896002	61.61598505	58.53295087	-1.410621677	0.013451209	chr12	111815625	111828388	+	Zfyve21	68520	zinc finger, FYVE domain containing 21, transcript variant X6	protein_coding
XR_001782810.1	9.838224065	12.28000524	33.13708936	0	0	1.984167826	-4.747828245	0.013468323	chrX	6092424	6229711	+	Gm33733	102636745	predicted gene, 33733, transcript variant X2	lncRNA
XR_001782811.1	9.838224065	12.28000524	33.13708936	0	0	1.984167826	-4.747828245	0.013468323	chrX	6092424	6229711	+	Gm33733	102636745	predicted gene, 33733, transcript variant X3	lncRNA
XR_001782815.1	9.838224065	12.28000524	33.13708936	0	0	1.984167826	-4.747828245	0.013468323	chrX	6092424	6229711	+	Gm33733	102636745	predicted gene, 33733, transcript variant X7	lncRNA
NM_009689.2	21.46521614	17.00308417	15.69651601	0	2.088677459	0	-4.677495459	0.013564386	chr11	117849237	117855743	+	Birc5	11799	baculoviral IAP repeat-containing 5, transcript variant 1	protein_coding
XM_006500712.3	178.8768012	204.9816259	116.8518414	57.56160073	76.23672727	113.0975661	-1.016590824	0.01367322	chr2	181387765	181459464	-	Zbtb46	72147	zinc finger and BTB domain containing 46, transcript variant X1	protein_coding
XR_869044.2	11.62699208	28.33847362	14.82448734	0	2.088677459	0	-4.69373009	0.013683638	chr6	48374130	48395373	-	Gm16630	100503622	predicted gene, 16630, transcript variant X2	misc_RNA
XM_011242948.2	56.34619237	41.56309465	34.00911802	0	15.66508095	0.992083913	-2.977174566	0.013749484	chr9	119444924	119462463	+	Exog	208194	endo/exonuclease (5'-3'), endonuclease G-like, transcript variant X3	protein_coding
NM_026282.5	12.52137608	1.889231575	32.26506069	0	0	0.992083913	-5.336974951	0.013821686	chr9	21755442	21760286	-	Spc24	67629	SPC24, NDC80 kinetochore complex component, homolog (S. cerevisiae)	protein_coding
XR_876067.1	3.577536024	29.28308941	12.20840134	0	1.04433873	0	-5.284864851	0.01383261	chr16	38614651	38652299	+	Gm36482	102640417	predicted gene, 36482, transcript variant X2	lncRNA
XR_001782392.1	84.07209656	94.46157875	91.56301006	35.97600046	34.46317808	41.66752435	-1.267784741	0.013903439	chr18	80256272	80291661	+	Pqlc1	66943	PQ loop repeat containing 1, transcript variant X4	protein_coding
NR_108102.1	150.256513	261.6585731	156.9651601	75.54960096	64.74900124	140.8759157	-1.01388209	0.013998497	chr9	114401078	114474379	+	Glb1	12091	galactosidase, beta 1, transcript variant 3	protein_coding
NM_001081085.2	27.72590418	17.00308417	42.7294047	0	5.221693649	3.968335653	-3.232553263	0.014014871	chr2	25372035	25378213	+	Sapcd2	72080	suppressor APC domain containing 2, transcript variant 1	protein_coding
XM_006524980.2	16.09891211	28.33847362	0	0	0	0	-6.22638043	0.014017186	chr17	55664914	55712647	-	Pot1b	72836	protection of telomeres 1B, transcript variant X6	protein_coding
NM_001013580.3	118.0586888	124.6892839	76.73852272	4.796800061	50.12825903	45.63586	-1.661174661	0.014019902	chr8	127299652	127402059	+	Pard3	93742	par-3 family cell polarity regulator, transcript variant 2	protein_coding
XR_876009.2	29.5146722	0	14.82448734	0	0	0	-6.224240598	0.014026864	chr16	31235610	31247607	+	Gm41442	105246099	predicted gene, 41442, transcript variant X1	lncRNA
XR_001782770.1	152.939665	212.5385522	170.0455901	22.78480029	121.1432926	86.31130044	-1.213691862	0.01420204	chr2	48902824	48949288	-	Orc4	26428	origin recognition complex, subunit 4, transcript variant X7	protein_coding
NM_183112.3	6.260688042	24.56001047	26.16086002	2.398400031	0	0	-4.640215436	0.014315026	chr2	92382918	92383603	+	1700029I15Rik	75641	RIKEN cDNA 1700029I15 gene	protein_coding
NM_001034866.1	40.24728027	0.944615787	59.29794938	1.199200015	6.266032378	0	-3.748778375	0.014354642	chr17	12888902	12910000	-	Pnldc1	240023	poly(A)-specific ribonuclease (PARN)-like domain containing 1	protein_coding
XR_377141.3	0.894384006	32.11693677	24.41680268	1.199200015	0	0.992083913	-4.726480268	0.014410303	chr5	136826091	136834665	+	Gm30654	102632628	predicted gene, 30654	lncRNA
NR_126083.1	23.25398415	18.89231575	2.616086002	0	1.04433873	0	-5.275290884	0.0144692	chr13	47143940	47148670	-	A930002C04Rik	319467	RIKEN cDNA A930002C04 gene	lncRNA
NM_001033349.2	10.73260807	17.00308417	26.16086002	0	2.088677459	0	-4.670749448	0.014553244	chr3	57667422	57692537	-	Ankub1	242037	ankrin repeat and ubiquitin domain containing 1	protein_coding
XM_006524936.1	13.41576009	11.33538945	9.59231534	0	0	0	-5.855214729	0.01457712	chr17	14916183	14943151	-	Wdr27	71682	WD repeat domain 27, transcript variant X18	protein_coding
XM_017317641.1	13.41576009	11.33538945	9.59231534	0	0	0	-5.855214729	0.01457712	chr17	14909513	14943151	-	Wdr27	71682	WD repeat domain 27, transcript variant X16	protein_coding
XM_017317642.1	13.41576009	11.33538945	9.59231534	0	0	0	-5.855214729	0.01457712	chr17	14910024	14943151	-	Wdr27	71682	WD repeat domain 27, transcript variant X17	protein_coding
XM_017319322.1	18.78206412	14.16923681	2.616086002	0	0	0	-5.905437521	0.014977479	chr2	58679985	58770104	+	Upp2	76654	uridine phosphorylase 2, transcript variant X10	protein_coding
XR_881622.1	11.62699208	8.501542087	13.95245868	0	0	0	-5.844421467	0.015120781	chr4	154549636	154558113	+	Gm13133	102634405	predicted gene 13133, transcript variant X3	lncRNA
XR_376657.3	32.19782421	52.8984841	89.81895273	11.99200015	24.01979078	1.984167826	-2.205193917	0.01517759	chr4	125550236	125556079	-	Gm32807	102635479	predicted gene, 32807, transcript variant X4	lncRNA
NR_040504.1	30.4090562	0	13.08043001	0	0	0	-6.196305711	0.01518395	chr2	85073614	85086461	-	4930443O20Rik	74687	RIKEN cDNA 4930443O20 gene	lncRNA
XR_385103.3	25.93713617	61.40002619	15.69651601	1.199200015	8.354709838	4.960419566	-2.816077706	0.015311932	chr16	96720217	96768130	+	Gm32509	102635085	predicted gene, 32509	lncRNA
NM_011609.4	157.411585	98.2400419	73.25040805	16.78880021	50.12825903	57.54086696	-1.396761933	0.015395904	chr6	125349723	125362483	+	Tnfrsf1a	21937	tumor necrosis factor receptor superfamily, member 1a	protein_coding
XM_006504453.3	36.66974424	68.0123367	40.1133187	8.394400107	12.53206476	14.8812587	-2.010744539	0.01548391	chr5	134600249	134616138	-	Lat2	56743	linker for activation of T cells family, member 2, transcript variant X4	protein_coding
NM_013560.2	269.2095858	82.18157351	68.89026472	50.36640064	68.92635616	47.62002783	-1.332143904	0.015644409	chr5	135887919	135889563	+	Hspb1	15507	heat shock protein 1	protein_coding
XM_006502084.3	146.678977	71.79079985	171.7896475	53.96400069	45.95090411	74.40629348	-1.162131488	0.015835958	chr3	59216359	59263014	-	P2ry12	70839	purinergic receptor P2Y, G-protein coupled 12, transcript variant X2	protein_coding
XM_006502085.3	146.678977	71.79079985	171.7896475	53.96400069	45.95090411	74.40629348	-1.162131488	0.015835958	chr3	59216359	59263014	-	P2ry12	70839	purinergic receptor P2Y, G-protein coupled 12, transcript variant X3	protein_coding
XR_374094.2	152.045281	202.1477785	170.0455901	22.78480029	121.1432926	84.32713262	-1.195506057	0.015903348	chr2	48902824	48949286	-	Orc4	26428	origin recognition complex, subunit 4, transcript variant X5	protein_coding
NM_175667.4	15.2045281	33.06155256	28.77694602	0	5.221693649	1.984167826	-3.401196628	0.016007292	chr2	136532321	136555854	+	Ankef1	319196	ankyrin repeat and EF-hand domain containing 1	protein_coding
NM_001099327.1	90.3327846	115.2431261	79.35460872	20.38640026	43.86222665	48.61211174	-1.330971747	0.016030453	chr2	176708353	176721813	+	Gm14305	100043387	predicted gene 14305	protein_coding
NM_174857.3	0	20.78154732	21.80071668	0	0	0	-6.165362398	0.01609206	chr19	23302609	23448322	-	Mamdc2	71738	MAM domain containing 2	protein_coding
XM_006512490.3	135.0519849	63.28925776	68.89026472	38.37440049	21.93111332	39.68335653	-1.419184916	0.016112868	chr10	3366071	3463443	+	Ppp1r14c	76142	protein phosphatase 1, regulatory (inhibitor) subunit 14c, transcript variant X2	protein_coding
NM_001127353.3	15.2045281	17.00308417	2.616086002	0	0	0	-5.874782834	0.016126655	chr10	10335703	10472314	-	Adgb	215772	androglobin	protein_coding
XM_006512658.3	15.2045281	17.00308417	2.616086002	0	0	0	-5.874782834	0.016126655	chr10	10335703	10472737	-	Adgb	215772	androglobin, transcript variant X3	protein_coding
XM_006512663.3	15.2045281	17.00308417	2.616086002	0	0	0	-5.874782834	0.016126655	chr10	10335703	10429973	-	Adgb	215772	androglobin, transcript variant X7	protein_coding
XM_006512664.1	15.2045281	17.00308417	2.616086002	0	0	0	-5.874782834	0.016126655	chr10	10335703	10433488	-	Adgb	215772	androglobin, transcript variant X8	protein_coding
XM_011243160.2	15.2045281	17.00308417	2.616086002	0	0	0	-5.874782834	0.016126655	chr10	10335703	10475136	-	Adgb	215772	androglobin, transcript variant X2	protein_coding
XM_011243163.2	15.2045281	17.00308417	2.616086002	0	0	0	-5.874782834	0.016126655	chr10	10335703	10475135	-	Adgb	215772	androglobin, transcript variant X5	protein_coding
XM_017313875.1	15.2045281	17.00308417	2.616086002	0	0	0	-5.874782834	0.016126655	chr10	10335703	10475136	-	Adgb	215772	androglobin, transcript variant X1	protein_coding
XM_017313876.1	15.2045281	17.00308417	2.616086002	0	0	0	-5.874782834	0.016126655	chr10	10335703	10475135	-	Adgb	215772	androglobin, transcript variant X4	protein_coding
XM_017313877.1	15.2045281	17.00308417	2.616086002	0	0	0	-5.874782834	0.016126655	chr10	10335703	10475136	-	Adgb	215772	androglobin, transcript variant X6	protein_coding
XM_017313879.1	15.2045281	17.00308417	2.616086002	0	0	0	-5.874782834	0.016126655	chr10	10335703	10472736	-	Adgb	215772	androglobin, transcript variant X10	protein_coding
NM_001080940.1	22.35960015	13.22462102	6.104200671	1.199200015	0	0	-5.172934203	0.01630794	chr9	21835510	21837347	+	Angptl8	624219	angiopoietin-like 8	protein_coding
XM_017312296.1	139.5239049	128.4677471	177.8938481	68.35440087	46.99524284	103.176727	-1.027627629	0.01635732	chr7	28558819	28598184	-	Pak4	70584	p21 protein (Cdc42/Rac)-activated kinase 4, transcript variant X1	protein_coding
NR_108091.1	30.4090562	9.446157875	3.488114669	0	1.04433873	0	-5.229249157	0.0164487	chr2	147187424	147188482	+	6430503K07Rik	78068	RIKEN cDNA 6430503K07 gene	lncRNA
XR_871934.2	10.73260807	32.11693677	0	0	0	0	-6.173738334	0.016489511	chr10	88368059	88379133	-	Gm40733	105245255	predicted gene, 40733, transcript variant X3	lncRNA
NM_030165.3	117.1643048	60.4554104	147.3728448	9.593600122	62.66032378	38.69127261	-1.546169388	0.016496659	chr6	118107452	118139140	-	Csgalnact2	78752	chondroitin sulfate N-acetylgalactosaminyltransferase 2	protein_coding
XR_385484.2	34.88097623	20.78154732	1.744057335	0	2.088677459	0	-4.76230553	0.016515721	chr17	25986012	25988572	+	1700022N22Rik	69431	RIKEN cDNA 1700022N22 gene, transcript variant X2	lncRNA
XR_876832.2	0	54.78771567	0	0	0	0	-6.528312846	0.016527469	chr17	45734759	45786745	+	F630040K05Rik	433111	RIKEN cDNA F630040K05 gene, transcript variant X10	misc_RNA
XM_006505765.3	152.939665	132.2462102	138.6525581	19.18720024	27.15280697	113.0975661	-1.404984672	0.016547223	chr6	119902203	119921643	+	Rad52	19365	RAD52 homolog, DNA repair protein, transcript variant X3	protein_coding
XM_006522735.3	38.45851226	36.84001571	12.20840134	0	0	6.944587392	-3.627140634	0.016724923	chr16	37011741	37078394	+	Polq	77782	polymerase (DNA directed), theta, transcript variant X3	protein_coding
XM_011247475.1	0	10.39077366	32.26506069	0	0	0	-6.16832465	0.0167261	chrX	13658153	13667125	+	Gpr82	319200	G protein-coupled receptor 82, transcript variant X2	protein_coding
NM_001077410.1	5.366304036	44.39694201	13.08043001	0	0	2.976251739	-4.357901773	0.016750096	chr6	48647234	48660875	+	Gimap8	243374	GTPase, IMAP family member 8, transcript variant 2	protein_coding
NM_212486.2	5.366304036	44.39694201	13.08043001	0	0	2.976251739	-4.357901773	0.016750096	chr6	48647361	48660875	+	Gimap8	243374	GTPase, IMAP family member 8, transcript variant 1	protein_coding
NM_027470.3	138.6295209	128.4677471	177.8938481	68.35440087	46.99524284	103.176727	-1.024732508	0.016753386	chr7	28558819	28598184	-	Pak4	70584	p21 protein (Cdc42/Rac)-activated kinase 4	protein_coding
NM_027968.3	72.44510448	57.62156304	54.93780604	0	15.66508095	22.81793	-2.254592912	0.016817566	chr10	11281330	11297969	+	Fbxo30	71865	F-box protein 30, transcript variant 1	protein_coding
NR_028314.1	16.99329611	11.33538945	5.232172004	0	0	0	-5.821835934	0.016859734	chr13	91713608	91741872	-	4833422C13Rik	373852	RIKEN cDNA 4833422C13 gene, transcript variant 2	lncRNA
NM_001127169.1	4.47192003	17.94769996	11.33637267	0	0	0	-5.829981566	0.016874152	chrX	136224041	136226100	+	Tceal7	100040972	transcription elongation factor A (SII)-like 7	protein_coding
XR_377326.3	4.47192003	20.78154732	8.720286673	0	0	0	-5.839041664	0.016875563	chr6	7627525	7672914	+	Gm35051	102638501	predicted gene, 35051	lncRNA
NM_001289804.1	17.88768012	33.06155256	10.46434401	0	3.133016189	0.992083913	-3.874929307	0.017038664	chr5	34007179	34169526	-	Poln	272158	DNA polymerase N, transcript variant 3	protein_coding
NM_181857.4	17.88768012	33.06155256	10.46434401	0	3.133016189	0.992083913	-3.874929307	0.017038664	chr5	34007179	34169526	-	Poln	272158	DNA polymerase N, transcript variant 1	protein_coding
NM_001163064.1	33.98659223	66.12310512	60.16997804	1.199200015	10.4433873	21.82584609	-2.24782889	0.017046705	chr10	82128013	82153065	+	AU041133	216177	expressed sequence AU041133	protein_coding
NM_175654.2	17.88768012	14.16923681	19.18463068	0	2.088677459	0	-4.598081573	0.017127342	chr13	23581602	23581969	+	Hist1h4d	319156	histone cluster 1, H4d	protein_coding
NM_010482.1	51.87427234	43.45232622	48.83360537	0	17.75375841	0	-3.014983348	0.017153516	chr9	81631392	81632552	-	Htr1b	15551	5-hydroxytryptamine (serotonin) receptor 1B	protein_coding
NM_001081408.1	19.67644813	49.12002095	34.00911802	1.199200015	10.4433873	0	-3.137507294	0.017258281	chr4	141746675	141759263	+	Agmat	75986	agmatine ureohydrolase (agmatinase)	protein_coding
XM_006539246.1	19.67644813	49.12002095	34.00911802	1.199200015	10.4433873	0	-3.137507294	0.017258281	chr4	141746685	141759263	+	Agmat	75986	agmatine ureohydrolase (agmatinase), transcript variant X1	protein_coding
XR_375427.2	54.55742436	0	23.54477402	0	3.133016189	0	-4.626463307	0.017368329	chr2	179794861	179805785	-	Gm36066	102639852	predicted gene, 36066, transcript variant X2	lncRNA
NM_013784.3	85.86086457	121.8554366	89.81895273	39.57360051	46.99524284	45.63586	-1.168839523	0.017374962	chr1	105518422	105663676	-	Pign	27392	phosphatidylinositol glycan anchor biosynthesis, class N	protein_coding
XM_006511996.1	149.362129	119.0215892	224.9833962	75.54960096	113.8329215	55.55669914	-1.010985752	0.017389668	chr9	119483404	119563498	-	Scn5a	20271	sodium channel, voltage-gated, type V, alpha, transcript variant X3	protein_coding
XM_006531010.3	290.6748019	137.913905	221.4952815	33.57760043	160.8281644	102.1846431	-1.12938994	0.017406988	chr8	109868520	109937098	+	Phlpp2	244650	PH domain and leucine rich repeat protein phosphatase 2, transcript variant X1	protein_coding
NM_011958.3	166.3554251	209.7047048	170.0455901	22.78480029	132.6310187	84.32713262	-1.18385117	0.017430955	chr2	48902852	48949267	-	Orc4	26428	origin recognition complex, subunit 4, transcript variant 1	protein_coding
NM_198035.1	140.4182889	189.8677733	177.8938481	82.74480106	124.2763088	43.65169218	-1.020424676	0.017470543	chr10	127739538	127747349	+	Zbtb39	320080	zinc finger and BTB domain containing 39	protein_coding
XR_381472.3	10.73260807	16.05846839	32.26506069	0	0	2.976251739	-4.268405125	0.017552432	chr12	79083028	79089737	-	Pigh	110417	phosphatidylinositol glycan anchor biosynthesis, class H, transcript variant X3	protein_coding
XM_006502095.3	28.62028819	0	13.08043001	0	0	0	-6.135722901	0.017559256	chr3	146480479	146499838	-	Spata1	70951	spermatogenesis associated 1, transcript variant X7	protein_coding
NM_145134.3	88.54401659	14.16923681	43.60143336	0	3.133016189	17.85751044	-2.786581778	0.017603664	chr9	96943482	97018355	-	Spsb4	211949	splA/ryanodine receptor domain and SOCS box containing 4	protein_coding
XR_875496.2	13.41576009	28.33847362	0	0	0	0	-6.136465763	0.017663238	chr15	80398386	80404234	-	Gm41363	105245996	predicted gene, 41363, transcript variant X2	lncRNA
XM_006508900.3	141.3126729	154.9169891	156.0931314	69.55360089	109.6555666	42.65960826	-1.02824658	0.017728683	chr8	13952010	13975430	-	Tdrp	72148	testis development related protein, transcript variant X2	protein_coding
NM_176959.3	25.04275217	29.28308941	23.54477402	0	0	5.952503479	-3.678714803	0.017733637	chr15	26540459	26895564	-	Fbxl7	448987	F-box and leucine-rich repeat protein 7	protein_coding
NM_009929.3	99.27662466	176.6431523	149.9889308	3.597600046	81.45842092	55.55669914	-1.594070368	0.017944167	chr10	77052179	77166530	-	Col18a1	12822	collagen, type XVIII, alpha 1, transcript variant 2	protein_coding
XM_017313719.1	21.46521614	5.667694725	33.13708936	0	0	2.976251739	-4.298797881	0.01794569	chr9	75470415	75486685	+	Gm7972	666190	predicted gene 7972, transcript variant X5	protein_coding
XR_001780378.1	7.155072047	18.89231575	6.976229338	0	0	0	-5.79814424	0.017965619	chr11	117871285	117890544	+	Gm11725	100503754	predicted gene 11725, transcript variant X1	lncRNA
XM_017321076.1	84.96648056	121.8554366	89.81895273	39.57360051	46.99524284	45.63586	-1.16449667	0.01800934	chr1	105518444	105663716	-	Pign	27392	phosphatidylinositol glycan anchor biosynthesis, class N, transcript variant X1	protein_coding
XR_873369.1	31.30344021	0	45.3454907	0	3.133016189	0	-4.599546504	0.018091136	chr13	48242373	48253779	+	Gm40939	105245491	predicted gene, 40939	lncRNA
NM_032004.2	25.04275217	12.28000524	102.0273541	0	14.62074222	0	-3.246436692	0.018100142	chr8	69902184	69903518	+	Tssk6	83984	testis-specific serine kinase 6	protein_coding
NM_001195084.1	0	25.50462626	15.69651601	0	0	0	-6.117534936	0.018222763	chr9	92275602	92297752	+	Plscr2	18828	phospholipid scramblase 2, transcript variant A	protein_coding
NM_008880.3	0	25.50462626	15.69651601	0	0	0	-6.117534936	0.018222763	chr9	92275602	92297752	+	Plscr2	18828	phospholipid scramblase 2, transcript variant B	protein_coding
XM_006510857.1	0	25.50462626	15.69651601	0	0	0	-6.117534936	0.018222763	chr9	92275660	92297731	+	Plscr2	18828	phospholipid scramblase 2, transcript variant X2	protein_coding
XM_011242675.2	0	25.50462626	15.69651601	0	0	0	-6.117534936	0.018222763	chr9	92275660	92297731	+	Plscr2	18828	phospholipid scramblase 2, transcript variant X1	protein_coding
NM_172412.2	36.66974424	80.29234194	50.5776627	14.39040018	17.75375841	0	-2.387686435	0.018249737	chr5	138273660	138279937	-	Gpc2	71951	glypican 2 (cerebroglycan)	protein_coding
XM_006504621.3	36.66974424	80.29234194	50.5776627	14.39040018	17.75375841	0	-2.387686435	0.018249737	chr5	138273657	138279733	-	Gpc2	71951	glypican 2 (cerebroglycan), transcript variant X1	protein_coding
XM_006504623.2	36.66974424	80.29234194	50.5776627	14.39040018	17.75375841	0	-2.387686435	0.018249737	chr5	138273657	138280025	-	Gpc2	71951	glypican 2 (cerebroglycan), transcript variant X3	protein_coding
XM_017321104.1	36.66974424	80.29234194	50.5776627	14.39040018	17.75375841	0	-2.387686435	0.018249737	chr5	138273657	138279640	-	Gpc2	71951	glypican 2 (cerebroglycan), transcript variant X2	protein_coding
NM_007739.2	68.86756846	89.73849981	67.14620738	22.78480029	31.33016189	31.74668522	-1.391975912	0.018298586	chr16	57624256	57754737	-	Col8a1	12837	collagen, type VIII, alpha 1	protein_coding
XM_011245976.2	64.39564843	17.00308417	71.50635072	0	13.57640349	12.89709087	-2.519597302	0.018438806	chr16	58470735	58523495	-	St3gal6	54613	ST3 beta-galactoside alpha-2,3-sialyltransferase 6, transcript variant X10	protein_coding
XM_006515320.2	6.260688042	35.89539992	0	0	0	0	-6.150078034	0.018450743	chr12	103314352	103317067	+	Fam181a	100504156	family with sequence similarity 181, member A, transcript variant X1	protein_coding
XM_006515321.3	6.260688042	35.89539992	0	0	0	0	-6.150078034	0.018450743	chr12	103311021	103317067	+	Fam181a	100504156	family with sequence similarity 181, member A, transcript variant X2	protein_coding
XM_006515322.3	6.260688042	35.89539992	0	0	0	0	-6.150078034	0.018450743	chr12	103311021	103317067	+	Fam181a	100504156	family with sequence similarity 181, member A, transcript variant X3	protein_coding
XR_001779329.1	15.2045281	41.56309465	43.60143336	0	2.088677459	9.920839131	-3.042399308	0.018493868	chr9	123381659	123390477	+	LOC108167693	108167693	uncharacterized LOC108167693	lncRNA
NM_010235.2	86.75524858	71.79079985	45.3454907	0	26.10846824	18.84959435	-2.17275051	0.018547433	chr19	5447698	5455938	+	Fosl1	14283	fos-like antigen 1	protein_coding
XR_876071.1	4.47192003	29.28308941	7.848258006	0	1.04433873	0	-5.169223675	0.018558677	chr16	38614651	38652299	+	Gm36482	102640417	predicted gene, 36482, transcript variant X6	lncRNA
XM_006517326.3	80.49456053	52.8984841	89.81895273	0	38.640533	1.984167826	-2.453447997	0.018608196	chr13	90935348	91224671	-	Atg10	66795	autophagy related 10, transcript variant X1	protein_coding
XM_006526241.2	160.0947371	117.1323576	158.7092174	86.3424011	37.59619427	87.30338436	-1.046526846	0.018662931	chr18	67800103	67885170	+	Cep192	70799	centrosomal protein 192, transcript variant X1	protein_coding
XM_006526242.2	160.0947371	117.1323576	158.7092174	86.3424011	37.59619427	87.30338436	-1.046526846	0.018662931	chr18	67800103	67885170	+	Cep192	70799	centrosomal protein 192, transcript variant X2	protein_coding
XM_006526243.2	160.0947371	117.1323576	158.7092174	86.3424011	37.59619427	87.30338436	-1.046526846	0.018662931	chr18	67800103	67885170	+	Cep192	70799	centrosomal protein 192, transcript variant X3	protein_coding
XM_006520106.3	24.14836816	29.28308941	23.54477402	0	0	5.952503479	-3.662266943	0.018760287	chr15	26540454	26570828	-	Fbxl7	448987	F-box and leucine-rich repeat protein 7, transcript variant X1	protein_coding
XM_017317451.1	189.6094093	280.5508889	101.1553254	49.16720063	116.9659377	107.1450626	-1.060517854	0.018967513	chr17	87313099	87381769	+	Ttc7	225049	tetratricopeptide repeat domain 7, transcript variant X3	protein_coding
XM_011242832.1	99.27662466	82.18157351	105.5154687	49.16720063	48.03958157	23.81001392	-1.249053929	0.018980055	chr9	83393419	83434669	-	Lca5	75782	Leber congenital amaurosis 5 (human), transcript variant X2	protein_coding
NM_001199971.1	54.55742436	47.23078937	85.45880939	14.39040018	29.24148443	1.984167826	-2.039723213	0.019000057	chr10	127724478	127731768	+	Tac2	21334	tachykinin 2, transcript variant 2	protein_coding
XM_011242084.1	149.362129	154.9169891	144.7567588	69.55360089	109.6555666	42.65960826	-1.017677085	0.019029843	chr8	13952010	13975031	-	Tdrp	72148	testis development related protein, transcript variant X4	protein_coding
XM_011242085.2	149.362129	154.9169891	144.7567588	69.55360089	109.6555666	42.65960826	-1.017677085	0.019029843	chr8	13952010	13975010	-	Tdrp	72148	testis development related protein, transcript variant X5	protein_coding
NM_008013.4	16.09891211	17.94769996	0.872028667	0	0	0	-5.878658777	0.019032796	chr5	21372673	21378386	+	Fgl2	14190	fibrinogen-like protein 2	protein_coding
NM_178776.3	1.788768012	57.62156304	1.744057335	0	0	1.984167826	-4.898818828	0.019041558	chr6	136828843	136840554	+	BC049715	320135	cDNA sequence BC049715	protein_coding
NM_139232.3	150.256513	136.9692892	101.1553254	20.38640026	74.14804981	71.43004175	-1.221633181	0.019114994	chr16	16416915	16560219	-	Fgd4	224014	FYVE, RhoGEF and PH domain containing 4, transcript variant alpha	protein_coding
XM_006504455.3	29.5146722	68.0123367	40.1133187	8.394400107	10.4433873	14.8812587	-2.024565371	0.019174732	chr5	134600249	134616138	-	Lat2	56743	linker for activation of T cells family, member 2, transcript variant X5	protein_coding
XM_006507550.3	181.5599532	116.1877419	178.7658768	26.38240034	97.12350186	92.26380392	-1.139053806	0.019210729	chr7	118535841	118578379	-	Tmc7	209760	transmembrane channel-like gene family 7, transcript variant X1	protein_coding
NM_021507.5	42.93043228	24.56001047	46.21751937	0	10.4433873	6.944587392	-2.696604497	0.019250807	chr2	122781999	122809553	+	Sqrdl	59010	sulfide quinone reductase-like (yeast), transcript variant 1	protein_coding
NR_027888.1	42.93043228	24.56001047	46.21751937	0	10.4433873	6.944587392	-2.696604497	0.019250807	chr2	122771713	122809553	+	Sqrdl	59010	sulfide quinone reductase-like (yeast), transcript variant 3	protein_coding
XM_006512489.2	163.6722731	94.46157875	115.1077841	58.76080075	57.43863013	66.46962218	-1.030619182	0.019263042	chr10	3366071	3464975	+	Ppp1r14c	76142	protein phosphatase 1, regulatory (inhibitor) subunit 14c, transcript variant X1	protein_coding
XM_006537978.3	114.4811528	262.6031889	176.1497908	67.15520086	138.8970511	66.46962218	-1.020106642	0.019372042	chr4	34806866	34884936	-	Zfp292	30046	zinc finger protein 292, transcript variant X2	protein_coding
NM_023835.2	11.62699208	16.05846839	11.33637267	0	1.04433873	0	-5.077494451	0.019474736	chr7	104299897	104315495	-	Trim12a	76681	tripartite motif-containing 12A	protein_coding
XM_017312372.1	11.62699208	16.05846839	11.33637267	0	1.04433873	0	-5.077494451	0.019474736	chr7	104299893	104315850	-	Trim12a	76681	tripartite motif-containing 12A, transcript variant X1	protein_coding
XM_017312373.1	11.62699208	16.05846839	11.33637267	0	1.04433873	0	-5.077494451	0.019474736	chr7	104299893	104315850	-	Trim12a	76681	tripartite motif-containing 12A, transcript variant X2	protein_coding
XM_017312374.1	11.62699208	16.05846839	11.33637267	0	1.04433873	0	-5.077494451	0.019474736	chr7	104299893	104314478	-	Trim12a	76681	tripartite motif-containing 12A, transcript variant X3	protein_coding
XM_017312375.1	11.62699208	16.05846839	11.33637267	0	1.04433873	0	-5.077494451	0.019474736	chr7	104299893	104315850	-	Trim12a	76681	tripartite motif-containing 12A, transcript variant X4	protein_coding
XM_017317832.1	8.943840059	15.1138526	7.848258006	0	0	0	-5.748687451	0.019637677	chr18	38854344	38866797	-	Fgf1	14164	fibroblast growth factor 1, transcript variant X13	protein_coding
NM_001301818.1	131.4744489	137.913905	101.1553254	20.38640026	66.8376787	71.43004175	-1.218525141	0.019651356	chr16	16416915	16527411	-	Fgd4	224014	FYVE, RhoGEF and PH domain containing 4, transcript variant 2	protein_coding
XM_011238971.2	25.93713617	59.51079461	34.88114669	0	4.177354919	13.88917478	-2.718711806	0.019701905	chr2	3424076	3452940	+	Dclre1c	227525	DNA cross-link repair 1C, transcript variant X9	protein_coding
XM_011244552.2	73.33948849	51.00925252	43.60143336	0	26.10846824	1.984167826	-2.573640895	0.019966986	chr13	90935348	91167214	-	Atg10	66795	autophagy related 10, transcript variant X4	protein_coding
XM_011243721.1	234.3286096	162.4739154	99.41126807	58.76080075	126.3649863	36.70710479	-1.161175264	0.019970468	chr11	23490669	23498034	-	Ahsa2	268390	AHA1, activator of heat shock protein ATPase 2, transcript variant X1	protein_coding
NM_001111118.1	25.93713617	4.723078937	9.59231534	0	0	0.992083913	-5.122883651	0.019999176	chr12	11456079	11462928	+	Rad51ap2	209550	RAD51 associated protein 2	protein_coding
XM_017318391.1	253.1106737	117.1323576	243.2959982	116.3224015	127.409325	21.82584609	-1.210850682	0.020044442	chrX	147169592	147197277	+	Htr2c	15560	5-hydroxytryptamine (serotonin) receptor 2C, transcript variant X1	protein_coding
NM_001301817.1	131.4744489	136.9692892	101.1553254	20.38640026	66.8376787	71.43004175	-1.214851643	0.020070954	chr16	16416915	16599978	-	Fgd4	224014	FYVE, RhoGEF and PH domain containing 4, transcript variant 1	protein_coding
XM_006522023.2	131.4744489	136.9692892	101.1553254	20.38640026	66.8376787	71.43004175	-1.214851643	0.020070954	chr16	16416910	16571401	-	Fgd4	224014	FYVE, RhoGEF and PH domain containing 4, transcript variant X1	protein_coding
XM_006522029.2	131.4744489	136.9692892	101.1553254	20.38640026	66.8376787	71.43004175	-1.214851643	0.020070954	chr16	16416910	16559967	-	Fgd4	224014	FYVE, RhoGEF and PH domain containing 4, transcript variant X6	protein_coding
XR_878405.1	0	7.5569263	33.13708936	0	0	0	-6.100508412	0.02019372	chr1	92714234	92730754	-	Gm29483	102641120	predicted gene 29483, transcript variant X1	lncRNA
XR_878406.1	0	7.5569263	33.13708936	0	0	0	-6.100508412	0.02019372	chr1	92714234	92730754	-	Gm29483	102641120	predicted gene 29483, transcript variant X2	lncRNA
NM_025770.3	80.49456053	51.00925252	88.0748954	0	38.640533	1.984167826	-2.429824674	0.020445733	chr13	90935349	91223987	-	Atg10	66795	autophagy related 10	protein_coding
XM_006502724.2	16.09891211	22.6707789	48.83360537	1.199200015	8.354709838	1.984167826	-2.917300966	0.020680173	chr4	115486200	115496159	-	Cyp4a14	13119	cytochrome P450, family 4, subfamily a, polypeptide 14, transcript variant X2	protein_coding
XM_006514328.1	25.93713617	18.89231575	21.80071668	4.796800061	1.04433873	0	-3.547990584	0.02069809	chr10	79821019	79830452	+	Misp	78906	mitotic spindle positioning, transcript variant X1	protein_coding
XM_006514330.1	25.93713617	18.89231575	21.80071668	4.796800061	1.04433873	0	-3.547990584	0.02069809	chr10	79821019	79830452	+	Misp	78906	mitotic spindle positioning, transcript variant X3	protein_coding
XM_017314633.1	30.4090562	0	9.59231534	0	0	0	-6.075654501	0.020704413	chr11	106751028	106763848	+	Milr1	380732	mast cell immunoglobulin like receptor 1, transcript variant X4	protein_coding
NM_133485.2	160.0947371	94.46157875	115.1077841	58.76080075	57.43863013	66.46962218	-1.016721235	0.020738629	chr10	3366150	3464975	+	Ppp1r14c	76142	protein phosphatase 1, regulatory (inhibitor) subunit 14c	protein_coding
XR_881899.2	16.09891211	1.889231575	14.82448734	0	0	0	-5.790078351	0.020812607	chr7	25388635	25389558	+	Gm38968	105242880	predicted gene, 38968	lncRNA
XM_006508901.3	135.0519849	154.9169891	156.0931314	69.55360089	109.6555666	42.65960826	-1.008121629	0.020839986	chr8	13952010	13975453	-	Tdrp	72148	testis development related protein, transcript variant X3	protein_coding
XM_006524940.3	104.6429287	169.086226	186.6141348	44.37040057	83.54709838	99.20839131	-1.015681328	0.020863859	chr17	73514615	73710751	-	Galnt14	71685	UDP-N-acetyl-alpha-D-galactosamine:polypeptide N-acetylgalactosaminyltransferase 14, transcript variant X2	protein_coding
XM_006528524.3	123.4249928	127.5231313	114.2357554	13.19120017	83.54709838	47.62002783	-1.334449781	0.020909011	chrX	140664448	140767712	+	Mid2	23947	midline 2, transcript variant X4	protein_coding
XM_006535463.2	28.62028819	39.67386307	9.59231534	0	0	5.952503479	-3.680005184	0.020921963	chr3	37404982	37416790	-	Nudt6	229228	nudix (nucleoside diphosphate linked moiety X)-type motif 6, transcript variant X12	protein_coding
NR_040257.1	67.07880045	93.51696296	86.33083806	25.18320032	50.12825903	10.91292304	-1.51851156	0.021105441	chr6	31220351	31337395	+	2210408F21Rik	73652	RIKEN cDNA 2210408F21 gene, transcript variant 1	lncRNA
NR_126080.1	0	30.2277052	9.59231534	0	0	0	-6.068070641	0.021176134	chr3	65133059	65302685	-	A330015K06Rik	102637797	RIKEN cDNA A330015K06 gene	lncRNA
XR_378678.3	16.09891211	22.6707789	17.44057335	0	3.133016189	0	-4.149623999	0.021242941	chr8	3671185	3672396	-	Fcor	100503924	Foxo1 corepressor	misc_RNA
XM_017314861.1	31.30344021	70.84618406	48.83360537	16.78880021	15.66508095	8.928755218	-1.870429184	0.021300963	chr11	34227739	34783909	-	Dock2	94176	dedicator of cyto-kinesis 2, transcript variant X1	protein_coding
XM_017316219.1	13.41576009	33.06155256	66.27417871	0	7.310371108	8.928755218	-2.781527408	0.021432626	chr14	34236948	34310576	-	Fam35a	75698	family with sequence similarity 35, member A, transcript variant X10	protein_coding
XM_006531377.3	21.46521614	13.22462102	27.90491735	0	0	3.968335653	-3.943396982	0.021460512	chr8	119434135	119446255	+	Osgin1	71839	oxidative stress induced growth inhibitor 1, transcript variant X1	protein_coding
XR_866131.2	44.7192003	45.3415578	54.06577737	20.38640026	7.310371108	10.91292304	-1.90734207	0.021590086	chr2	33176441	33185010	+	Gm13528	105244118	predicted gene 13528	lncRNA
XM_011249418.1	25.04275217	36.84001571	28.77694602	7.195200092	1.04433873	5.952503479	-2.681348504	0.021644579	chr5	110274286	110283735	-	Pxmp2	19301	peroxisomal membrane protein 2, transcript variant X1	protein_coding
XM_006502083.3	146.678977	71.79079985	189.2302208	53.96400069	64.74900124	74.40629348	-1.077254777	0.021693174	chr3	59216359	59263014	-	P2ry12	70839	purinergic receptor P2Y, G-protein coupled 12, transcript variant X1	protein_coding
XR_001783809.1	22.35960015	0	16.56854468	0	0	0	-6.03654227	0.02179122	chr3	37333289	37351033	-	Fgf2os	329626	fibroblast growth factor 2, opposite strand, transcript variant X3	misc_RNA
NM_001302482.1	19.67644813	0	19.18463068	0	0	0	-6.034097548	0.021850877	chr19	3986570	3990007	+	Acy3	71670	aspartoacylase (aminoacylase) 3, transcript variant 4	protein_coding
XM_006500089.3	24.14836816	70.84618406	81.09866606	15.5896002	17.75375841	18.84959435	-1.753109184	0.021874924	chr2	145901581	145915624	+	Naa20	67877	N(alpha)-acetyltransferase 20, NatB catalytic subunit, transcript variant X1	protein_coding
XR_880887.1	18.78206412	0	20.05665935	0	0	0	-6.033281465	0.021894947	chr5	25097747	25100004	-	Gm42232	105247057	predicted gene, 42232	lncRNA
XR_386375.3	91.22716861	105.7969682	102.0273541	55.1632007	42.81788792	41.66752435	-1.100541098	0.021903731	chr18	80256131	80291661	+	Pqlc1	66943	PQ loop repeat containing 1, transcript variant X3	protein_coding
NR_038172.1	28.62028819	34.95078414	19.18463068	0	7.310371108	0	-3.490365783	0.022040243	chr12	69843686	69853671	+	4931403G20Rik	70934	RIKEN cDNA 4931403G20 gene, transcript variant 1	lncRNA
NM_001081060.1	17.88768012	42.50771044	6.104200671	0	4.177354919	0	-3.978903967	0.022085617	chr13	74121515	74166064	+	Slc9a3	105243	solute carrier family 9 (sodium/hydrogen exchanger), member 3	protein_coding
NM_001037848.3	8.049456053	86.90465245	31.39303202	13.19120017	1.04433873	5.952503479	-2.655689989	0.022092071	chr10	116509791	116581511	-	Cnot2	72068	CCR4-NOT transcription complex, subunit 2, transcript variant 4	protein_coding
XM_006533997.2	8.049456053	5.667694725	17.44057335	0	0	0	-5.715304708	0.02212585	chr11	61359352	61378400	-	Slc47a1	67473	solute carrier family 47, member 1, transcript variant X5	protein_coding
XM_006534245.2	19.67644813	51.95386831	50.5776627	1.199200015	16.70941968	0.992083913	-2.687117365	0.022342422	chr11	117831821	117837234	+	Afmid	71562	arylformamidase, transcript variant X1	protein_coding
XM_006540324.3	299.618642	146.4154471	88.94692406	65.95600084	118.0102765	69.44587392	-1.077117979	0.022356929	chr7	4460939	4480481	+	Eps8l1	67425	EPS8-like 1, transcript variant X2	protein_coding
XM_017312258.1	299.618642	146.4154471	88.94692406	65.95600084	118.0102765	69.44587392	-1.077117979	0.022356929	chr7	4460939	4480481	+	Eps8l1	67425	EPS8-like 1, transcript variant X5	protein_coding
XR_001778727.1	5.366304036	15.1138526	10.46434401	0	0	0	-5.704597732	0.022369663	chr8	128453055	128488365	-	Gm32643	102635257	predicted gene, 32643, transcript variant X11	lncRNA
XR_001778730.1	5.366304036	15.1138526	10.46434401	0	0	0	-5.704597732	0.022369663	chr8	128453055	128488365	-	Gm32643	102635257	predicted gene, 32643, transcript variant X14	lncRNA
XR_879383.1	5.366304036	15.1138526	10.46434401	0	0	0	-5.704597732	0.022369663	chr8	128453055	128488365	-	Gm32643	102635257	predicted gene, 32643, transcript variant X1	lncRNA
XR_879389.1	5.366304036	15.1138526	10.46434401	0	0	0	-5.704597732	0.022369663	chr8	128453055	128488365	-	Gm32643	102635257	predicted gene, 32643, transcript variant X5	lncRNA
NM_001289803.1	14.31014409	33.06155256	10.46434401	0	3.133016189	0.992083913	-3.788961365	0.022458721	chr5	34007179	34169526	-	Poln	272158	DNA polymerase N, transcript variant 2	protein_coding
NR_136894.1	18.78206412	19.83693154	0	0	0	0	-6.02406458	0.022556118	chr12	103312368	103314769	-	Gm29508	102632488	predicted gene 29508	lncRNA
XM_006538142.3	113.5867688	189.8677733	122.9560421	16.78880021	85.63577584	77.38254522	-1.240879301	0.022665545	chr4	59314202	59438982	-	Susd1	634731	sushi domain containing 1, transcript variant X2	protein_coding
NM_015817.3	22.35960015	29.28308941	40.1133187	1.199200015	4.177354919	8.928755218	-2.666703424	0.022754517	chr10	79526424	79533787	-	Plpp2	50784	phospholipid phosphatase 2, transcript variant 1	protein_coding
XR_001784175.1	130.5800649	180.4216154	122.9560421	16.78880021	90.85746949	77.38254522	-1.225003502	0.022818146	chr4	59314202	59439293	-	Susd1	634731	sushi domain containing 1, transcript variant X8	protein_coding
NM_001164424.1	51.87427234	78.40311036	78.48258006	23.98400031	13.57640349	35.71502087	-1.508752829	0.023054668	chr18	80256226	80275146	+	Pqlc1	66943	PQ loop repeat containing 1, transcript variant 6	protein_coding
XR_001783445.1	7.155072047	8.501542087	14.82448734	0	0	0	-5.683378598	0.023171795	chr2	116914702	116917648	-	Gm31906	102634285	predicted gene, 31906	lncRNA
NR_029880.1	9.838224065	6.612310512	13.95245868	0	0	0	-5.679775591	0.023352988	chr12	109709060	109709125	+	Mir379	723858	microRNA 379	miRNA
XM_006511534.3	101.0653927	82.18157351	97.66721074	49.16720063	48.03958157	25.79418174	-1.194479288	0.023438847	chr9	83393419	83441737	-	Lca5	75782	Leber congenital amaurosis 5 (human), transcript variant X1	protein_coding
NM_011095.2	20.57083214	0	17.44057335	0	0	0	-6.002184521	0.023512009	chr7	3712505	3720382	-	Pirb	18733	paired Ig-like receptor B	protein_coding
XM_006539633.3	20.57083214	0	17.44057335	0	0	0	-6.002184521	0.023512009	chr7	3712532	3720447	-	Pirb	18733	paired Ig-like receptor B, transcript variant X2	protein_coding
XM_006539634.3	20.57083214	0	17.44057335	0	0	0	-6.002184521	0.023512009	chr7	3712532	3720373	-	Pirb	18733	paired Ig-like receptor B, transcript variant X1	protein_coding
XM_006539635.3	20.57083214	0	17.44057335	0	0	0	-6.002184521	0.023512009	chr7	3712532	3720372	-	Pirb	18733	paired Ig-like receptor B, transcript variant X3	protein_coding
NM_001290407.1	19.67644813	17.00308417	42.7294047	0	5.221693649	3.968335653	-3.094440395	0.023680993	chr2	25372035	25378213	+	Sapcd2	72080	suppressor APC domain containing 2, transcript variant 2	protein_coding
NM_001164565.1	11.62699208	27.39385784	12.20840134	1.199200015	2.088677459	0	-3.972437139	0.023716001	chr4	49443532	49451109	-	Acnat1	230161	acyl-coenzyme A amino acid N-acyltransferase 1	protein_coding
XM_006537839.3	11.62699208	27.39385784	12.20840134	1.199200015	2.088677459	0	-3.972437139	0.023716001	chr4	49443539	49481318	-	Acnat1	230161	acyl-coenzyme A amino acid N-acyltransferase 1, transcript variant X2	protein_coding
XM_006537840.3	11.62699208	27.39385784	12.20840134	1.199200015	2.088677459	0	-3.972437139	0.023716001	chr4	49443539	49481318	-	Acnat1	230161	acyl-coenzyme A amino acid N-acyltransferase 1, transcript variant X3	protein_coding
XM_006537842.3	11.62699208	27.39385784	12.20840134	1.199200015	2.088677459	0	-3.972437139	0.023716001	chr4	49443539	49481318	-	Acnat1	230161	acyl-coenzyme A amino acid N-acyltransferase 1, transcript variant X5	protein_coding
XM_006537843.3	11.62699208	27.39385784	12.20840134	1.199200015	2.088677459	0	-3.972437139	0.023716001	chr4	49443539	49481318	-	Acnat1	230161	acyl-coenzyme A amino acid N-acyltransferase 1, transcript variant X7	protein_coding
XM_011250000.2	11.62699208	27.39385784	12.20840134	1.199200015	2.088677459	0	-3.972437139	0.023716001	chr4	49443539	49481318	-	Acnat1	230161	acyl-coenzyme A amino acid N-acyltransferase 1, transcript variant X1	protein_coding
XM_011250001.2	11.62699208	27.39385784	12.20840134	1.199200015	2.088677459	0	-3.972437139	0.023716001	chr4	49443539	49481318	-	Acnat1	230161	acyl-coenzyme A amino acid N-acyltransferase 1, transcript variant X4	protein_coding
XM_011250002.2	11.62699208	27.39385784	12.20840134	1.199200015	2.088677459	0	-3.972437139	0.023716001	chr4	49443539	49481318	-	Acnat1	230161	acyl-coenzyme A amino acid N-acyltransferase 1, transcript variant X6	protein_coding
XM_011250003.2	11.62699208	27.39385784	12.20840134	1.199200015	2.088677459	0	-3.972437139	0.023716001	chr4	49443539	49481318	-	Acnat1	230161	acyl-coenzyme A amino acid N-acyltransferase 1, transcript variant X8	protein_coding
XM_011250004.2	11.62699208	27.39385784	12.20840134	1.199200015	2.088677459	0	-3.972437139	0.023716001	chr4	49443539	49481318	-	Acnat1	230161	acyl-coenzyme A amino acid N-acyltransferase 1, transcript variant X9	protein_coding
XM_011250005.2	11.62699208	27.39385784	12.20840134	1.199200015	2.088677459	0	-3.972437139	0.023716001	chr4	49443539	49481318	-	Acnat1	230161	acyl-coenzyme A amino acid N-acyltransferase 1, transcript variant X10	protein_coding
NM_011383.1	76.0226405	77.45849457	94.17909607	14.39040018	53.26127522	23.81001392	-1.433641552	0.023796796	chr7	19094544	19098345	+	Six5	20475	sine oculis-related homeobox 5	protein_coding
NM_025651.4	20.57083214	25.50462626	39.24129003	0	0	7.936671305	-3.401121949	0.023874453	chr9	105395392	105405758	+	Aste1	66595	asteroid homolog 1 (Drosophila), transcript variant 1	protein_coding
NM_001166383.1	144.890209	113.3538945	118.5958988	19.18720024	27.15280697	102.1846431	-1.337722855	0.023911197	chr6	119902698	119921308	+	Rad52	19365	RAD52 homolog, DNA repair protein, transcript variant 2	protein_coding
XR_001783637.1	22.35960015	20.78154732	12.20840134	0	1.04433873	2.976251739	-3.75092949	0.023951461	chr2	176832399	176847714	+	Gm14408	628110	predicted gene 14408, transcript variant X1	misc_RNA
XR_001783638.1	22.35960015	20.78154732	12.20840134	0	1.04433873	2.976251739	-3.75092949	0.023951461	chr2	176832399	176845404	+	Gm14408	628110	predicted gene 14408, transcript variant X2	misc_RNA
XR_001783639.1	22.35960015	20.78154732	12.20840134	0	1.04433873	2.976251739	-3.75092949	0.023951461	chr2	176832399	176836529	+	Gm14408	628110	predicted gene 14408, transcript variant X3	misc_RNA
XM_006505538.3	37.56412825	49.12002095	70.63432205	0	20.88677459	10.91292304	-2.297918122	0.024002761	chr6	121300759	121337721	+	Slc6a13	14412	solute carrier family 6 (neurotransmitter transporter, GABA), member 13, transcript variant X2	protein_coding
XM_006511536.3	100.1710087	82.18157351	97.66721074	49.16720063	48.03958157	25.79418174	-1.189873402	0.024082655	chr9	83393419	83441737	-	Lca5	75782	Leber congenital amaurosis 5 (human), transcript variant X4	protein_coding
XM_011242833.2	100.1710087	82.18157351	97.66721074	49.16720063	48.03958157	25.79418174	-1.189873402	0.024082655	chr9	83393419	83441737	-	Lca5	75782	Leber congenital amaurosis 5 (human), transcript variant X5	protein_coding
XR_387289.3	13.41576009	24.56001047	0	0	0	0	-5.999648799	0.024093914	chr1	97911103	97924920	+	Gm31771	102634109	predicted gene, 31771	lncRNA
XR_001784907.1	53.66304036	76.51387879	22.67274535	9.593600122	18.79809713	0	-2.431287788	0.024127952	chr5	103877662	103891530	+	Gm42139	105246945	predicted gene, 42139, transcript variant X1	lncRNA
XR_880499.2	53.66304036	76.51387879	22.67274535	9.593600122	18.79809713	0	-2.431287788	0.024127952	chr5	103877662	103891530	+	Gm42139	105246945	predicted gene, 42139, transcript variant X2	lncRNA
XM_017314493.1	11.62699208	0	26.16086002	0	0	0	-5.993814455	0.024429755	chr11	116443839	116466267	-	Qrich2	217341	glutamine rich 2, transcript variant X8	protein_coding
NM_010692.3	18.78206412	18.89231575	0	0	0	0	-5.988351547	0.024436955	chr6	83086365	83088241	+	Lbx2	16815	ladybird homeobox homolog 2 (Drosophila)	protein_coding
XR_865779.1	0	26.44924205	11.33637267	0	0	0	-5.992519107	0.024662663	chr1	180762564	180769359	-	Gm38293	105244026	predicted gene, 38293	lncRNA
NM_027448.2	100.1710087	82.18157351	95.9231534	49.16720063	48.03958157	23.81001392	-1.204537408	0.024720597	chr9	83393416	83441099	-	Lca5	75782	Leber congenital amaurosis 5 (human), transcript variant 2	protein_coding
XM_006511535.3	99.27662466	82.18157351	97.66721074	49.16720063	48.03958157	25.79418174	-1.185252628	0.024746633	chr9	83393419	83441737	-	Lca5	75782	Leber congenital amaurosis 5 (human), transcript variant X3	protein_coding
XM_006511537.3	99.27662466	82.18157351	97.66721074	49.16720063	48.03958157	25.79418174	-1.185252628	0.024746633	chr9	83393419	83441737	-	Lca5	75782	Leber congenital amaurosis 5 (human), transcript variant X7	protein_coding
XM_006511538.3	99.27662466	82.18157351	97.66721074	49.16720063	48.03958157	25.79418174	-1.185252628	0.024746633	chr9	83393419	83441737	-	Lca5	75782	Leber congenital amaurosis 5 (human), transcript variant X6	protein_coding
XM_011250130.2	52.76865635	37.7846315	16.56854468	0	9.399048567	6.944587392	-2.699303994	0.024754158	chr4	11066650	11076246	-	Ndufaf6	76947	NADH dehydrogenase (ubiquinone) complex I, assembly factor 6, transcript variant X8	protein_coding
XR_880598.2	11.62699208	8.501542087	9.59231534	0	0	0	-5.646779485	0.024810998	chr5	112673713	112680538	+	Gm30529	102632462	predicted gene, 30529, transcript variant X5	lncRNA
NM_001159745.1	2.683152018	30.2277052	0.872028667	0	0	0	-5.830357424	0.02500322	chr1	95627243	95667594	-	St8sia4	20452	ST8 alpha-N-acetyl-neuraminide alpha-2,8-sialyltransferase 4, transcript variant 2	protein_coding
XM_017314658.1	25.04275217	34.00616835	34.88114669	1.199200015	10.4433873	0	-3.007639107	0.025045862	chr11	113698171	113710075	-	Cpsf4l	52670	cleavage and polyadenylation specific factor 4-like, transcript variant X13	protein_coding
NM_027975.2	41.14166427	18.89231575	41.85737603	0	5.221693649	9.920839131	-2.734347031	0.025047476	chr2	158768099	158786637	+	Fam83d	71878	family with sequence similarity 83, member D	protein_coding
XM_011246497.1	46.50796831	63.28925776	86.33083806	37.17520047	15.66508095	10.91292304	-1.629420155	0.025140663	chr17	32394194	32403612	-	Rasal3	320484	RAS protein activator like 3, transcript variant X5	protein_coding
XM_011241256.2	149.362129	113.3538945	135.1644434	19.18720024	27.15280697	111.1133983	-1.332076522	0.025152728	chr6	119902207	119921643	+	Rad52	19365	RAD52 homolog, DNA repair protein, transcript variant X2	protein_coding
XR_001785514.1	186.9262572	122.8000524	178.7658768	26.38240034	105.4782117	97.22422349	-1.08857986	0.025203019	chr7	118535841	118584790	-	Tmc7	209760	transmembrane channel-like gene family 7, transcript variant X2	protein_coding
XM_017318482.1	123.4249928	119.0215892	114.2357554	13.19120017	83.54709838	47.62002783	-1.300560903	0.025204022	chrX	140664304	140767712	+	Mid2	23947	midline 2, transcript variant X3	protein_coding
XM_006513173.3	103.7485447	148.3046786	150.8609594	3.597600046	81.45842092	55.55669914	-1.514125823	0.025223281	chr10	77052178	77113985	-	Col18a1	12822	collagen, type XVIII, alpha 1, transcript variant X1	protein_coding
NM_001163471.1	112.6923847	82.18157351	106.3874974	7.195200092	58.48296886	43.65169218	-1.456941893	0.025318165	chr19	36554639	36621135	+	Hectd2	226098	HECT domain containing 2, transcript variant 1	protein_coding
NM_172637.3	112.6923847	82.18157351	106.3874974	7.195200092	58.48296886	43.65169218	-1.456941893	0.025318165	chr19	36554639	36621135	+	Hectd2	226098	HECT domain containing 2, transcript variant 2	protein_coding
XR_389408.3	12.52137608	6.612310512	17.44057335	0	1.04433873	0	-4.984752971	0.025398528	chr5	100108795	100115661	+	Gm36167	102639984	predicted gene, 36167, transcript variant X1	lncRNA
XR_389409.3	12.52137608	6.612310512	17.44057335	0	1.04433873	0	-4.984752971	0.025398528	chr5	100108795	100115661	+	Gm36167	102639984	predicted gene, 36167, transcript variant X2	lncRNA
XR_389411.3	12.52137608	6.612310512	17.44057335	0	1.04433873	0	-4.984752971	0.025398528	chr5	100108795	100115661	+	Gm36167	102639984	predicted gene, 36167, transcript variant X3	lncRNA
XR_880476.2	12.52137608	6.612310512	17.44057335	0	1.04433873	0	-4.984752971	0.025398528	chr5	100108795	100115661	+	Gm36167	102639984	predicted gene, 36167, transcript variant X4	lncRNA
XM_006516363.1	8.943840059	13.22462102	13.95245868	1.199200015	0	0	-4.966247637	0.025505782	chr12	52132366	52310970	+	Nubpl	76826	nucleotide binding protein-like, transcript variant X2	protein_coding
XR_001782160.1	59.02934439	22.6707789	31.39303202	0	6.266032378	11.90500696	-2.623109317	0.025558942	chr17	62786113	62790633	-	LOC108168326	108168326	uncharacterized LOC108168326	lncRNA
NM_001109991.1	103.7485447	148.3046786	149.9889308	3.597600046	81.45842092	55.55669914	-1.511000732	0.025579429	chr10	77052179	77113705	-	Col18a1	12822	collagen, type XVIII, alpha 1, transcript variant 1	protein_coding
XM_006519508.2	137.7351369	126.5785155	158.7092174	34.77680044	98.16784059	75.3983774	-1.018334367	0.025600729	chr14	60784562	60831549	+	Mipep	70478	mitochondrial intermediate peptidase, transcript variant X1	protein_coding
XR_868503.2	38.45851226	23.61539469	18.31260201	0	7.310371108	0	-3.448921068	0.025656764	chr5	124899775	124902567	+	Gm40320	105244768	predicted gene, 40320, transcript variant X1	lncRNA
XR_001782681.1	0	17.00308417	20.05665935	0	0	0	-5.965015718	0.025685131	chr19	4212865	4257669	-	LOC102631992	102631992	uncharacterized LOC102631992, transcript variant X2	lncRNA
XM_011244100.2	16.09891211	9.446157875	4.360143336	0	0	0	-5.655483459	0.025712295	chr12	117851756	117876884	+	Cdca7l	217946	cell division cycle associated 7 like, transcript variant X5	protein_coding
XM_006530265.3	30.4090562	19.83693154	39.24129003	0	0	8.928755218	-3.30195396	0.025722043	chr5	123930329	123954176	+	Ccdc62	208908	coiled-coil domain containing 62, transcript variant X16	protein_coding
XM_006522027.3	131.4744489	136.9692892	101.1553254	20.38640026	66.8376787	76.39046131	-1.170438358	0.025810168	chr16	16416910	16600416	-	Fgd4	224014	FYVE, RhoGEF and PH domain containing 4, transcript variant X4	protein_coding
NR_102273.1	7.155072047	7.5569263	14.82448734	0	0	0	-5.638022098	0.025898804	chr9	107192807	107194061	+	AA543401	100417434	cDNA sequence, AA543401	transcribed_pseudogene
XR_001784486.1	37.56412825	1.889231575	0	0	0	0	-6.055526764	0.025978842	chr4	141848343	141858453	+	LOC108168984	108168984	uncharacterized LOC108168984	lncRNA
XR_882124.1	10.73260807	26.44924205	0	0	0	0	-5.969078621	0.026104892	chr7	59518132	59520023	-	Gm42390	105247262	predicted gene, 42390, transcript variant X1	lncRNA
XR_882125.1	10.73260807	26.44924205	0	0	0	0	-5.969078621	0.026104892	chr7	59518132	59523764	-	Gm42390	105247262	predicted gene, 42390, transcript variant X2	lncRNA
XR_882126.1	10.73260807	26.44924205	0	0	0	0	-5.969078621	0.026104892	chr7	59518132	59521889	-	Gm42390	105247262	predicted gene, 42390, transcript variant X3	lncRNA
XM_011239529.1	29.5146722	0	7.848258006	0	0	0	-5.977197446	0.026108789	chr2	121508478	121531373	+	Wdr76	241627	WD repeat domain 76, transcript variant X2	protein_coding
XM_006528403.2	5.366304036	4.723078937	20.05665935	0	0	0	-5.667812862	0.026124448	chrX	111388261	111538097	-	Rps6ka6	67071	ribosomal protein S6 kinase polypeptide 6, transcript variant X4	protein_coding
NR_028416.1	132.3688329	100.1292735	134.2924148	2.398400031	58.48296886	62.50128653	-1.566481637	0.026177047	chr7	4467245	4470884	-	D630041G03Rik	320749	RIKEN cDNA D630041G03 gene	lncRNA
NM_011593.2	15.2045281	17.00308417	42.7294047	0	6.266032378	0	-3.569760527	0.026196545	chrX	20870166	20874737	+	Timp1	21857	tissue inhibitor of metalloproteinase 1, transcript variant 2	protein_coding
XM_006506835.3	0	8.501542087	28.77694602	0	0	0	-5.973964122	0.026279164	chr6	72513652	72533164	-	Sh2d6	71130	SH2 domain containing 6, transcript variant X1	protein_coding
XM_011241545.2	0	8.501542087	28.77694602	0	0	0	-5.973964122	0.026279164	chr6	72513652	72522502	-	Sh2d6	71130	SH2 domain containing 6, transcript variant X3	protein_coding
XM_011241546.1	0	8.501542087	28.77694602	0	0	0	-5.973964122	0.026279164	chr6	72513652	72522478	-	Sh2d6	71130	SH2 domain containing 6, transcript variant X4	protein_coding
XM_011241547.2	0	8.501542087	28.77694602	0	0	0	-5.973964122	0.026279164	chr6	72513652	72534213	-	Sh2d6	71130	SH2 domain containing 6, transcript variant X5	protein_coding
NR_038151.1	69.76195246	100.1292735	123.8280708	44.37040057	16.70941968	58.53295087	-1.295813555	0.026633977	chr18	33794892	33795989	+	Epb41l4aos	69749	erythrocyte membrane protein band 4.1 like 4a, opposite strand, transcript variant 1	lncRNA
XR_879317.1	0	28.33847362	8.720286673	0	0	0	-5.964368205	0.026713568	chr8	123474758	123475410	-	Gm39275	105243318	predicted gene, 39275	lncRNA
NM_010090.2	20.57083214	16.05846839	0	0	0	0	-5.947851172	0.026760071	chr2	127336159	127338377	+	Dusp2	13537	dual specificity phosphatase 2	protein_coding
XM_006530266.3	30.4090562	19.83693154	38.36926136	0	0	8.928755218	-3.287945427	0.026824674	chr5	123930329	123954326	+	Ccdc62	208908	coiled-coil domain containing 62, transcript variant X17	protein_coding
XM_006530268.2	30.4090562	19.83693154	38.36926136	0	0	8.928755218	-3.287945427	0.026824674	chr5	123930329	123954294	+	Ccdc62	208908	coiled-coil domain containing 62, transcript variant X19	protein_coding
XM_006530269.2	30.4090562	19.83693154	38.36926136	0	0	8.928755218	-3.287945427	0.026824674	chr5	123930329	123954371	+	Ccdc62	208908	coiled-coil domain containing 62, transcript variant X20	protein_coding
XR_001784706.1	101.9597767	48.17540516	86.33083806	26.38240034	41.77354919	24.80209783	-1.346816982	0.026861065	chr1	152399805	152510695	+	Colgalt2	269132	collagen beta(1-O)galactosyltransferase 2, transcript variant X1	protein_coding
XM_017316706.1	159.2003531	119.0215892	87.20286673	25.18320032	95.0348244	34.72293696	-1.235290925	0.026887461	chr15	89774899	89841694	-	Syt10	54526	synaptotagmin X, transcript variant X4	protein_coding
XM_006538141.3	136.8407529	189.8677733	122.9560421	16.78880021	101.3008568	77.38254522	-1.19739512	0.02691896	chr4	59314202	59438979	-	Susd1	634731	sushi domain containing 1, transcript variant X1	protein_coding
NM_001013581.2	169.9329611	153.0277576	94.17909607	41.97200054	61.61598505	100.2004752	-1.029499313	0.026928871	chr8	127299612	127433144	+	Pard3	93742	par-3 family cell polarity regulator, transcript variant 1	protein_coding
NM_173785.6	103.7485447	134.1354418	96.79518207	27.58160035	27.15280697	86.31130044	-1.241683067	0.02696026	chr11	59155369	59163745	-	Iba57	216792	IBA57 homolog, iron-sulfur cluster assembly, transcript variant 1	protein_coding
XR_001782923.1	33.09220822	73.68003142	63.65809271	22.78480029	13.57640349	0	-2.238275073	0.026987577	chrY	90836782	90843905	-	LOC108168645	108168645	uncharacterized LOC108168645, transcript variant X1	lncRNA
XR_001782925.1	33.09220822	73.68003142	63.65809271	22.78480029	13.57640349	0	-2.238275073	0.026987577	chrY	90836782	90843905	-	LOC108168645	108168645	uncharacterized LOC108168645, transcript variant X3	lncRNA
NM_007621.2	9.838224065	20.78154732	0.872028667	0	0	0	-5.729367315	0.027008659	chr11	120729485	120732021	-	Cbr2	12409	carbonyl reductase 2	protein_coding
NM_146086.2	29.5146722	7.5569263	0	0	0	0	-5.965495952	0.027083102	chr18	61220499	61289750	+	Pde6a	225600	phosphodiesterase 6A, cGMP-specific, rod, alpha	protein_coding
XM_006516314.3	100.1710087	149.2492944	136.9085008	44.37040057	38.640533	99.20839131	-1.080686249	0.0272256	chr12	103532419	103599747	+	Ppp4r4	74521	protein phosphatase 4, regulatory subunit 4, transcript variant X7	protein_coding
XM_006506262.3	1.788768012	57.62156304	4.360143336	0	2.088677459	1.984167826	-3.944749147	0.027328495	chr6	136828145	136841920	+	BC049715	320135	cDNA sequence BC049715, transcript variant X1	protein_coding
XM_006506263.3	1.788768012	57.62156304	4.360143336	0	2.088677459	1.984167826	-3.944749147	0.027328495	chr6	136828145	136841920	+	BC049715	320135	cDNA sequence BC049715, transcript variant X3	protein_coding
XM_006506264.3	1.788768012	57.62156304	4.360143336	0	2.088677459	1.984167826	-3.944749147	0.027328495	chr6	136828145	136841920	+	BC049715	320135	cDNA sequence BC049715, transcript variant X4	protein_coding
XM_006506265.3	1.788768012	57.62156304	4.360143336	0	2.088677459	1.984167826	-3.944749147	0.027328495	chr6	136828145	136841920	+	BC049715	320135	cDNA sequence BC049715, transcript variant X6	protein_coding
XM_006506266.2	1.788768012	57.62156304	4.360143336	0	2.088677459	1.984167826	-3.944749147	0.027328495	chr6	136831895	136841920	+	BC049715	320135	cDNA sequence BC049715, transcript variant X7	protein_coding
XM_017321634.1	1.788768012	57.62156304	4.360143336	0	2.088677459	1.984167826	-3.944749147	0.027328495	chr6	136828145	136841920	+	BC049715	320135	cDNA sequence BC049715, transcript variant X2	protein_coding
XM_017321635.1	1.788768012	57.62156304	4.360143336	0	2.088677459	1.984167826	-3.944749147	0.027328495	chr6	136828145	136841920	+	BC049715	320135	cDNA sequence BC049715, transcript variant X5	protein_coding
XM_017321636.1	1.788768012	57.62156304	4.360143336	0	2.088677459	1.984167826	-3.944749147	0.027328495	chr6	136828145	136841920	+	BC049715	320135	cDNA sequence BC049715, transcript variant X8	protein_coding
NM_001012434.3	53.66304036	62.34464197	23.54477402	0	2.088677459	20.83376218	-2.591256673	0.027342691	chr7	97453204	97459557	+	Kctd14	233529	potassium channel tetramerisation domain containing 14, transcript variant 2	protein_coding
XM_006507608.3	53.66304036	62.34464197	23.54477402	0	2.088677459	20.83376218	-2.591256673	0.027342691	chr7	97453190	97459557	+	Kctd14	233529	potassium channel tetramerisation domain containing 14, transcript variant X2	protein_coding
XR_874477.1	18.78206412	0	17.44057335	0	0	0	-5.932663327	0.027382766	chr14	26966234	26968808	-	Gm41114	105245706	predicted gene, 41114	lncRNA
XR_001781405.1	2.683152018	1.889231575	27.03288869	0	0	0	-5.73626643	0.027424373	chr14	79890972	79984136	+	LOC328448	328448	uncharacterized LOC328448, transcript variant X5	misc_RNA
XR_001781406.1	2.683152018	1.889231575	27.03288869	0	0	0	-5.73626643	0.027424373	chr14	79890972	79984136	+	LOC328448	328448	uncharacterized LOC328448, transcript variant X8	misc_RNA
XR_383653.2	2.683152018	1.889231575	27.03288869	0	0	0	-5.73626643	0.027424373	chr14	79890972	79918310	+	LOC328448	328448	uncharacterized LOC328448, transcript variant X16	misc_RNA
XR_874850.1	2.683152018	1.889231575	27.03288869	0	0	0	-5.73626643	0.027424373	chr14	79890972	79984136	+	LOC328448	328448	uncharacterized LOC328448, transcript variant X2	misc_RNA
XR_874851.1	2.683152018	1.889231575	27.03288869	0	0	0	-5.73626643	0.027424373	chr14	79890972	79984136	+	LOC328448	328448	uncharacterized LOC328448, transcript variant X3	misc_RNA
XR_874852.1	2.683152018	1.889231575	27.03288869	0	0	0	-5.73626643	0.027424373	chr14	79890972	79984136	+	LOC328448	328448	uncharacterized LOC328448, transcript variant X4	misc_RNA
XR_874853.1	2.683152018	1.889231575	27.03288869	0	0	0	-5.73626643	0.027424373	chr14	79890972	79984136	+	LOC328448	328448	uncharacterized LOC328448, transcript variant X6	misc_RNA
XR_874854.1	2.683152018	1.889231575	27.03288869	0	0	0	-5.73626643	0.027424373	chr14	79890972	79984136	+	LOC328448	328448	uncharacterized LOC328448, transcript variant X7	misc_RNA
XR_874856.1	2.683152018	1.889231575	27.03288869	0	0	0	-5.73626643	0.027424373	chr14	79890972	79984136	+	LOC328448	328448	uncharacterized LOC328448, transcript variant X9	misc_RNA
XR_874857.1	2.683152018	1.889231575	27.03288869	0	0	0	-5.73626643	0.027424373	chr14	79890972	79984136	+	LOC328448	328448	uncharacterized LOC328448, transcript variant X10	misc_RNA
XR_874858.1	2.683152018	1.889231575	27.03288869	0	0	0	-5.73626643	0.027424373	chr14	79890972	79984136	+	LOC328448	328448	uncharacterized LOC328448, transcript variant X11	misc_RNA
XR_874862.1	2.683152018	1.889231575	27.03288869	0	0	0	-5.73626643	0.027424373	chr14	79890972	79965003	+	LOC328448	328448	uncharacterized LOC328448, transcript variant X15	misc_RNA
XM_006514199.3	86.75524858	97.29542611	66.27417871	21.58560028	55.34995268	20.83376218	-1.354360793	0.02756686	chr10	79781478	79794740	-	Prss57	73106	protease, serine 57, transcript variant X1	protein_coding
XM_011250842.1	13.41576009	43.45232622	17.44057335	0	6.266032378	0	-3.556812737	0.027665968	chr7	45215814	45233636	+	Tead2	21677	TEA domain family member 2, transcript variant X2	protein_coding
NM_001289648.1	1.788768012	39.67386307	0.872028667	0	1.04433873	0	-5.194012677	0.027693779	chr18	70472572	70501066	+	Stard6	170461	StAR-related lipid transfer (START) domain containing 6, transcript variant 2	protein_coding
NM_001289649.1	1.788768012	39.67386307	0.872028667	0	1.04433873	0	-5.194012677	0.027693779	chr18	70472628	70501066	+	Stard6	170461	StAR-related lipid transfer (START) domain containing 6, transcript variant 3	protein_coding
NM_029019.4	1.788768012	39.67386307	0.872028667	0	1.04433873	0	-5.194012677	0.027693779	chr18	70472454	70501066	+	Stard6	170461	StAR-related lipid transfer (START) domain containing 6, transcript variant 1	protein_coding
NM_025928.4	30.4090562	59.51079461	55.80983471	0	16.70941968	12.89709087	-2.289280027	0.027716881	chr3	88394138	88410397	-	Pmf1	67037	polyamine-modulated factor 1, transcript variant 1	protein_coding
XM_011240202.2	30.4090562	59.51079461	55.80983471	0	16.70941968	12.89709087	-2.289280027	0.027716881	chr3	88394138	88410403	-	Pmf1	67037	polyamine-modulated factor 1, transcript variant X1	protein_coding
NM_001302389.1	22.35960015	29.28308941	40.1133187	0	4.177354919	8.928755218	-2.789911193	0.027740506	chr10	79526424	79533787	-	Plpp2	50784	phospholipid phosphatase 2, transcript variant 2	protein_coding
NM_001302442.1	22.35960015	29.28308941	40.1133187	0	4.177354919	8.928755218	-2.789911193	0.027740506	chr10	79526424	79533787	-	Plpp2	50784	phospholipid phosphatase 2, transcript variant 4	protein_coding
XR_877528.1	0	46.28617359	0	0	0	0	-6.284997838	0.027741821	chr18	68789565	68795213	+	Gm41767	105246482	predicted gene, 41767	lncRNA
XR_877616.1	25.04275217	11.33538945	0	0	0	0	-5.938103225	0.027784891	chr18	83011183	83018458	+	Gm41795	105246514	predicted gene, 41795, transcript variant X1	lncRNA
XR_877618.2	25.04275217	11.33538945	0	0	0	0	-5.938103225	0.027784891	chr18	83011183	83018458	+	Gm41795	105246514	predicted gene, 41795, transcript variant X4	lncRNA
XM_006507212.3	14.31014409	0	21.80071668	0	0	0	-5.928280196	0.027785539	chr7	114716555	114723365	+	Calcb	116903	calcitonin-related polypeptide, beta, transcript variant X1	protein_coding
XM_006507213.3	14.31014409	0	21.80071668	0	0	0	-5.928280196	0.027785539	chr7	114716555	114723365	+	Calcb	116903	calcitonin-related polypeptide, beta, transcript variant X2	protein_coding
XM_006509149.3	165.4610411	147.3600628	126.4441568	28.78080037	79.36974346	103.176727	-1.050905634	0.027877367	chr8	26032040	26119433	-	Hook3	320191	hook microtubule tethering protein 3, transcript variant X2	protein_coding
XM_011243346.2	99.27662466	147.3600628	150.8609594	3.597600046	81.45842092	55.55669914	-1.49464365	0.027960101	chr10	77052178	77112952	-	Col18a1	12822	collagen, type XVIII, alpha 1, transcript variant X3	protein_coding
XR_001781985.1	31.30344021	5.667694725	0	0	0	0	-5.961649045	0.028025938	chr16	10796936	10798062	+	LOC108168302	108168302	uncharacterized LOC108168302	lncRNA
XR_876011.2	29.5146722	0	14.82448734	0	0	0.992083913	-5.262523748	0.028084621	chr16	31232714	31247607	+	Gm41442	105246099	predicted gene, 41442, transcript variant X2	lncRNA
XR_881509.2	88.54401659	45.3415578	61.04200671	39.57360051	7.310371108	1.984167826	-2.008772234	0.028149729	chr4	137184081	137252761	-	Gm31820	102634171	predicted gene, 31820, transcript variant X5	lncRNA
XR_001785051.1	15.2045281	20.78154732	0	0	0	0	-5.922094304	0.028303797	chr5	26951145	26967885	-	LOC108169119	108169119	uncharacterized LOC108169119	lncRNA
NM_001033041.2	29.5146722	0	6.976229338	0	0	0	-5.943115307	0.028316084	chr1	127729413	127767564	+	Acmsd	266645	amino carboxymuconate semialdehyde decarboxylase	protein_coding
XR_866555.1	5.366304036	0	31.39303202	0	0	0	-5.954084659	0.028379502	chr2	92854266	92915050	-	Gm13791	102634512	predicted gene 13791, transcript variant X7	lncRNA
XM_006540475.1	16.99329611	18.89231575	0	0	0	0	-5.918132018	0.028475166	chr7	19463148	19496762	+	Exoc3l2	74463	exocyst complex component 3-like 2	protein_coding
XM_006541034.1	16.99329611	18.89231575	0	0	0	0	-5.918132018	0.028475166	chr7	45886078	45896728	-	Syngr4	58867	synaptogyrin 4, transcript variant X1	protein_coding
XM_006501301.3	2.683152018	24.56001047	9.59231534	1.199200015	0	0	-4.993752283	0.028502313	chr3	102775830	102784783	-	Tshb	22094	thyroid stimulating hormone, beta subunit, transcript variant X3	protein_coding
XM_011240586.1	59.9237284	22.6707789	51.44969137	0	14.62074222	10.91292304	-2.382246496	0.028652564	chr4	114406197	114603009	+	Trabd2b	666048	TraB domain containing 2B, transcript variant X1	protein_coding
XR_387899.2	9.838224065	0	26.16086002	0	0	0	-5.923877868	0.028667552	chr8	90709459	90740769	-	Gm35850	102639570	predicted gene, 35850, transcript variant X7	lncRNA
XR_879078.1	9.838224065	0	26.16086002	0	0	0	-5.923877868	0.028667552	chr8	90709459	90740769	-	Gm35850	102639570	predicted gene, 35850, transcript variant X3	lncRNA
NM_198023.2	169.0385771	145.4708313	124.7000994	35.97600046	115.921599	63.49337044	-1.024988208	0.0287063	chr12	111039798	111113389	+	Rcor1	217864	REST corepressor 1	protein_coding
XR_878326.2	10.73260807	5.667694725	12.20840134	0	0	0	-5.592028351	0.028711571	chr1	86017841	86026520	+	Spata3	70060	spermatogenesis associated 3, transcript variant X3	protein_coding
NR_030463.1	0	26.44924205	9.59231534	0	0	0	-5.924269476	0.028822296	chr16	28599935	28600043	-	Mir690	751543	microRNA 690	miRNA
XR_001782197.1	13.41576009	13.22462102	2.616086002	0	0	0	-5.623529333	0.028870917	chr17	15051154	15055101	-	Gm35343	102638889	predicted gene, 35343, transcript variant X1	lncRNA
NM_027109.2	12.52137608	8.501542087	24.41680268	0	2.088677459	0	-4.426322131	0.028898171	chrX	74273217	74281736	-	Dnase1l1	69537	deoxyribonuclease 1-like 1, transcript variant 1	protein_coding
XR_869605.2	134.1576009	49.12002095	100.2832967	33.57760043	58.48296886	20.83376218	-1.329512762	0.028950655	chr6	147042740	147070641	+	Mrps35	232536	mitochondrial ribosomal protein S35, transcript variant X2	protein_coding
NM_009718.2	2.683152018	17.00308417	9.59231534	0	0	0	-5.624576063	0.029041041	chr3	127633145	127635631	+	Neurog2	11924	neurogenin 2	protein_coding
XM_017313718.1	21.46521614	5.667694725	33.13708936	0	0	3.968335653	-3.891390044	0.029200937	chr9	75470415	75486685	+	Gm7972	666190	predicted gene 7972, transcript variant X4	protein_coding
NM_172476.4	177.9824172	122.8000524	178.7658768	26.38240034	105.4782117	97.22422349	-1.061931507	0.029255579	chr7	118535844	118584686	-	Tmc7	209760	transmembrane channel-like gene family 7	protein_coding
XM_017312582.1	95.69908864	15.1138526	37.49723269	0	10.4433873	16.86542652	-2.430548445	0.029278483	chr8	25849624	25937943	+	Kcnu1	16532	potassium channel, subfamily U, member 1, transcript variant X3	protein_coding
XR_880719.2	20.57083214	0	14.82448734	0	0	0	-5.899292634	0.029488092	chr3	29691147	29696560	-	Gm42197	105247013	predicted gene, 42197, transcript variant X2	lncRNA
XR_881561.2	22.35960015	0	13.08043001	0	0	0	-5.901081131	0.029525507	chr4	145145046	145150967	+	Gm42343	105247204	predicted gene, 42343	lncRNA
NM_001285413.1	10.73260807	18.89231575	0.872028667	0	0	0	-5.683119385	0.029542871	chr15	100621339	100635559	-	Smagp	207818	small cell adhesion glycoprotein, transcript variant 3	protein_coding
NM_001285414.1	10.73260807	18.89231575	0.872028667	0	0	0	-5.683119385	0.029542871	chr15	100621339	100635559	-	Smagp	207818	small cell adhesion glycoprotein, transcript variant 4	protein_coding
NM_001039185.1	17.88768012	34.95078414	7.848258006	0	4.177354919	0.992083913	-3.536449503	0.02954418	chr7	25461702	25477625	-	Ceacam1	26365	carcinoembryonic antigen-related cell adhesion molecule 1, transcript variant 1	protein_coding
NM_011926.2	17.88768012	34.95078414	7.848258006	0	4.177354919	0.992083913	-3.536449503	0.02954418	chr7	25461702	25477625	-	Ceacam1	26365	carcinoembryonic antigen-related cell adhesion molecule 1, transcript variant 3	protein_coding
XM_011247706.2	9.838224065	4.723078937	13.95245868	0	0	0	-5.587350487	0.029546767	chrX	111388261	111538097	-	Rps6ka6	67071	ribosomal protein S6 kinase polypeptide 6, transcript variant X6	protein_coding
XM_011247707.2	9.838224065	4.723078937	13.95245868	0	0	0	-5.587350487	0.029546767	chrX	111388261	111462302	-	Rps6ka6	67071	ribosomal protein S6 kinase polypeptide 6, transcript variant X7	protein_coding
XR_001785336.1	8.049456053	21.72616311	0.872028667	0	0	0	-5.690078584	0.029686324	chr6	97566098	97577455	+	LOC108169158	108169158	uncharacterized LOC108169158, transcript variant X1	lncRNA
XR_001785337.1	8.049456053	21.72616311	0.872028667	0	0	0	-5.690078584	0.029686324	chr6	97566098	97577455	+	LOC108169158	108169158	uncharacterized LOC108169158, transcript variant X2	lncRNA
NM_007759.2	16.99329611	9.446157875	2.616086002	0	0	0	-5.613834925	0.029824528	chr3	87948693	87953372	+	Crabp2	12904	cellular retinoic acid binding protein II	protein_coding
XR_391250.2	19.67644813	23.61539469	40.1133187	0	8.354709838	0	-3.310528318	0.029834994	chr7	34983346	34990113	-	Gm35534	102639154	predicted gene, 35534, transcript variant X2	lncRNA
XR_881951.1	19.67644813	23.61539469	40.1133187	0	8.354709838	0	-3.310528318	0.029834994	chr7	34983346	34990113	-	Gm35534	102639154	predicted gene, 35534, transcript variant X3	lncRNA
XR_389011.3	6.260688042	14.16923681	7.848258006	0	0	0	-5.574516595	0.029946919	chr11	98575931	98581152	+	Gm31460	102633699	predicted gene, 31460, transcript variant X4	lncRNA
NM_053143.2	41.14166427	72.73541564	48.83360537	13.19120017	15.66508095	23.81001392	-1.623250207	0.029984199	chr18	37489465	37494503	+	Pcdhb18	93889	protocadherin beta 18	protein_coding
XM_006514329.1	25.93713617	18.89231575	16.56854468	4.796800061	1.04433873	0	-3.428076012	0.030009087	chr10	79821019	79830452	+	Misp	78906	mitotic spindle positioning, transcript variant X2	protein_coding
XM_006514331.1	25.93713617	18.89231575	16.56854468	4.796800061	1.04433873	0	-3.428076012	0.030009087	chr10	79821019	79830452	+	Misp	78906	mitotic spindle positioning, transcript variant X4	protein_coding
NM_001302372.1	54.55742436	32.11693677	20.05665935	4.796800061	13.57640349	2.976251739	-2.320185837	0.030024565	chr13	56773098	56895789	-	Trpc7	26946	transient receptor potential cation channel, subfamily C, member 7, transcript variant 2	protein_coding
NM_001302373.1	54.55742436	32.11693677	20.05665935	4.796800061	13.57640349	2.976251739	-2.320185837	0.030024565	chr13	56773098	56895789	-	Trpc7	26946	transient receptor potential cation channel, subfamily C, member 7, transcript variant 3	protein_coding
NM_012035.3	54.55742436	32.11693677	20.05665935	4.796800061	13.57640349	2.976251739	-2.320185837	0.030024565	chr13	56773098	56895789	-	Trpc7	26946	transient receptor potential cation channel, subfamily C, member 7, transcript variant 1	protein_coding
XR_001780787.1	54.55742436	32.11693677	20.05665935	4.796800061	13.57640349	2.976251739	-2.320185837	0.030024565	chr13	56773135	56895980	-	Trpc7	26946	transient receptor potential cation channel, subfamily C, member 7, transcript variant X4	protein_coding
NM_011845.2	115.3755368	119.0215892	114.2357554	13.19120017	83.54709838	47.62002783	-1.267664196	0.030056942	chrX	140678028	140767715	+	Mid2	23947	midline 2	protein_coding
NM_007534.3	0	33.06155256	3.488114669	0	0	0	-5.944161442	0.03029379	chr9	89199273	89207838	+	Bcl2a1b	12045	B cell leukemia/lymphoma 2 related protein A1b	protein_coding
XR_873207.2	7.155072047	10.39077366	10.46434401	0	0	0	-5.561128372	0.030305754	chr13	31968296	31997837	+	Gm35732	102639408	predicted gene, 35732, transcript variant X1	lncRNA
XM_017317728.1	23.25398415	80.29234194	81.97069472	0	16.70941968	24.80209783	-2.150823195	0.030471655	chr17	86039472	86145216	-	Srbd1	78586	S1 RNA binding domain 1, transcript variant X3	protein_coding
XR_001783839.1	0.894384006	24.56001047	5.232172004	0	0	0	-5.691873604	0.030614432	chr3	55580430	55581434	-	LOC108168870	108168870	uncharacterized LOC108168870	lncRNA
NM_177335.4	8.943840059	26.44924205	0	0	0	0	-5.897889734	0.030651482	chr10	121641701	121693914	+	D930020B18Rik	216393	RIKEN cDNA D930020B18 gene	protein_coding
XM_006513551.2	8.943840059	26.44924205	0	0	0	0	-5.897889734	0.030651482	chr10	121640873	121694334	+	D930020B18Rik	216393	RIKEN cDNA D930020B18 gene, transcript variant X1	protein_coding
XR_384980.1	0	13.22462102	21.80071668	0	0	0	-5.883726121	0.030758839	chr16	77413743	77421092	-	LOC102633149	102633149	uncharacterized LOC102633149, transcript variant X3	lncRNA
XR_876176.1	0	13.22462102	21.80071668	0	0	0	-5.883726121	0.030758839	chr16	77413743	77421092	-	LOC102633149	102633149	uncharacterized LOC102633149, transcript variant X1	lncRNA
NM_026450.3	235.2229936	136.0246734	183.1260201	22.78480029	110.6999054	125.994657	-1.091371016	0.030764597	chr13	48487659	48513436	-	Zfp169	67911	zinc finger protein 169, transcript variant 1	protein_coding
NM_183029.2	8.049456053	17.00308417	3.488114669	0	0	0	-5.587532711	0.030777905	chr16	22059009	22163299	-	Igf2bp2	319765	insulin-like growth factor 2 mRNA binding protein 2	protein_coding
XM_011249269.1	8.049456053	89.73849981	61.04200671	1.199200015	16.70941968	14.8812587	-2.26764061	0.030794427	chr11	117832304	117839908	+	Afmid	71562	arylformamidase, transcript variant X8	protein_coding
XM_006526592.3	16.99329611	11.33538945	6.104200671	1.199200015	0	0	-4.897070246	0.030930399	chr19	12573072	12589769	+	Fam111a	107373	family with sequence similarity 111, member A, transcript variant X1	protein_coding
NM_001305671.1	57.24057638	104.8523524	123.8280708	0	58.48296886	17.85751044	-1.900595642	0.031056635	chr19	28258851	28680077	-	Glis3	226075	GLIS family zinc finger 3, transcript variant 2	protein_coding
XR_380003.2	47.40235231	107.6861998	3.488114669	0	17.75375841	7.936671305	-2.61774532	0.031086435	chr9	120356169	120363759	-	Gm34159	102637315	predicted gene, 34159, transcript variant X6	lncRNA
XM_006513174.3	93.01593662	148.3046786	150.8609594	3.597600046	81.45842092	55.55669914	-1.475268916	0.031181872	chr10	77052178	77113985	-	Col18a1	12822	collagen, type XVIII, alpha 1, transcript variant X2	protein_coding
XM_006502925.2	3.577536024	17.00308417	25.28883135	0	2.088677459	0	-4.439941321	0.03118343	chr4	128762088	128770201	+	A3galt2	215493	alpha 1,3-galactosyltransferase 2 (isoglobotriaosylceramide synthase), transcript variant X1	protein_coding
XR_874985.1	10.73260807	2.833847362	14.82448734	0	0	0	-5.581269177	0.031476394	chr14	120773106	120806292	-	Gm41253	105245865	predicted gene, 41253, transcript variant X5	lncRNA
XM_006513176.3	93.01593662	148.3046786	149.9889308	3.597600046	81.45842092	55.55669914	-1.472057813	0.03160871	chr10	77052178	77113982	-	Col18a1	12822	collagen, type XVIII, alpha 1, transcript variant X5	protein_coding
XR_867814.1	89.43840059	68.0123367	57.55389204	16.78880021	29.24148443	37.6991887	-1.355966729	0.031814072	chr4	119733785	119873337	+	Hivep3	16656	human immunodeficiency virus type I enhancer binding protein 3, transcript variant X7	protein_coding
XM_006519212.2	63.50126442	47.23078937	15.69651601	0	15.66508095	6.944587392	-2.473802327	0.031883931	chr14	34185688	34201692	-	Gprin2	432839	G protein regulated inducer of neurite outgrowth 2, transcript variant X1	protein_coding
XM_006519213.3	63.50126442	47.23078937	15.69651601	0	15.66508095	6.944587392	-2.473802327	0.031883931	chr14	34185688	34201396	-	Gprin2	432839	G protein regulated inducer of neurite outgrowth 2, transcript variant X2	protein_coding
XM_006519215.3	63.50126442	47.23078937	15.69651601	0	15.66508095	6.944587392	-2.473802327	0.031883931	chr14	34185688	34198820	-	Gprin2	432839	G protein regulated inducer of neurite outgrowth 2, transcript variant X4	protein_coding
XM_011245111.1	63.50126442	47.23078937	15.69651601	0	15.66508095	6.944587392	-2.473802327	0.031883931	chr14	34185688	34201009	-	Gprin2	432839	G protein regulated inducer of neurite outgrowth 2, transcript variant X3	protein_coding
XR_388210.1	22.35960015	0	12.20840134	0	0	0	-5.865130392	0.031889339	chr8	126594265	126596168	-	Gm31546	102633812	predicted gene, 31546	lncRNA
XM_006516315.3	94.80470463	149.2492944	136.9085008	44.37040057	38.640533	99.20839131	-1.06055847	0.031893276	chr12	103532419	103599747	+	Ppp4r4	74521	protein phosphatase 4, regulatory subunit 4, transcript variant X8	protein_coding
XM_017316781.1	77.81140852	98.2400419	69.76229338	17.98800023	30.28582316	51.58836348	-1.294000077	0.031976538	chr15	79611973	79642199	-	Fam227a	75729	family with sequence similarity 227, member A, transcript variant X9	protein_coding
XM_017316782.1	77.81140852	98.2400419	69.76229338	17.98800023	30.28582316	51.58836348	-1.294000077	0.031976538	chr15	79611973	79642199	-	Fam227a	75729	family with sequence similarity 227, member A, transcript variant X10	protein_coding
XM_006504624.1	36.66974424	76.51387879	43.60143336	11.99200015	17.75375841	19.84167826	-1.656765879	0.03201869	chr5	138273657	138277487	-	Gpc2	71951	glypican 2 (cerebroglycan), transcript variant X4	protein_coding
XM_006511487.3	95.69908864	73.68003142	155.2211028	47.96800061	30.28582316	69.44587392	-1.135383988	0.032177577	chr9	57142788	57148456	-	Neil1	72774	nei endonuclease VIII-like 1 (E. coli), transcript variant X4	protein_coding
XR_386110.1	21.46521614	29.28308941	7.848258006	2.398400031	3.133016189	0.992083913	-3.171901148	0.032494444	chr18	25505028	25508052	+	Gm32825	102635506	predicted gene, 32825	lncRNA
XM_006505537.3	30.4090562	49.12002095	70.63432205	0	20.88677459	10.91292304	-2.231145922	0.032533804	chr6	121300767	121337721	+	Slc6a13	14412	solute carrier family 6 (neurotransmitter transporter, GABA), member 13, transcript variant X1	protein_coding
XM_017318628.1	5.366304036	17.00308417	45.3454907	0	5.221693649	0	-3.686275589	0.032743575	chr1	138829832	138847486	-	Lhx9	16876	LIM homeobox protein 9, transcript variant X4	protein_coding
[truncated: 224 more rows]
