# Supplementary material for: Astrocytic ALKBH5 in stress response contributes to depressive-like behaviors in mice
Source: Nat Commun. 2024 May 21;15:4347. doi: 10.1038/s41467-024-48730-2 (PMC11109195; doi:10.1038/s41467-024-48730-2)
Supplement: Supplementary file 6 — Supplementary Data 3 [file 41467_2024_48730_MOESM6_ESM.xls]

PeakID	chr	start	end	length	blockCount	blockSizes	#NAME?	log2(fold_change)	-log10(q-value)	Region	Transcript	Gene	GeneID	Description	Type
sig_diff_peak_1	chr1	34179072	34179192	120	1	0,	434	8.76	434	exon	XM_006495686.3	Dst	13518	dystonin, transcript variant X25	protein_coding
sig_diff_peak_2	chr1	34186870	34188011	121	2	0,	434	-9.47	434	intron	XM_006495685.2	Dst	13518	dystonin, transcript variant X24	protein_coding
sig_diff_peak_3	chr1	34188670	34188791	121	1	1,	434	-4.47	434	exon	XM_006495679.3	Dst	13518	dystonin, transcript variant X18	protein_coding
sig_diff_peak_4	chr1	34197313	34198627	150	2	0,	434	1.66	434	intron	XM_006495678.3	Dst	13518	dystonin, transcript variant X17	protein_coding
sig_diff_peak_5	chr1	34307942	34308062	120	1	0,	5.13	4.86	4.25	UTR3	XM_006495679.3	Dst	13518	dystonin, transcript variant X18	protein_coding
sig_diff_peak_6	chr1	37998189	38018064	301	3	0,	3.34	-1.78	2.66	intron	NM_198303.2	Eif5b	226982	eukaryotic translation initiation factor 5B	protein_coding
sig_diff_peak_7	chr1	39990272	39999908	210	3	1,	2.81	1.34	2.21	intron	XM_006496045.1	Map4k4	26921	mitogen-activated protein kinase kinase kinase kinase 4, transcript variant X17	protein_coding
sig_diff_peak_8	chr1	66362231	66381338	421	3	7,	1.82	-1.73	1.39	intron	NM_008632.2	Map2	17756	microtubule-associated protein 2, transcript variant 2	protein_coding
sig_diff_peak_9	chr1	66413522	66413643	121	1	1,	1.77	-4.74	1.35	exon	XM_006495756.2	Map2	17756	microtubule-associated protein 2, transcript variant X13	protein_coding
sig_diff_peak_10	chr1	66414271	66414512	241	1	1,	2.25	-1.76	1.75	exon	XM_006495756.2	Map2	17756	microtubule-associated protein 2, transcript variant X13	protein_coding
sig_diff_peak_11	chr1	66415890	66416778	511	3	7,	3.48	1.75	2.78	intron	XM_006495747.3	Map2	17756	microtubule-associated protein 2, transcript variant X2	protein_coding
sig_diff_peak_12	chr1	66439194	66439315	121	1	1,	434	-6.95	434	UTR3	XM_006495756.2	Map2	17756	microtubule-associated protein 2, transcript variant X13	protein_coding
sig_diff_peak_13	chr1	109982350	109982471	121	1	1,	2.69	-1.85	2.11	UTR5	XM_006529601.3	Cdh7	241201	cadherin 7, type 2, transcript variant X4	protein_coding
sig_diff_peak_14	chr1	177447927	177448226	299	1	9,	3.56	-1.28	2.85	exon	XM_006496893.1	Zbtb18	30928	zinc finger and BTB domain containing 18, transcript variant X3	protein_coding
sig_diff_peak_15	chr1	194649540	194712206	121	2	3,	434	-6.07	434	intron	XR_373891.3	Plxna2	18845	plexin A2, transcript variant X2	protein_coding
sig_diff_peak_16	chr1	194815910	194816031	121	1	1,	434	-6.26	434	UTR3	NM_008882.2	Plxna2	18845	plexin A2	protein_coding
sig_diff_peak_17	chr1	140108521	140108671	150	1	0,	1.92	-1.38	1.48	exon	NM_009888.3	Cfh	12628	complement component factor h	protein_coding
sig_diff_peak_18	chr1	152518910	152519031	121	1	1,	9.18	-1.94	8.04	stop-codon	XM_017319386.1	Rgl1	19731	ral guanine nucleotide dissociation stimulator,-like 1, transcript variant X4	protein_coding
sig_diff_peak_19	chr1	154395814	154395935	121	1	1,	434	9.14	434	UTR3	XM_017312730.1	Cacna1e	12290	calcium channel, voltage-dependent, R type, alpha 1E subunit, transcript variant X11	protein_coding
sig_diff_peak_20	chr1	154397704	154397825	121	1	1,	7.78	-2.87	6.72	UTR3	XM_017312730.1	Cacna1e	12290	calcium channel, voltage-dependent, R type, alpha 1E subunit, transcript variant X11	protein_coding
sig_diff_peak_21	chr1	164443210	164443330	120	1	0,	2.8	-1.77	2.21	exon	NM_009721.6	Atp1b1	11931	ATPase, Na+/K+ transporting, beta 1 polypeptide	protein_coding
sig_diff_peak_22	chr1	172322792	172323002	210	1	0,	4.97	2.57	4.1	stop-codon	NM_008429.2	Kcnj9	16524	potassium inwardly-rectifying channel, subfamily J, member 9	protein_coding
sig_diff_peak_23	chr2	6040127	6040529	150	2	7,	434	-8.75	434	intron	NM_001081132.1	Upf2	326622	UPF2 regulator of nonsense transcripts homolog (yeast)	protein_coding
sig_diff_peak_24	chr2	6050376	6051526	121	2	8,	2.15	1.85	1.66	intron	NM_001081132.1	Upf2	326622	UPF2 regulator of nonsense transcripts homolog (yeast)	protein_coding
sig_diff_peak_25	chr2	6051615	6055535	121	2	3,	15.7	-3.68	14.4	intron	NM_001081132.1	Upf2	326622	UPF2 regulator of nonsense transcripts homolog (yeast)	protein_coding
sig_diff_peak_26	chr2	49739172	49744420	271	4	6,	1.99	-1.06	1.53	intron	NM_008449.2	Kif5c	16574	kinesin family member 5C	protein_coding
sig_diff_peak_27	chr2	69743639	69743760	121	1	1,	434	-8.37	434	exon	XM_006499187.3	Ppig	228005	peptidyl-prolyl isomerase G (cyclophilin G), transcript variant X4	protein_coding
sig_diff_peak_28	chr2	97630892	97631073	181	1	1,	4.41	-4.91	3.61	exon	NM_001289742.1	Lrrc4c	241568	leucine rich repeat containing 4C, transcript variant 1	protein_coding
sig_diff_peak_29	chr2	102785685	102785956	271	1	1,	2.17	2	1.68	UTR3	NM_001077514.3	Slc1a2	20511	solute carrier family 1 (glial high affinity glutamate transporter), member 2, transcript variant 1	protein_coding
sig_diff_peak_30	chr2	121309035	121309246	211	1	1,	4.74	1.37	3.9	UTR3	NM_001173506.1	Map1a	17754	microtubule-associated protein 1 A, transcript variant 2	protein_coding
sig_diff_peak_31	chr2	129093033	129093570	537	1	7,	8.2	1.32	7.11	UTR3	NM_027192.2	Ttl	69737	tubulin tyrosine ligase	protein_coding
sig_diff_peak_32	chr2	156537471	156540128	331	2	9,	3.62	1.66	2.9	intron	NM_001006664.3	Epb41l1	13821	erythrocyte membrane protein band 4.1 like 1, transcript variant 3	protein_coding
sig_diff_peak_33	chr2	158385695	158385816	121	1	1,	1.94	1.74	1.49	exon	XR_001783006.1	Snhg11	319317	small nucleolar RNA host gene 11, transcript variant X1	protein_coding
sig_diff_peak_34	chr2	167978071	167978192	121	1	1,	3.21	-3.59	2.56	UTR3	NM_011201.3	Ptpn1	19246	protein tyrosine phosphatase, non-receptor type 1	protein_coding
sig_diff_peak_35	chr2	174337790	174337910	120	1	0,	1.83	4.13	1.4	UTR3	NM_019690.3	Gnas	14683	GNAS (guanine nucleotide binding protein, alpha stimulating) complex locus, transcript variant 4	protein_coding
sig_diff_peak_36	chr2	20848158	20848279	121	1	1,	434	8.22	434	UTR3	XM_006497541.3	Arhgap21	71435	Rho GTPase activating protein 21, transcript variant X5	protein_coding
sig_diff_peak_37	chr2	20880641	20880942	301	1	1,	2.32	-3.34	1.8	exon	XM_006497541.3	Arhgap21	71435	Rho GTPase activating protein 21, transcript variant X5	protein_coding
sig_diff_peak_38	chr2	103454111	103454230	119	1	9,	3.2	3.45	2.55	UTR3	NM_009804.2	Cat	12359	catalase	protein_coding
sig_diff_peak_39	chr2	103454407	103454556	149	1	9,	1.89	-2.59	1.45	UTR3	NM_009804.2	Cat	12359	catalase	protein_coding
sig_diff_peak_40	chr2	143989753	143989934	181	1	1,	434	-4.85	434	exon	NM_133626.2	Rrbp1	81910	ribosome binding protein 1, transcript variant 2	protein_coding
sig_diff_peak_41	chr3	14132450	14132600	150	1	0,	3.2	-1.71	2.55	UTR3	XM_006530102.1	Ralyl	76897	RALY RNA binding protein-like, transcript variant X5	protein_coding
sig_diff_peak_42	chr3	83031211	83031361	150	1	0,	1.93	-1.21	1.48	exon	NM_001111048.2	Fga	14161	fibrinogen alpha chain, transcript variant 1	protein_coding
sig_diff_peak_43	chr3	90086494	90088426	300	4	6,	3.43	-1.81	2.74	exon	NM_022314.3	Tpm3	59069	tropomyosin 3, gamma, transcript variant Tpm3.13	protein_coding
sig_diff_peak_44	chr3	146630620	146630770	150	1	0,	2.5	1.29	1.95	stop-codon	NM_009474.5	Uox	22262	urate oxidase	protein_coding
sig_diff_peak_45	chr3	84190849	84191179	330	1	0,	2.29	2.71	1.77	exon	XM_011240299.2	Trim2	80890	tripartite motif-containing 2, transcript variant X5	protein_coding
sig_diff_peak_46	chr3	97692342	97693952	181	3	7,	434	1.77	434	intron	NM_001289701.1	Pde4dip	83679	phosphodiesterase 4D interacting protein (myomegalin), transcript variant 5	protein_coding
sig_diff_peak_47	chr3	97715260	97715410	150	1	0,	434	-2.86	434	exon	NM_001289702.1	Pde4dip	83679	phosphodiesterase 4D interacting protein (myomegalin), transcript variant 6	protein_coding
sig_diff_peak_48	chr3	97766949	97767070	121	1	1,	434	6.22	434	exon	NR_110360.1	Pde4dip	83679	phosphodiesterase 4D interacting protein (myomegalin), transcript variant 7	protein_coding
sig_diff_peak_49	chr3	126944120	126944271	151	1	1,	2.36	8.16	1.83	exon	XM_011239987.1	Ank2	109676	ankyrin 2, brain, transcript variant X2	protein_coding
sig_diff_peak_50	chr3	126944330	126944481	151	1	1,	2.13	-3.17	1.65	exon	XM_011239987.1	Ank2	109676	ankyrin 2, brain, transcript variant X2	protein_coding
sig_diff_peak_51	chr3	126945649	126945920	271	1	1,	434	-1.69	434	exon	XM_011239987.1	Ank2	109676	ankyrin 2, brain, transcript variant X2	protein_coding
sig_diff_peak_52	chr3	126946009	126946490	481	1	1,	3.86	1.79	3.12	exon	XM_011239987.1	Ank2	109676	ankyrin 2, brain, transcript variant X2	protein_coding
sig_diff_peak_53	chr3	126988172	126997929	121	2	7,	2.79	-3.52	2.21	intron	XM_006500898.3	Ank2	109676	ankyrin 2, brain, transcript variant X32	protein_coding
sig_diff_peak_54	chr3	127245064	127245185	121	1	1,	5.73	1.36	4.8	UTR5	XM_006500895.3	Ank2	109676	ankyrin 2, brain, transcript variant X29	protein_coding
sig_diff_peak_55	chr3	158012076	158012813	300	3	4,	3.17	1.38	2.52	exon	XM_011240219.2	Srsf11	69207	serine/arginine-rich splicing factor 11, transcript variant X2	protein_coding
sig_diff_peak_56	chr3	158073747	158073898	151	1	1,	434	-2.7	434	UTR3	XM_011240123.2	Lrrc7	242274	leucine rich repeat containing 7, transcript variant X13	protein_coding
sig_diff_peak_57	chr3	158082414	158082625	211	1	1,	434	13.8	434	UTR3	XM_011240123.2	Lrrc7	242274	leucine rich repeat containing 7, transcript variant X13	protein_coding
sig_diff_peak_58	chr3	158148696	158156843	121	2	6,	434	6.23	434	intron	XM_006501514.3	Lrrc7	242274	leucine rich repeat containing 7, transcript variant X12	protein_coding
sig_diff_peak_59	chr4	28871755	28871876	121	1	1,	3.44	-1.65	2.75	exon	NM_001290434.1	Epha7	13841	Eph receptor A7, transcript variant 3	protein_coding
sig_diff_peak_60	chr4	40732790	40732910	120	1	0,	2	-1.57	1.54	stop-codon	NM_008298.6	Dnaja1	15502	DnaJ heat shock protein family (Hsp40) member A1, transcript variant 2	protein_coding
sig_diff_peak_61	chr4	109361203	109361729	181	2	0,	2.83	2.99	2.23	intron	XM_006502739.3	Eps15	13858	epidermal growth factor receptor pathway substrate 15, transcript variant X2	protein_coding
sig_diff_peak_62	chr4	119830296	119830417	121	1	1,	434	-8.29	434	exon	XR_001784097.1	Hivep3	16656	human immunodeficiency virus type I enhancer binding protein 3, transcript variant X8	protein_coding
sig_diff_peak_63	chr4	120097915	120098036	121	1	1,	434	-5.93	434	exon	NM_010657.3	Hivep3	16656	human immunodeficiency virus type I enhancer binding protein 3	protein_coding
sig_diff_peak_64	chr4	120128339	120131819	121	2	8,	4.36	3.16	3.56	intron	XM_011240452.1	Hivep3	16656	human immunodeficiency virus type I enhancer binding protein 3, transcript variant X4	protein_coding
sig_diff_peak_65	chr4	120133878	120133999	121	1	1,	2.43	-4.14	1.88	exon	NM_010657.3	Hivep3	16656	human immunodeficiency virus type I enhancer binding protein 3	protein_coding
sig_diff_peak_66	chr4	126088358	126088479	121	1	1,	12.1	2.95	10.9	stop-codon	NM_172701.2	Oscp1	230751	organic solute carrier partner 1	protein_coding
sig_diff_peak_67	chr4	138241475	138241596	121	1	1,	4.09	1.82	3.33	exon	XM_017319985.1	Hp1bp3	15441	heterochromatin protein 1, binding protein 3, transcript variant X7	protein_coding
sig_diff_peak_68	chr4	150867460	150867580	120	1	0,	2.4	1.73	1.86	stop-codon	XM_006539210.1	Errfi1	74155	ERBB receptor feedback inhibitor 1, transcript variant X1	protein_coding
sig_diff_peak_69	chr4	152381195	152382970	241	3	9,	6.54	2.16	5.55	intron	XM_006538934.1	Chd5	269610	chromodomain helicase DNA binding protein 5, transcript variant X7	protein_coding
sig_diff_peak_70	chr4	40947754	40947935	181	1	1,	10.6	-1.85	9.42	exon	NM_009736.3	Bag1	12017	BCL2-associated athanogene 1, transcript variant 1	protein_coding
sig_diff_peak_71	chr4	46664404	46664524	120	1	0,	2.62	-1.62	2.05	UTR3	NM_001081141.1	Gabbr2	242425	gamma-aminobutyric acid (GABA) B receptor, 2	protein_coding
sig_diff_peak_72	chr4	60068939	60069817	120	2	5,	6.49	-2.07	5.5	intron	NM_001134675.1	Mup7	100041658	major urinary protein 7	protein_coding
sig_diff_peak_73	chr4	95050047	95050287	240	1	0,	6.91	1.49	5.89	stop-codon	NM_010591.2	Jun	16476	jun proto-oncogene	protein_coding
sig_diff_peak_74	chr4	115492220	115494901	329	5	6,	5.33	2.35	4.42	intron	NM_007822.2	Cyp4a14	13119	cytochrome P450, family 4, subfamily a, polypeptide 14	protein_coding
sig_diff_peak_75	chr4	116306819	116307029	210	1	0,	2.33	1.15	1.81	stop-codon	NM_001042743.2	Mast2	17776	microtubule associated serine/threonine kinase 2, transcript variant 1	protein_coding
sig_diff_peak_76	chr4	141474302	141474513	211	1	1,	2.16	-2.78	1.67	exon	NM_019763.2	Spen	56381	SPEN homolog, transcriptional regulator (Drosophila)	protein_coding
sig_diff_peak_77	chr5	14675323	14675504	181	1	1,	3.16	5.48	2.52	exon	XM_006503586.3	Pclo	26875	piccolo (presynaptic cytomatrix protein), transcript variant X4	protein_coding
sig_diff_peak_78	chr5	14676222	14676432	210	1	0,	2	1.04	1.54	exon	XM_006503586.3	Pclo	26875	piccolo (presynaptic cytomatrix protein), transcript variant X4	protein_coding
sig_diff_peak_79	chr5	14676641	14676762	121	1	1,	434	5.49	434	exon	XM_006503586.3	Pclo	26875	piccolo (presynaptic cytomatrix protein), transcript variant X4	protein_coding
sig_diff_peak_80	chr5	14713557	14713768	211	1	1,	434	7.76	434	exon	XM_006503586.3	Pclo	26875	piccolo (presynaptic cytomatrix protein), transcript variant X4	protein_coding
sig_diff_peak_81	chr5	67000888	67001008	120	1	0,	2.28	-2.62	1.77	exon	XR_376998.1	Gm33040	102635792	predicted gene, 33040	lncRNA
sig_diff_peak_82	chr5	90465880	90468588	329	3	8,	8.19	1.35	7.1	intron	NM_009654.4	Alb	11657	albumin	protein_coding
sig_diff_peak_83	chr5	108371129	108372268	121	2	3,	4.08	3.69	3.32	intron	XR_880540.2	Gm10419	100503802	predicted gene 10419, transcript variant X2	lncRNA
sig_diff_peak_84	chr5	125787104	125787464	360	1	0,	2.53	3.35	1.97	exon	NM_001190352.1	Tmem132b	208151	transmembrane protein 132B	protein_coding
sig_diff_peak_85	chr5	125787702	125787883	181	1	1,	4.92	5.15	4.06	exon	NM_001190352.1	Tmem132b	208151	transmembrane protein 132B	protein_coding
sig_diff_peak_86	chr5	130843508	130843629	121	1	1,	434	2.59	434	UTR3	XM_006504374.2	Caln1	140904	calneuron 1, transcript variant X7	protein_coding
sig_diff_peak_87	chr5	135226599	135230165	121	3	9,	2.72	5.57	2.14	intron	NM_011714.2	Baz1b	22385	bromodomain adjacent to zinc finger domain, 1B	protein_coding
sig_diff_peak_88	chr5	140752297	140752417	120	1	0,	2.4	2.67	1.87	stop-codon	NM_173405.2	Amz1	231842	archaelysin family metallopeptidase 1	protein_coding
sig_diff_peak_89	chr5	146472987	146473108	121	1	1,	6.85	-2.74	5.83	UTR3	XM_006504833.3	Wasf3	245880	WAS protein family, member 3, transcript variant X1	protein_coding
sig_diff_peak_90	chr5	32791424	32791545	121	1	1,	15	4.64	13.7	UTR3	XM_006503836.3	Prr14l	215476	proline rich 14-like, transcript variant X4	protein_coding
sig_diff_peak_91	chr5	32828997	32829118	121	1	1,	434	-7.42	434	exon	XM_006503836.3	Prr14l	215476	proline rich 14-like, transcript variant X4	protein_coding
sig_diff_peak_92	chr5	32829866	32830017	151	1	1,	434	3.47	434	exon	XM_006503836.3	Prr14l	215476	proline rich 14-like, transcript variant X4	protein_coding
sig_diff_peak_93	chr5	51702465	51702616	151	1	1,	3.55	-1.3	2.84	UTR5	XM_017320717.1	Ppargc1a	19017	peroxisome proliferative activated receptor, gamma, coactivator 1 alpha, transcript variant X7	protein_coding
sig_diff_peak_94	chr5	70960265	70960385	120	1	0,	3.15	-1.32	2.51	UTR3	XM_006503733.3	Gabra2	14395	gamma-aminobutyric acid (GABA) A receptor, subunit alpha 2, transcript variant X1	protein_coding
sig_diff_peak_95	chr5	102910554	102910705	151	1	1,	2.25	2.69	1.75	UTR3	XM_017320891.1	Mapk10	26414	mitogen-activated protein kinase 10, transcript variant X7	protein_coding
sig_diff_peak_96	chr5	117108358	117112812	120	3	3,	7.84	2.13	6.77	intron	NM_178622.5	Suds3	71954	suppressor of defective silencing 3 homolog (S. cerevisiae), transcript variant 1	protein_coding
sig_diff_peak_97	chr5	120941698	120941849	151	1	1,	5.82	2.29	4.88	UTR3	NM_001302344.1	Rph3a	19894	rabphilin 3A, transcript variant 2	protein_coding
sig_diff_peak_98	chr5	121869088	121869299	211	1	1,	8.39	-4.07	7.29	exon	XM_011248170.2	Cux2	13048	cut-like homeobox 2, transcript variant X7	protein_coding
sig_diff_peak_99	chr5	123617365	123623220	601	5	8,	3.69	-2.08	2.97	intron	XM_006530417.3	Clip1	56430	CAP-GLY domain containing linker protein 1, transcript variant X13	protein_coding
sig_diff_peak_100	chr5	123653589	123653710	121	1	1,	12.5	-2.71	11.3	exon	XM_006530412.3	Clip1	56430	CAP-GLY domain containing linker protein 1, transcript variant X7	protein_coding
sig_diff_peak_101	chr5	130876356	130876477	121	1	1,	2.36	2.24	1.83	stop-codon	XM_006504402.3	Wbscr17	212996	Williams-Beuren syndrome chromosome region 17 homolog (human), transcript variant X1	protein_coding
sig_diff_peak_102	chr5	132541592	132541863	271	1	1,	4.65	1.5	3.83	exon	NM_177047.3	Auts2	319974	autism susceptibility candidate 2	protein_coding
sig_diff_peak_103	chr5	138977067	138978671	210	2	0,	2.44	-1.47	1.89	intron	NM_008808.3	Pdgfa	18590	platelet derived growth factor, alpha	protein_coding
sig_diff_peak_104	chr6	34741905	34745709	121	2	1,	5.57	-5.97	4.64	intron	XM_006505345.3	Cald1	109624	caldesmon 1, transcript variant X2	protein_coding
sig_diff_peak_105	chr6	34755701	34758057	271	2	4,	434	-4.51	434	intron	XM_006505345.3	Cald1	109624	caldesmon 1, transcript variant X2	protein_coding
sig_diff_peak_106	chr6	86107929	86108109	180	1	0,	4.24	-1.76	3.46	stop-codon	NM_001271860.1	Add2	11519	adducin 2 (beta), transcript variant 5	protein_coding
sig_diff_peak_107	chr6	86995820	86995941	121	1	1,	434	-8.24	434	UTR5	XM_006506837.2	Gm38495	102637099	predicted gene, 38495	protein_coding
sig_diff_peak_108	chr6	86997080	86997231	151	1	1,	434	9.74	434	exon	XM_006506837.2	Gm38495	102637099	predicted gene, 38495	protein_coding
sig_diff_peak_109	chr6	86997889	86998010	121	1	1,	12.9	-3.04	11.7	exon	XM_006506837.2	Gm38495	102637099	predicted gene, 38495	protein_coding
sig_diff_peak_110	chr6	87002117	87002268	151	1	1,	13.1	3.48	11.9	exon	XM_006506837.2	Gm38495	102637099	predicted gene, 38495	protein_coding
sig_diff_peak_111	chr6	121878960	121879383	211	2	4,	4.17	-1.75	3.39	intron	XM_006505698.3	Mug1	17836	murinoglobulin 1, transcript variant X1	protein_coding
sig_diff_peak_112	chr6	140651887	140652008	121	1	1,	434	-5.22	434	UTR3	NM_001005605.2	Aebp2	11569	AE binding protein 2, transcript variant 1	protein_coding
sig_diff_peak_113	chr6	28829651	28829772	121	1	1,	3.12	-2.31	2.49	stop-codon	NM_138682.2	Lrrc4	192198	leucine rich repeat containing 4	protein_coding
sig_diff_peak_114	chr6	38691377	38691498	121	1	1,	3.44	4.42	2.75	exon	XR_001785097.1	Hipk2	15258	homeodomain interacting protein kinase 2, transcript variant X3	protein_coding
sig_diff_peak_115	chr6	42670037	42672591	331	2	5,	5.37	3.83	4.45	intron	XM_006506752.3	Tcaf1	77574	TRPM8 channel-associated factor 1, transcript variant X2	protein_coding
sig_diff_peak_116	chr6	42686660	42686811	151	1	1,	434	2.01	434	exon	XM_006506753.3	Tcaf1	77574	TRPM8 channel-associated factor 1, transcript variant X3	protein_coding
sig_diff_peak_117	chr6	120931784	120931935	151	1	1,	434	7.83	434	UTR3	NM_001270475.1	Mical3	194401	microtubule associated monooxygenase, calponin and LIM domain containing 3, transcript variant 1	protein_coding
sig_diff_peak_118	chr6	120951323	120952424	121	2	0,	3.74	3.18	3	intron	XM_006505800.2	Mical3	194401	microtubule associated monooxygenase, calponin and LIM domain containing 3, transcript variant X2	protein_coding
sig_diff_peak_119	chr6	121387823	121389567	151	2	1,	4.72	5.52	3.89	intron	NM_001033354.3	Iqsec3	243621	IQ motif and Sec7 domain 3, transcript variant 1	protein_coding
sig_diff_peak_120	chr6	125161929	125162049	120	1	0,	2.88	-1.17	2.27	stop-codon	NM_001289726.1	Gapdh	14433	glyceraldehyde-3-phosphate dehydrogenase, transcript variant 1	protein_coding
sig_diff_peak_121	chr6	126639762	126639883	121	1	1,	5.91	4.03	4.96	UTR3	NM_010595.3	Kcna1	16485	potassium voltage-gated channel, shaker-related subfamily, member 1	protein_coding
sig_diff_peak_122	chr6	126641741	126641892	151	1	1,	434	6.93	434	stop-codon	NM_010595.3	Kcna1	16485	potassium voltage-gated channel, shaker-related subfamily, member 1	protein_coding
sig_diff_peak_123	chr6	126642521	126642762	241	1	1,	434	-1.82	434	exon	NM_010595.3	Kcna1	16485	potassium voltage-gated channel, shaker-related subfamily, member 1	protein_coding
sig_diff_peak_124	chr6	141935892	141936449	120	2	0,	2.14	1.16	1.65	intron	NM_013797.5	Slco1a1	28248	solute carrier organic anion transporter family, member 1a1	protein_coding
sig_diff_peak_125	chr6	145183551	145183701	150	1	0,	1.82	-1.22	1.39	UTR3	XM_006506978.2	Casc1	320662	cancer susceptibility candidate 1, transcript variant X18	protein_coding
sig_diff_peak_126	chr7	28188714	28188865	151	1	1,	3.53	1.51	2.83	UTR3	XM_006539526.3	Dyrk1b	13549	dual-specificity tyrosine-(Y)-phosphorylation regulated kinase 1b, transcript variant X1	protein_coding
sig_diff_peak_127	chr7	39475125	39475245	120	1	0,	3.27	-1.93	2.61	UTR3	XM_011250849.1	Zfp939	233147	zinc finger protein 939, transcript variant X4	protein_coding
sig_diff_peak_128	chr7	44353976	44354217	241	1	1,	2.18	-1.94	1.69	exon	XM_006540875.3	Shank1	243961	SH3/ankyrin domain gene 1, transcript variant X11	protein_coding
sig_diff_peak_129	chr7	45803891	45804102	211	1	1,	2.01	1.75	1.54	UTR3	NM_001005511.3	Lmtk3	381983	lemur tyrosine kinase 3, transcript variant 2	protein_coding
sig_diff_peak_130	chr7	6705329	6705719	390	1	0,	5.49	1.34	4.57	UTR3	XM_017322031.1	Peg3	18616	paternally expressed 3, transcript variant X3	protein_coding
sig_diff_peak_131	chr7	6707784	6708055	271	1	1,	4.14	1.02	3.37	exon	XM_017322031.1	Peg3	18616	paternally expressed 3, transcript variant X3	protein_coding
sig_diff_peak_132	chr7	6709072	6709433	361	1	1,	4.92	-1.34	4.06	exon	XM_017322031.1	Peg3	18616	paternally expressed 3, transcript variant X3	protein_coding
sig_diff_peak_133	chr7	25010087	25010237	150	1	0,	3.26	1.12	2.6	UTR3	XM_006539552.3	Grik5	14809	glutamate receptor, ionotropic, kainate 5 (gamma 2), transcript variant X2	protein_coding
sig_diff_peak_134	chr7	27369482	27370434	120	2	3,	3.34	-1.76	2.66	intron	XM_006540436.2	Sptbn4	80297	spectrin beta, non-erythrocytic 4, transcript variant X1	protein_coding
sig_diff_peak_135	chr7	28330581	28338366	239	3	5,	7.89	-2.56	6.81	intron	XM_006539702.2	Supt5	20924	suppressor of Ty 5, transcript variant X1	protein_coding
sig_diff_peak_136	chr7	30942536	30943904	113	3	8,	2.37	1.69	1.83	intron	NM_032541.1	Hamp	84506	hepcidin antimicrobial peptide	protein_coding
sig_diff_peak_137	chr7	30946849	30954768	150	3	5,	3.44	3.06	2.75	intron	XM_006539733.3	Usf2	22282	upstream transcription factor 2, transcript variant X1	protein_coding
sig_diff_peak_138	chr7	38049635	38049785	150	1	0,	4.32	-1.91	3.53	exon	XR_391289.2	Gm30684	102632668	predicted gene, 30684, transcript variant X5	lncRNA
sig_diff_peak_139	chr7	126563023	126563275	120	2	3,	2.99	1.86	2.37	intron	NM_146200.1	Eif3c	56347	eukaryotic translation initiation factor 3, subunit C	protein_coding
sig_diff_peak_140	chr7	127020025	127020175	150	1	0,	7.38	1.44	6.33	exon	NM_001102563.1	Prrt2	69017	proline-rich transmembrane protein 2	protein_coding
sig_diff_peak_141	chr7	130284730	130284851	121	1	1,	2.37	-2.38	1.84	exon	XR_001778292.1	Gm33555	102636510	predicted gene, 33555, transcript variant X2	lncRNA
sig_diff_peak_142	chr7	143263046	143263167	121	1	1,	434	-5.87	434	exon	NR_001461.5	Kcnq1ot1	63830	KCNQ1 overlapping transcript 1	lncRNA
sig_diff_peak_143	chr8	46533610	46534433	120	2	4,	3.23	1.12	2.57	intron	XM_006509264.3	Acsl1	14081	acyl-CoA synthetase long-chain family member 1, transcript variant X2	protein_coding
sig_diff_peak_144	chr8	71360443	71360653	210	1	0,	434	-10.4	434	UTR3	XM_017312603.1	Myo9b	17925	myosin IXb, transcript variant X16	protein_coding
sig_diff_peak_145	chr8	83669280	83669670	390	1	0,	2.3	4.13	1.79	stop-codon	NM_013641.2	Ptger1	19216	prostaglandin E receptor 1 (subtype EP1)	protein_coding
sig_diff_peak_146	chr8	109721214	109721775	151	2	2,	434	5.66	434	intron	NM_001167946.2	Zfp821	75871	zinc finger protein 821, transcript variant 2	protein_coding
sig_diff_peak_147	chr8	109992620	109994669	298	3	9,	3	-1.51	2.37	intron	NM_146214.3	Tat	234724	tyrosine aminotransferase	protein_coding
sig_diff_peak_148	chr8	119465009	119467620	121	3	0,	5.47	3.62	4.55	intron	XM_006530583.1	Necab2	117148	N-terminal EF-hand calcium binding protein 2, transcript variant X1	protein_coding
sig_diff_peak_149	chr8	120162707	120162857	150	1	0,	7.07	-4.53	6.04	UTR3	NM_001163761.1	6430548M08Rik	234797	RIKEN cDNA 6430548M08 gene, transcript variant 3	protein_coding
sig_diff_peak_150	chr8	48226113	48226294	181	1	1,	434	-6.59	434	UTR3	XM_017312772.1	Tenm3	23965	teneurin transmembrane protein 3, transcript variant X1	protein_coding
sig_diff_peak_151	chr8	48841875	48842026	151	1	1,	434	7.95	434	UTR5	XM_017312772.1	Tenm3	23965	teneurin transmembrane protein 3, transcript variant X1	protein_coding
sig_diff_peak_152	chr8	64758131	64759743	121	2	1,	4.92	2.71	4.06	intron	XM_017313012.1	Klhl2	77113	kelch-like 2, Mayven, transcript variant X2	protein_coding
sig_diff_peak_153	chr8	83668420	83668661	241	1	1,	4.95	-1.2	4.09	exon	NM_013641.2	Ptger1	19216	prostaglandin E receptor 1 (subtype EP1)	protein_coding
sig_diff_peak_154	chr8	83684190	83687078	211	3	9,	434	5.5	434	intron	NM_001199593.1	Pkn1	320795	protein kinase N1, transcript variant 1	protein_coding
sig_diff_peak_155	chr8	83687137	83691182	181	2	4,	2.09	4.4	1.62	intron	NM_001199593.1	Pkn1	320795	protein kinase N1, transcript variant 1	protein_coding
sig_diff_peak_156	chr8	122894754	122894905	151	1	1,	434	-2.3	434	exon	NM_001081379.2	Ankrd11	77087	ankyrin repeat domain 11, transcript variant 1	protein_coding
sig_diff_peak_157	chr9	32255881	32256746	211	2	4,	2.22	2.54	1.72	intron	NM_001195632.1	Arhgap32	330914	Rho GTPase activating protein 32, transcript variant 1	protein_coding
sig_diff_peak_158	chr9	32256895	32257106	211	1	1,	3.28	-2.25	2.61	exon	XM_011242560.2	Arhgap32	330914	Rho GTPase activating protein 32, transcript variant X2	protein_coding
sig_diff_peak_159	chr9	32261456	32261577	121	1	1,	2.24	-5.51	1.74	UTR3	NM_177379.4	Arhgap32	330914	Rho GTPase activating protein 32, transcript variant 2	protein_coding
sig_diff_peak_160	chr9	44501823	44505075	121	2	3,	434	6.52	434	intron	XM_017313700.1	Bcl9l	80288	B cell CLL/lymphoma 9-like, transcript variant X1	protein_coding
sig_diff_peak_161	chr9	44507225	44507406	181	1	1,	1.84	-3.02	1.4	exon	XM_006510702.3	Bcl9l	80288	B cell CLL/lymphoma 9-like, transcript variant X4	protein_coding
sig_diff_peak_162	chr9	58618882	58619002	120	1	0,	5.2	1.88	4.3	exon	XM_006510885.2	Nptn	20320	neuroplastin, transcript variant X5	protein_coding
sig_diff_peak_163	chr9	80285762	80286342	120	2	1,	2.77	1.88	2.18	intron	XM_006510835.3	Myo6	17920	myosin VI, transcript variant X2	protein_coding
sig_diff_peak_164	chr9	80288185	80292457	211	3	1,	6.62	-1.87	5.62	intron	XM_006510835.3	Myo6	17920	myosin VI, transcript variant X2	protein_coding
sig_diff_peak_165	chr9	106880212	106880333	121	1	1,	3.4	-1.35	2.72	UTR3	XM_006511753.3	Vprbp	321006	Vpr (HIV-1) binding protein, transcript variant X1	protein_coding
sig_diff_peak_166	chr9	111366415	111366625	210	1	0,	3.22	-2.34	2.57	exon	XM_006512165.3	Trank1	320429	tetratricopeptide repeat and ankyrin repeat containing 1, transcript variant X8	protein_coding
sig_diff_peak_167	chr9	118555731	118556122	391	1	1,	5.65	4.56	4.72	exon	XM_017313481.1	Golga4	54214	golgi autoantigen, golgin subfamily a, 4, transcript variant X19	protein_coding
sig_diff_peak_168	chr9	118558071	118558672	601	1	1,	2.81	1.02	2.22	exon	XM_017313481.1	Golga4	54214	golgi autoantigen, golgin subfamily a, 4, transcript variant X19	protein_coding
sig_diff_peak_169	chr9	118558731	118558882	151	1	1,	434	7.76	434	exon	XM_017313481.1	Golga4	54214	golgi autoantigen, golgin subfamily a, 4, transcript variant X19	protein_coding
sig_diff_peak_170	chr9	120149779	120167853	150	3	3,	3	2.36	2.38	intron	NM_001039365.2	Mobp	17433	myelin-associated oligodendrocytic basic protein, transcript variant 3	protein_coding
sig_diff_peak_171	chr9	120180699	120180880	181	1	1,	4.7	1.19	3.87	exon	XR_871174.1	Mobp	17433	myelin-associated oligodendrocytic basic protein, transcript variant X1	protein_coding
sig_diff_peak_172	chr9	14355213	14355393	180	1	0,	3.48	-3.56	2.78	UTR3	XM_017313601.1	Endod1	71946	endonuclease domain containing 1, transcript variant X1	protein_coding
sig_diff_peak_173	chr9	14357212	14357392	180	1	0,	8.82	5.01	7.69	exon	XM_017313601.1	Endod1	71946	endonuclease domain containing 1, transcript variant X1	protein_coding
sig_diff_peak_174	chr9	19657575	19657725	150	1	0,	6.46	-1.09	5.47	exon	NR_033621.1	Olfr856-ps1	624341	olfactory receptor 856, pseudogene 1	transcribed_pseudogene
sig_diff_peak_175	chr9	70090838	70096103	299	3	3,	4.91	-1.24	4.06	intron	NM_029784.2	Fam81a	76886	family with sequence similarity 81, member A	protein_coding
sig_diff_peak_176	chr9	75669292	75675394	150	2	0,	10.8	-4.15	9.65	intron	XM_017313220.1	Scg3	20255	secretogranin III, transcript variant X2	protein_coding
sig_diff_peak_177	chr9	108097639	108097790	151	1	1,	2.8	-1.79	2.21	UTR3	NM_007567.2	Bsn	12217	bassoon	protein_coding
sig_diff_peak_178	chr9	108110651	108111042	391	1	1,	6.25	1.35	5.28	exon	XM_006511634.3	Bsn	12217	bassoon, transcript variant X1	protein_coding
sig_diff_peak_179	chr9	108112779	108113139	360	1	0,	6.16	1.49	5.19	exon	XM_006511634.3	Bsn	12217	bassoon, transcript variant X1	protein_coding
sig_diff_peak_180	chr9	108114816	108114997	181	1	1,	2.75	-2.25	2.16	exon	XM_006511634.3	Bsn	12217	bassoon, transcript variant X1	protein_coding
sig_diff_peak_181	chr10	25491491	25491642	151	1	1,	2.8	-1.12	2.21	exon	XR_001779454.1	Epb41l2	13822	erythrocyte membrane protein band 4.1 like 2, transcript variant X14	protein_coding
sig_diff_peak_182	chr10	75015707	75015858	151	1	1,	3.09	2.4	2.46	UTR3	NM_010311.3	Gnaz	14687	guanine nucleotide binding protein, alpha z subunit	protein_coding
sig_diff_peak_183	chr10	81639899	81640111	121	2	4,	434	-7.53	434	intron	XM_006514107.2	Ankrd24	70615	ankyrin repeat domain 24, transcript variant X25	protein_coding
sig_diff_peak_184	chr10	81642646	81643484	838	1	8,	2.36	-1.77	1.83	exon	XM_006514103.3	Ankrd24	70615	ankyrin repeat domain 24, transcript variant X17	protein_coding
sig_diff_peak_185	chr10	5110885	5111435	211	2	1,	434	1.33	434	intron	XM_011243089.2	Syne1	64009	spectrin repeat containing, nuclear envelope 1, transcript variant X7	protein_coding
sig_diff_peak_186	chr10	5222351	5222472	121	1	1,	434	6.36	434	exon	XM_017314043.1	Syne1	64009	spectrin repeat containing, nuclear envelope 1, transcript variant X4	protein_coding
sig_diff_peak_187	chr10	5246482	5248192	151	2	7,	2.89	-5.03	2.28	intron	XM_011243089.2	Syne1	64009	spectrin repeat containing, nuclear envelope 1, transcript variant X7	protein_coding
sig_diff_peak_188	chr10	5255406	5255557	151	1	1,	434	2.97	434	exon	XM_017314043.1	Syne1	64009	spectrin repeat containing, nuclear envelope 1, transcript variant X4	protein_coding
sig_diff_peak_189	chr10	5293944	5298772	271	3	1,	5.22	-5.45	4.31	intron	XM_011243089.2	Syne1	64009	spectrin repeat containing, nuclear envelope 1, transcript variant X7	protein_coding
sig_diff_peak_190	chr10	5343375	5344888	241	2	4,	4.77	-3.5	3.93	intron	XM_011243089.2	Syne1	64009	spectrin repeat containing, nuclear envelope 1, transcript variant X7	protein_coding
sig_diff_peak_191	chr10	77096243	77096364	121	1	1,	3.81	2.23	3.07	exon	NM_001109991.1	Col18a1	12822	collagen, type XVIII, alpha 1, transcript variant 1	protein_coding
sig_diff_peak_192	chr11	18750516	18750637	121	1	1,	2.47	-2.18	1.92	exon	XR_381066.3	Gm31674	102633981	predicted gene, 31674, transcript variant X1	lncRNA
sig_diff_peak_193	chr11	24166896	24167047	151	1	1,	434	-7.05	434	UTR3	XM_006514507.2	Bcl11a	14025	B cell CLL/lymphoma 11A (zinc finger protein), transcript variant X6	protein_coding
sig_diff_peak_194	chr11	58058616	58058947	331	1	1,	3.94	3.44	3.19	stop-codon	XM_006534334.2	Larp1	73158	La ribonucleoprotein domain family, member 1, transcript variant X1	protein_coding
sig_diff_peak_195	chr11	59739883	59740004	121	1	1,	434	5.82	434	UTR5	XM_006533436.1	Mprip	26936	myosin phosphatase Rho interacting protein, transcript variant X7	protein_coding
sig_diff_peak_196	chr11	59775222	59775373	151	1	1,	434	8.26	434	exon	XR_001780013.1	Mprip	26936	myosin phosphatase Rho interacting protein, transcript variant X9	protein_coding
sig_diff_peak_197	chr11	59779360	59779601	241	1	1,	434	1.28	434	UTR3	XM_006533433.1	Mprip	26936	myosin phosphatase Rho interacting protein, transcript variant X5	protein_coding
sig_diff_peak_198	chr11	60187052	60187203	151	1	1,	434	10.2	434	exon	XR_879537.2	Rai1	19377	retinoic acid induced 1, transcript variant X1	protein_coding
sig_diff_peak_199	chr11	60189241	60189392	151	1	1,	3.71	3.28	2.98	exon	XR_879537.2	Rai1	19377	retinoic acid induced 1, transcript variant X1	protein_coding
sig_diff_peak_200	chr11	67035073	67035223	150	1	0,	5.12	-2.01	4.23	UTR3	NM_001291043.1	Tmem220	338369	transmembrane protein 220, transcript variant 3	protein_coding
sig_diff_peak_201	chr11	67682728	67683482	150	2	5,	4.02	1.07	3.26	intron	XM_006532209.1	Gas7	14457	growth arrest specific 7, transcript variant X5	protein_coding
sig_diff_peak_202	chr11	68787378	68790642	330	3	6,	2.48	1.35	1.93	intron	XM_006534489.2	Myh10	77579	myosin, heavy polypeptide 10, non-muscle, transcript variant X1	protein_coding
sig_diff_peak_203	chr11	77864999	77865120	121	1	1,	2.14	-4.04	1.66	UTR3	XM_017314625.1	Myo18a	360013	myosin XVIIIA, transcript variant X8	protein_coding
sig_diff_peak_204	chr11	79691879	79692942	240	2	0,	8.42	3.13	7.31	intron	XM_006533403.1	Rab11fip4	268451	RAB11 family interacting protein 4 (class II), transcript variant X1	protein_coding
sig_diff_peak_205	chr11	95749755	95749876	121	1	1,	8.78	4.79	7.65	exon	NM_201609.2	Zfp652	268469	zinc finger protein 652	protein_coding
sig_diff_peak_206	chr11	117721691	117722142	451	1	1,	14.5	-6.77	13.3	exon	XM_006533109.3	Tnrc6c	217351	trinucleotide repeat containing 6C, transcript variant X1	protein_coding
sig_diff_peak_207	chr11	117723131	117732168	420	2	1,	3.44	2.13	2.75	intron	XM_006533110.3	Tnrc6c	217351	trinucleotide repeat containing 6C, transcript variant X3	protein_coding
sig_diff_peak_208	chr11	117733636	117736042	211	2	1,	1.84	2.27	1.4	intron	XM_006533110.3	Tnrc6c	217351	trinucleotide repeat containing 6C, transcript variant X3	protein_coding
sig_diff_peak_209	chr11	120720887	120721128	241	1	1,	5.36	1.42	4.45	stop-codon	NM_153545.2	Lrrc45	217366	leucine rich repeat containing 45	protein_coding
sig_diff_peak_210	chr11	4941077	4941287	210	1	0,	7.81	1.39	6.74	exon	NM_010904.3	Nefh	380684	neurofilament, heavy polypeptide	protein_coding
sig_diff_peak_211	chr11	33156694	33159971	149	3	8,	3.59	-1.48	2.88	intron	NM_008722.3	Npm1	18148	nucleophosmin 1, transcript variant 1	protein_coding
sig_diff_peak_212	chr11	36007464	36007945	481	1	1,	2.34	-1.79	1.82	UTR3	XM_017314549.1	Tenm2	23964	teneurin transmembrane protein 2, transcript variant X16	protein_coding
sig_diff_peak_213	chr11	36008124	36008275	151	1	1,	2.89	2.43	2.28	stop-codon	XM_017314549.1	Tenm2	23964	teneurin transmembrane protein 2, transcript variant X16	protein_coding
sig_diff_peak_214	chr11	48816148	48816389	241	1	1,	3.73	-1.32	3	exon	XM_006532758.2	Trim41	211007	tripartite motif-containing 41, transcript variant X1	protein_coding
sig_diff_peak_215	chr11	59407679	59421574	181	2	0,	3.81	-1.56	3.07	intron	XM_006534025.3	Snap47	67826	synaptosomal-associated protein, 47, transcript variant X5	protein_coding
sig_diff_peak_216	chr11	69349037	69349799	151	3	0,	2.12	1.99	1.63	intron	XM_006532882.1	Chd3	216848	chromodomain helicase DNA binding protein 3, transcript variant X4	protein_coding
sig_diff_peak_217	chr11	69360648	69361102	181	2	4,	3.11	1.29	2.47	intron	XM_006532882.1	Chd3	216848	chromodomain helicase DNA binding protein 3, transcript variant X4	protein_coding
sig_diff_peak_218	chr11	96819447	96819747	300	1	0,	12.1	-1.47	10.9	exon	NM_001130454.1	Nfe2l1	18023	nuclear factor, erythroid derived 2,-like 1, transcript variant 4	protein_coding
sig_diff_peak_219	chr11	97512155	97512276	121	1	1,	8.15	3.18	7.06	UTR3	XM_017314670.1	Srcin1	56013	SRC kinase signaling inhibitor 1, transcript variant X6	protein_coding
sig_diff_peak_220	chr11	102309704	102310205	120	3	5,	4.1	-3.77	3.33	intron	NM_011551.6	Ubtf	21429	upstream binding transcription factor, RNA polymerase I, transcript variant 1	protein_coding
sig_diff_peak_221	chr11	102481094	102481784	690	1	0,	2.16	1.03	1.67	exon	XM_017314541.1	Gpatch8	237943	G patch domain containing 8, transcript variant X5	protein_coding
sig_diff_peak_222	chr11	102500856	102507473	121	2	1,	434	-8.44	434	intron	XM_017314540.1	Gpatch8	237943	G patch domain containing 8, transcript variant X3	protein_coding
sig_diff_peak_223	chr11	102531318	102538355	121	3	4,	434	6.29	434	intron	XM_006533248.1	Gpatch8	237943	G patch domain containing 8, transcript variant X4	protein_coding
sig_diff_peak_224	chr12	3367164	3367375	211	1	1,	2.2	2.35	1.7	exon	NM_008445.2	Kif3c	16570	kinesin family member 3C	protein_coding
sig_diff_peak_225	chr12	7985375	7986177	121	2	6,	6.55	2.94	5.55	intron	NM_009693.2	Apob	238055	apolipoprotein B	protein_coding
sig_diff_peak_226	chr12	7991382	7992931	211	2	7,	1.74	1.26	1.33	intron	NM_009693.2	Apob	238055	apolipoprotein B	protein_coding
sig_diff_peak_227	chr12	7993020	7997902	480	4	4,	1.74	-1.36	1.33	exon	XM_006515078.2	Apob	238055	apolipoprotein B, transcript variant X1	protein_coding
sig_diff_peak_228	chr12	8001943	8002188	121	2	0,	4.74	2.42	3.9	intron	NM_009693.2	Apob	238055	apolipoprotein B	protein_coding
sig_diff_peak_229	chr12	44598630	44598751	121	1	1,	1.77	-4	1.35	stop-codon	XM_006515961.3	Nrcam	319504	neuronal cell adhesion molecule, transcript variant X27	protein_coding
sig_diff_peak_230	chr12	77410149	77410300	151	1	1,	5.13	3.06	4.25	UTR5	NM_001252616.1	Fut8	53618	fucosyltransferase 8, transcript variant 4	protein_coding
sig_diff_peak_231	chr12	88795792	88850280	121	3	2,	434	-8.95	434	intron	XM_006515550.1	Nrxn3	18191	neurexin III, transcript variant X18	protein_coding
sig_diff_peak_232	chr12	89976479	90169080	210	2	1,	434	4.96	434	intron	XM_006515540.1	Nrxn3	18191	neurexin III, transcript variant X7	protein_coding
sig_diff_peak_233	chr12	104340521	104340729	208	1	8,	1.85	-1.59	1.41	exon	NM_011458.2	Serpina3k	20714	serine (or cysteine) peptidase inhibitor, clade A, member 3K	protein_coding
sig_diff_peak_234	chr12	104344226	104345326	148	2	4,	2.52	-1.03	1.96	intron	NM_011458.2	Serpina3k	20714	serine (or cysteine) peptidase inhibitor, clade A, member 3K	protein_coding
sig_diff_peak_235	chr12	109660760	109660999	239	1	9,	7.15	-2.24	6.11	exon	NR_028261.1	Rian	75745	RNA imprinted and accumulated in nucleus	lncRNA
sig_diff_peak_236	chr12	110869109	110869229	120	1	0,	1.97	-1.07	1.51	stop-codon	NM_028365.2	Zfp839	72805	zinc finger protein 839, transcript variant 1	protein_coding
sig_diff_peak_237	chr12	27065633	27065754	121	1	1,	2.36	-1.93	1.83	exon	XR_001780585.1	Gm30515	102632444	predicted gene, 30515, transcript variant X9	lncRNA
sig_diff_peak_238	chr12	100911548	100911669	121	1	1,	434	6.94	434	UTR3	XM_006516187.3	Ccdc88c	68339	coiled-coil domain containing 88C, transcript variant X1	protein_coding
sig_diff_peak_239	chr12	100945116	100945296	180	1	0,	2.78	-4.31	2.2	exon	XM_006516187.3	Ccdc88c	68339	coiled-coil domain containing 88C, transcript variant X1	protein_coding
sig_diff_peak_240	chr12	110692279	110692736	301	2	3,	6.16	-1.01	5.19	intron	NM_010480.5	Hsp90aa1	15519	heat shock protein 90, alpha (cytosolic), class A member 1	protein_coding
sig_diff_peak_241	chr13	14164899	14170086	211	2	8,	2.43	-2.5	1.88	intron	NM_198122.2	Arid4b	94246	AT rich interactive domain 4B (RBP1-like), transcript variant 2	protein_coding
sig_diff_peak_242	chr13	14187366	14187546	180	1	0,	8.33	-4.79	7.23	exon	NM_194262.2	Arid4b	94246	AT rich interactive domain 4B (RBP1-like), transcript variant 1	protein_coding
sig_diff_peak_243	chr13	14187874	14191978	301	3	0,	2.29	-2.44	1.77	intron	XM_017315648.1	Arid4b	94246	AT rich interactive domain 4B (RBP1-like), transcript variant X3	protein_coding
sig_diff_peak_244	chr13	37947012	37947342	330	1	0,	2.67	-1.15	2.09	exon	XM_006516757.3	Rreb1	68750	ras responsive element binding protein 1, transcript variant X8	protein_coding
sig_diff_peak_245	chr13	97246573	97246693	120	1	0,	3.08	1.08	2.45	exon	NM_007930.4	Enc1	13803	ectodermal-neural cortex 1	protein_coding
sig_diff_peak_246	chr13	109953989	109954170	181	1	1,	11.5	-2.2	10.3	UTR3	NM_011056.3	Pde4d	238871	phosphodiesterase 4D, cAMP specific	protein_coding
sig_diff_peak_247	chr13	14229616	14229737	121	1	1,	434	7.98	434	UTR3	XM_017315651.1	Hecw1	94253	HECT, C2 and WW domain containing E3 ubiquitin protein ligase 1, transcript variant X11	protein_coding
sig_diff_peak_248	chr13	52507742	52508011	269	1	9,	13.3	1.35	12.1	exon	XM_006516950.3	Diras2	68203	DIRAS family, GTP-binding RAS-like 2, transcript variant X1	protein_coding
sig_diff_peak_249	chr13	54598758	54599118	150	2	5,	3.36	-1.29	2.68	intron	NM_028870.3	Cltb	74325	clathrin, light polypeptide (Lcb)	protein_coding
sig_diff_peak_250	chr13	99425272	99427220	691	2	2,	4.93	-1.02	4.07	intron	NM_008634.2	Map1b	17755	microtubule-associated protein 1B	protein_coding
sig_diff_peak_251	chr14	24492104	24493580	210	2	8,	2.49	-1.33	1.94	intron	XR_001781098.1	Rps24	20088	ribosomal protein S24, transcript variant X1	protein_coding
sig_diff_peak_252	chr14	41123624	41123744	120	1	0,	1.87	1.81	1.43	UTR3	NM_133653.3	Mat1a	11720	methionine adenosyltransferase I, alpha	protein_coding
sig_diff_peak_253	chr14	49172878	49173029	151	1	1,	434	1.12	434	exon	XM_006519542.3	Naa30	70646	N(alpha)-acetyltransferase 30, NatC catalytic subunit, transcript variant X1	protein_coding
sig_diff_peak_254	chr14	51104810	51105168	358	1	8,	2.5	1.56	1.95	exon	NM_021472.4	Rnase4	58809	ribonuclease, RNase A family 4, transcript variant 1	protein_coding
sig_diff_peak_255	chr14	75330186	75330546	360	1	0,	2.88	-3.49	2.27	exon	XM_006519446.3	Zc3h13	67302	zinc finger CCCH type containing 13, transcript variant X2	protein_coding
sig_diff_peak_256	chr14	75331828	75335981	450	2	0,	3.37	3.93	2.69	intron	XM_006519447.3	Zc3h13	67302	zinc finger CCCH type containing 13, transcript variant X3	protein_coding
sig_diff_peak_257	chr14	117976918	117977069	151	1	1,	2.02	-1.27	1.55	UTR3	NM_001079844.2	Gpc6	23888	glypican 6, transcript variant 1	protein_coding
sig_diff_peak_258	chr14	25321987	25322108	121	1	1,	2.27	1.05	1.77	exon	XR_001781190.1	Zmiz1os1	414118	Zmiz1 opposite strand 1, transcript variant X2	misc_RNA
sig_diff_peak_259	chr14	31171826	31172036	210	1	0,	2.29	1.07	1.78	exon	NM_022656.2	Nisch	64652	nischarin	protein_coding
sig_diff_peak_260	chr14	54644000	54644181	181	1	1,	1.81	2.95	1.38	exon	NM_001242606.1	Acin1	56215	apoptotic chromatin condensation inducer 1, transcript variant 6	protein_coding
sig_diff_peak_261	chr14	54646773	54650055	241	3	5,	5	1.03	4.12	intron	NM_001085473.2	Acin1	56215	apoptotic chromatin condensation inducer 1, transcript variant 4	protein_coding
sig_diff_peak_262	chr14	54650593	54650774	181	1	1,	3.24	2.19	2.58	stop-codon	XM_006519299.3	Acin1	56215	apoptotic chromatin condensation inducer 1, transcript variant X4	protein_coding
sig_diff_peak_263	chr14	54662246	54663669	120	2	3,	3.23	-5.17	2.57	intron	NM_001085473.2	Acin1	56215	apoptotic chromatin condensation inducer 1, transcript variant 4	protein_coding
sig_diff_peak_264	chr14	59560584	59560735	151	1	1,	434	6.67	434	UTR3	XM_017316210.1	Cdadc1	71891	cytidine and dCMP deaminase domain containing 1, transcript variant X6	protein_coding
sig_diff_peak_265	chr14	70583471	70583860	389	1	9,	2.07	3	1.6	UTR3	XM_006518998.2	Fam160b2	239170	family with sequence similarity 160, member B2, transcript variant X1	protein_coding
sig_diff_peak_266	chr14	70584575	70584785	210	1	0,	434	-8.17	434	UTR3	XM_006518998.2	Fam160b2	239170	family with sequence similarity 160, member B2, transcript variant X1	protein_coding
sig_diff_peak_267	chr14	104478130	104478251	121	1	1,	1.79	-1.01	1.36	UTR3	NM_026047.4	Rnf219	72486	ring finger protein 219	protein_coding
sig_diff_peak_268	chr14	118982423	118982544	121	1	1,	2	-1.1	1.54	UTR3	XM_017316123.1	Uggt2	66435	UDP-glucose glycoprotein glucosyltransferase 2, transcript variant X8	protein_coding
sig_diff_peak_269	chr15	82286475	82289288	151	2	4,	2.1	1.99	1.62	intron	XM_017316608.1	Sept3	24050	septin 3, transcript variant X2	protein_coding
sig_diff_peak_270	chr15	101045458	101045728	270	1	0,	3.21	1.31	2.55	UTR3	XM_006520655.1	Scn8a	20273	sodium channel, voltage-gated, type VIII, alpha, transcript variant X8	protein_coding
sig_diff_peak_271	chr15	37367219	37367340	121	1	1,	8.28	1.66	7.18	UTR3	XM_017316695.1	Ncald	52589	neurocalcin delta, transcript variant X15	protein_coding
sig_diff_peak_272	chr15	51966615	51968444	359	3	4,	1.92	1.96	1.47	intron	XM_006520645.1	Rad21	19357	RAD21 cohesin complex component, transcript variant X2	protein_coding
sig_diff_peak_273	chr15	72806708	72806889	181	1	1,	5.18	1.65	4.29	exon	NR_002864.1	Peg13	353342	paternally expressed 13	lncRNA
sig_diff_peak_274	chr15	76177661	76177842	181	1	1,	434	2.34	434	exon	NM_001164203.1	Plec	18810	plectin, transcript variant 12	protein_coding
sig_diff_peak_275	chr15	76180433	76180584	151	1	1,	2.27	1.84	1.76	exon	NM_001164203.1	Plec	18810	plectin, transcript variant 12	protein_coding
sig_diff_peak_276	chr15	79484961	79485082	121	1	1,	4.56	2.68	3.75	exon	XM_006520487.3	Kcnj4	16520	potassium inwardly-rectifying channel, subfamily J, member 4, transcript variant X2	protein_coding
sig_diff_peak_277	chr15	96996859	96997010	151	1	1,	2.41	1.64	1.87	stop-codon	XM_006521346.3	Slc38a4	69354	solute carrier family 38, member 4, transcript variant X1	protein_coding
sig_diff_peak_278	chr16	22957488	22959222	121	2	2,	2.2	5.3	1.7	intron	NM_053176.2	Hrg	94175	histidine-rich glycoprotein	protein_coding
sig_diff_peak_279	chr16	23058368	23058489	121	1	1,	4.32	2.88	3.53	UTR5	NM_023125.3	Kng1	16644	kininogen 1, transcript variant 2	protein_coding
sig_diff_peak_280	chr16	36918983	36919254	271	1	1,	2.99	3.42	2.37	exon	NM_030035.1	Golgb1	224139	golgi autoantigen, golgin subfamily b, macrogolgin 1	protein_coding
sig_diff_peak_281	chr16	91655302	91655452	150	1	0,	2.21	6.18	1.71	exon	XR_001781800.1	Son	20658	Son DNA binding protein, transcript variant X5	protein_coding
sig_diff_peak_282	chr16	91659710	91659831	121	1	1,	434	-2.76	434	exon	XR_001781800.1	Son	20658	Son DNA binding protein, transcript variant X5	protein_coding
sig_diff_peak_283	chr16	91660040	91660250	210	1	0,	2.28	1.25	1.77	exon	XR_001781800.1	Son	20658	Son DNA binding protein, transcript variant X5	protein_coding
sig_diff_peak_284	chr16	29395641	29395762	121	1	1,	3.01	-1.37	2.38	exon	XR_001781812.1	Atp13a4	224079	ATPase type 13A4, transcript variant X5	protein_coding
sig_diff_peak_285	chr16	33970422	33970543	121	1	1,	434	-6.44	434	UTR3	XM_006522386.3	Kalrn	545156	kalirin, RhoGEF kinase, transcript variant X41	protein_coding
sig_diff_peak_286	chr16	33975822	33975943	121	1	1,	434	-7.53	434	exon	XM_006522386.3	Kalrn	545156	kalirin, RhoGEF kinase, transcript variant X41	protein_coding
sig_diff_peak_287	chr16	34014196	34016494	121	2	3,	434	8.77	434	intron	XM_017317079.1	Kalrn	545156	kalirin, RhoGEF kinase, transcript variant X37	protein_coding
sig_diff_peak_288	chr16	34035138	34039944	151	3	6,	1.79	4.18	1.36	intron	XM_017317079.1	Kalrn	545156	kalirin, RhoGEF kinase, transcript variant X37	protein_coding
sig_diff_peak_289	chr17	23816955	23817076	121	1	1,	4.14	2.06	3.38	exon	XM_006525078.3	Srrm2	75956	serine/arginine repetitive matrix 2, transcript variant X3	protein_coding
sig_diff_peak_290	chr17	23818425	23818786	361	1	1,	3.6	-2.05	2.88	exon	XM_006525078.3	Srrm2	75956	serine/arginine repetitive matrix 2, transcript variant X3	protein_coding
sig_diff_peak_291	chr17	25820818	25820968	150	1	0,	2.81	-1.25	2.21	UTR3	NM_001164225.1	Fbxl16	214931	F-box and leucine-rich repeat protein 16	protein_coding
sig_diff_peak_292	chr17	26955077	26957000	121	3	8,	1.97	2.17	1.51	intron	XM_006524245.2	Syngap1	240057	synaptic Ras GTPase activating protein 1 homolog (rat), transcript variant X12	protein_coding
sig_diff_peak_293	chr17	26970663	26970814	151	1	1,	5.74	1.1	4.81	stop-codon	XM_006524240.1	Syngap1	240057	synaptic Ras GTPase activating protein 1 homolog (rat), transcript variant X6	protein_coding
sig_diff_peak_294	chr17	6739381	6739693	150	2	4,	3.46	-2.39	2.76	intron	NM_009510.2	Ezr	22350	ezrin	protein_coding
sig_diff_peak_295	chr17	11131239	11131390	151	1	1,	2.16	-1.59	1.67	exon	XR_876407.1	Gm41526	105246193	predicted gene, 41526	lncRNA
sig_diff_peak_296	chr17	23760734	23760855	121	1	1,	10.9	-1.09	9.68	exon	XM_006524082.3	Flywch1	224613	FLYWCH-type zinc finger 1, transcript variant X4	protein_coding
sig_diff_peak_297	chr17	29828645	29828766	121	1	1,	2.22	1.91	1.72	exon	XR_385376.3	Mdga1	74762	MAM domain containing glycosylphosphatidylinositol anchor 1, transcript variant X4	protein_coding
sig_diff_peak_298	chr17	33996428	33996548	120	1	0,	1.74	1.44	1.32	stop-codon	XM_017317259.1	H2-K1	14972	histocompatibility 2, K1, K region, transcript variant X10	protein_coding
sig_diff_peak_299	chr17	46467140	46467500	360	1	0,	4.76	-1.17	3.92	exon	XM_006523445.2	Ttbk1	106763	tau tubulin kinase 1, transcript variant X1	protein_coding
sig_diff_peak_300	chr17	46473671	46476939	151	3	0,	4.38	3.39	3.58	intron	NM_001162864.1	Ttbk1	106763	tau tubulin kinase 1	protein_coding
sig_diff_peak_301	chr17	46801106	46801227	121	1	1,	1.75	-1.71	1.34	stop-codon	XM_017317377.1	Gltscr1l	210982	GLTSCR1-like, transcript variant X8	protein_coding
sig_diff_peak_302	chr17	46801405	46801765	360	1	0,	2.45	-1.7	1.9	exon	XM_017317377.1	Gltscr1l	210982	GLTSCR1-like, transcript variant X8	protein_coding
sig_diff_peak_303	chr17	56124554	56124675	121	1	1,	4.49	-1.99	3.68	exon	NM_013662.2	Sema6b	20359	sema domain, transmembrane domain (TM), and cytoplasmic domain, (semaphorin) 6B, transcript variant 1	protein_coding
sig_diff_peak_304	chr17	57225259	57226193	150	3	8,	3.86	-1.86	3.12	intron	NM_009778.3	C3	12266	complement component 3	protein_coding
sig_diff_peak_305	chr17	65864433	65864554	121	1	1,	1.97	2.09	1.52	exon	NM_001198949.1	Ralbp1	19765	ralA binding protein 1, transcript variant 2	protein_coding
sig_diff_peak_306	chr17	65967949	65968130	181	1	1,	3.34	6.73	2.66	stop-codon	XM_006523396.3	Ankrd12	106585	ankyrin repeat domain 12, transcript variant X4	protein_coding
sig_diff_peak_307	chr17	65986652	65986893	241	1	1,	434	2	434	exon	XM_006523395.3	Ankrd12	106585	ankyrin repeat domain 12, transcript variant X3	protein_coding
sig_diff_peak_308	chr17	90035652	90035803	151	1	1,	434	5.09	434	UTR3	XM_017317307.1	Nrxn1	18189	neurexin I, transcript variant X16	protein_coding
sig_diff_peak_309	chr17	90036642	90037183	541	1	1,	1.99	-1.37	1.53	stop-codon	XM_017317307.1	Nrxn1	18189	neurexin I, transcript variant X16	protein_coding
sig_diff_peak_310	chr17	90455658	90455809	151	1	1,	434	-7.93	434	UTR5	XM_017317314.1	Nrxn1	18189	neurexin I, transcript variant X24	protein_coding
sig_diff_peak_311	chr18	36287288	36287528	240	1	0,	8.71	3.98	7.58	exon	NM_008989.3	Pura	19290	purine rich element binding protein A	protein_coding
sig_diff_peak_312	chr18	60985219	60985399	180	1	0,	3.15	-1.81	2.51	UTR3	NM_001286809.1	Camk2a	12322	calcium/calmodulin-dependent protein kinase II alpha, transcript variant 3	protein_coding
sig_diff_peak_313	chr18	60987523	60987673	150	1	0,	3.54	-1.82	2.84	UTR3	NM_001286809.1	Camk2a	12322	calcium/calmodulin-dependent protein kinase II alpha, transcript variant 3	protein_coding
sig_diff_peak_314	chr18	12756231	12757682	151	2	5,	5.19	1.34	4.29	intron	XM_017317962.1	Osbpl1a	64291	oxysterol binding protein-like 1A, transcript variant X7	protein_coding
sig_diff_peak_315	chr18	25478548	25478729	181	1	1,	6.95	-1.44	5.93	UTR3	XM_006525517.2	Celf4	108013	CUGBP, Elav-like family member 4, transcript variant X40	protein_coding
sig_diff_peak_316	chr18	25680697	25680818	121	1	1,	434	-4.72	434	UTR5	XM_017317802.1	Celf4	108013	CUGBP, Elav-like family member 4, transcript variant X45	protein_coding
sig_diff_peak_317	chr18	25753471	25753622	151	1	1,	4.4	3.18	3.6	exon	XM_006525517.2	Celf4	108013	CUGBP, Elav-like family member 4, transcript variant X40	protein_coding
sig_diff_peak_318	chr19	4748071	4748647	180	2	4,	3.15	1.06	2.51	intron	NM_021287.1	Sptbn2	20743	spectrin beta, non-erythrocytic 2	protein_coding
sig_diff_peak_319	chr19	26654402	26676662	630	7	9,	3.37	1.58	2.68	intron	XM_006527282.3	Smarca2	67155	SWI/SNF related, matrix associated, actin dependent regulator of chromatin, subfamily a, member 2, transcript variant X2	protein_coding
sig_diff_peak_320	chr19	36877257	36877408	151	1	1,	3.31	-1.71	2.64	stop-codon	XM_011247382.2	Tnks2	74493	tankyrase, TRF1-interacting ankyrin-related ADP-ribose polymerase 2, transcript variant X3	protein_coding
sig_diff_peak_321	chr19	45026097	45026277	180	1	0,	2.51	2.2	1.95	exon	XM_006527005.3	Lzts2	226154	leucine zipper, putative tumor suppressor 2, transcript variant X2	protein_coding
sig_diff_peak_322	chr19	46079926	46082281	448	4	4,	3.12	3.26	2.48	intron	NM_053086.3	Nolc1	70769	nucleolar and coiled-body phosphoprotein 1, transcript variant 1	protein_coding
sig_diff_peak_323	chr19	5081398	5081608	210	1	0,	2.98	-1.1	2.36	UTR3	NM_001001885.1	Tmem151a	381199	transmembrane protein 151A	protein_coding
sig_diff_peak_324	chr19	5274519	5275080	211	3	7,	1.99	1.31	1.53	exon	NM_030109.2	Sf3b2	319322	splicing factor 3b, subunit 2	protein_coding
sig_diff_peak_325	chr19	5284627	5286272	181	2	4,	3.71	2.41	2.98	intron	XM_006531771.3	Sf3b2	319322	splicing factor 3b, subunit 2, transcript variant X1	protein_coding
sig_diff_peak_326	chr19	5456604	5456845	241	1	1,	2.07	-1.72	1.6	stop-codon	NM_198616.4	Ccdc85b	240514	coiled-coil domain containing 85B, transcript variant 1	protein_coding
sig_diff_peak_327	chr19	46888825	46888946	121	1	1,	2.44	-3.31	1.89	stop-codon	NM_029810.4	Nt5c2	76952	5'-nucleotidase, cytosolic II, transcript variant 3	protein_coding
sig_diff_peak_328	chrX	101444720	101446128	120	3	0,	5.22	-1.64	4.32	intron	NM_001252518.1	Nono	53610	non-POU-domain-containing, octamer binding protein, transcript variant 2	protein_coding
sig_diff_peak_329	chrX	159489311	159490731	240	2	2,	1.89	-1.11	1.45	intron	XM_006528995.3	Map7d2	78283	MAP7 domain containing 2, transcript variant X3	protein_coding
sig_diff_peak_330	chrX	85703405	85703526	121	1	1,	434	6.21	434	UTR3	NM_001294138.1	Gk	14933	glycerol kinase, transcript variant 3	protein_coding
sig_diff_peak_331	chrX	85714392	85715739	121	2	5,	5.19	3.39	4.29	intron	XM_006527829.3	Gk	14933	glycerol kinase, transcript variant X1	protein_coding
sig_diff_peak_332	chrX	105820800	105823744	120	2	6,	434	6.54	434	intron	XM_011247560.1	Atrx	22589	alpha thalassemia/mental retardation syndrome X-linked, transcript variant X1	protein_coding
sig_diff_peak_333	chrX	105875203	105875503	300	1	0,	2.02	-2.68	1.55	exon	XM_011247565.2	Atrx	22589	alpha thalassemia/mental retardation syndrome X-linked, transcript variant X7	protein_coding
sig_diff_peak_334	chrX	135209301	135209507	206	1	6,	3.16	1.5	2.52	exon	NM_025355.4	Tceal6	66104	transcription elongation factor A (SII)-like 6	protein_coding
sig_diff_peak_335	chrX	136734019	136734199	180	1	0,	2.78	1.64	2.2	exon	NM_001168228.1	Morf4l2	56397	mortality factor 4 like 2, transcript variant 5	protein_coding
