# Supplementary material for: Astrocytic ALKBH5 in stress response contributes to depressive-like behaviors in mice
Source: Nat Commun. 2024 May 21;15:4347. doi: 10.1038/s41467-024-48730-2 (PMC11109195; doi:10.1038/s41467-024-48730-2)
Supplement: Supplementary file 7 — Supplementary Data 4 [file 41467_2024_48730_MOESM7_ESM.xlsx]

## Sheet: FIG1
Fig 1a	Human blood
	Ctrl	MDD		P value
Mettl3	1± 0.05356 (n=36)	0.9748±0.1444 (n=30)	Mann-Whitney test	0.1519
Mettl14	1± 0.06586 (n=36)	1.304±0.1587 (n=30)	Mann-Whitney test	0.2404
FTO	1±0.0645 (n=36)	0.7531±0.07968 (n=30)	Mann-Whitney test	0.0111
Alkbh5	1±0.08232 (n=36)	1.708±0.1542 (n=30)	Mann-Whitney test	0.0003
Ythdf1	1±0.1036 (n=36)	1.130±0.1848 (n=30)	Mann-Whitney test	0.9033
Ythdf2	1±0.06323 (n=36)	1.180±0.2352 (n=30)	Mann-Whitney test	0.8629
Fig 1b
	logFC	AveExpr	t	P.Value
ALKBH5	3.94614	105.092	2.40241	0.0202945
HNRNPA2B1	-10.3982	139.869	-1.43907	0.156765
METTL3	-0.602517	17.0682	-1.35951	0.180479
HNRNPC	2.86753	157.307	1.29965	0.200066
YTHDF2	2.04545	44.2701	1.25244	0.216611
FTO	1.24654	50.4686	1.08088	0.28527
YTHDF1	0.602361	37.1535	0.937481	0.353308
YTHDF3	0.975994	50.5145	0.800547	0.427426
YTHDC1	-1.1701	69.6226	-0.684005	0.497334
METTL14	-0.306873	25.487	-0.385978	0.701256
WTAP	-0.179199	31.5867	-0.306274	0.76075
Fig 1c
	Ctrl	Sus	Res		F value		P value	Ctrl. and Sus.	Ctrl. and Res.	Sus. and Res.
Mettl3	1±0.1232 (n=6)	0.2896±0.08637 (n=6)	0.2102±0.06797 (n=6)	One-way ANOVA	F (2, 15) = 20.82	Bonferroni's multiple comparisons test	<0.0001	0.0003	<0.0001	>0.9999
Mettl14	1±0.2228 (n=6)	0.9504±0.2984 (n=6)	0.8857±0.1646 (n=6)		F (2, 15) = 0.05943		0.9425	>0.9999	>0.9999	>0.9999
FTO	1±0.1975 (n=6)	0.3759±0.1088 (n=6)	0.5566±0.1082 (n=6)		F (2, 15) = 4.946		0.0224	0.024	0.1391	>0.9999
Alkbh5	1±0.2808 (n=6)	2.835±0.6463 (n=6)	1.253±0.3499 (n=6)		F (2, 15) = 4.791		0.0246	0.0361	>0.9999	0.0793
Ythdf1	1 0.1789 (n=6)	1.073±0.2832 (n=6)	1.037±0.3615 (n=6)		F (2, 15) = 0.01638		0.9838	>0.9999	>0.9999	>0.9999
Ythdf2	1±0.2292 (n=6)	0.5914±0.07702 (n=6)	0.9166±0.295 (n=6)		F (2, 15) = 0.9610		0.4048	0.6278	>0.9999	0.939
Fig 1d
	Ctrl	Sus	Res		F value		P value	Ctrl. and Sus.	Ctrl. and Res.	Sus. and Res.
Mettl3	1±0.09538 (n=6)	0.1449±0.05693 (n=6)	0.158±0.07733 (n=6)	One-way ANOVA	F (2, 15) = 39.31	Bonferroni's multiple comparisons test	<0.0001	<0.0001	<0.0001	>0.9999
Mettl14	1±0.1198 (n=6)	1.432±0.0886 (n=6)	1.27±0.2296 (n=6)		F (2, 15) = 1.905		0.1831	0.2174	0.7387	>0.9999
Wtap	1±0.03783 (n=6)	1.014±0.05578 (n=6)	1.065±0.03003 (n=6)		F (2, 15) = 0.6325		0.5448	>0.9999	0.9035	>0.9999
Alkbh5	1±0.09557 (n=6)	1.979±0.2151 (n=6)	1.477±0.2456 (n=6)		F (2, 15) = 6.210		0.0108	0.0092	0.3194	0.2728
FTO	1±0.2082 (n=6)	1.895±0.5258 (n=6)	2.13±0.4928 (n=6)		F (2, 15) = 1.896		0.1844	0.4941	0.2543	>0.9999
Ythdf1	1±0.05582 (n=6)	1.051±0.1363 (n=6)	1.085±0.152 (n=6)		F (2, 15) = 0.1237		0.8845	>0.9999	>0.9999	>0.9999
Ythdf2	1±0.09026 (n=6)	0.8132±0.0832 (n=6)	0.9365±0.1103 (n=6)		F (2, 15) = 0.9931		0.3935	0.5582	>0.9999	>0.9999
Ythdc1	1±0.09959 (n=6)	1.396±0.3304 (n=6)	0.9219±0.0705 (n=6)		F (2, 15) = 0.8019		0.4668	>0.9999	>0.9999	0.7138
Hnrnpa2B1	1±0.02245 (n=6)	1.11±0.07322 (n=6)	1.92±0.6187 (n=6)		F (2, 15) = 1.951		0.1766	>0.9999	0.2719	0.3963
Hnrnpc	1±0.05175 (n=6)	1.009±0.08532 (n=6)	1.092±0.2239 (n=6)		F (2, 15) = 0.1270		0.8816	>0.9999	>0.9999	>0.9999
Fig 1f
	Ctrl	Sus	Res		F value		P value	Ctrl. and Sus.	Ctrl. and Res.	Sus. and Res.
Alkbh5	1±0.0644 (n=8)	1.297±0.08841 (n=6)	0.9495±0.0648 (n=6)	One-way ANOVA	F (2, 17) = 6.243	Bonferroni's multiple comparisons test	0.0093	0.0271	>0.9999	0.015
Fig 1g
	Ctrl	Sus	Res		F value		P value	Ctrl. and Sus.	Ctrl. and Res.	Sus. and Res.
m6A level	0.02122±0.0008309 (n=6)	0.01755±0.0003906 (n=6)	0.01853±0.0008771(n=6)	One-way ANOVA	F (2, 15) = 6.726	Bonferroni's multiple comparisons test	0.0082	0.0089	0.0607	>0.9999
Fig. 1e
	Ctrl			Res			Sus
	R2	P value	Equation	R squared	P value	Equation	R squared	P value	Equation
Mettl3	0.002997	0.918	Y = 0.2478*X + 0.7308	0.0001862	0.9795	Y = 0.005488*X + 0.1493	0.1765	0.4069	Y = 0.2049*X + 0.03864
Mettl14	0.1481	0.4512	Y = 2.188*X - 1.377	0.2648	0.2962	Y = -0.6145*X + 2.248	0.06734	0.6195	Y = 0.4469*X + 1.367
Wtaplong	0.4774	0.1285	Y = 0.2321*X + 0.7479	0.02787	0.7519	Y = 0.09740*X + 0.8401	0.009967	0.8507	Y = -0.08575*X + 1.341
Alkbh5	0.7178	0.0332	Y = -3.842*X - 3.174	0.7459	0.0266	Y = -1.103*X + 3.235	0.836	0.0107	Y = -1.685*X + 2.853
FTO	0.05481	0.6552	Y = 2.313*X - 1.512	0.1647	0.4247	Y = 1.040*X + 0.4734	0.8623	0.0075	Y = -4.182*X + 4.064
Ythdf1	0.2704	0.2903	Y = -1.378*X + 2.496	0.7296	0.0304	Y = 0.6753*X + 0.009627	0.2424	0.3212	Y = 0.5749*X + 0.7531
Ythdf2	0.3439	0.2212	Y = -2.512*X + 3.729	0.2152	0.3541	Y = 0.2663*X + 0.5124	0.2273	0.3391	Y = -0.3397*X + 0.9895
Ythdf3	0.2883	0.272	Y = -2.197*X + 3.386	0.2304	0.3353	Y = -1.359*X + 3.913	0.07487	0.5998	Y = 0.3331*X + 0.8897
Ythdc1	0.03313	0.73	Y = -0.8603*X + 1.935	0.1321	0.4789	Y = 0.1333*X + 0.7096	0.2763	0.2842	Y = 1.487*X + 0.6242
Hnrnpa2B1	0.1912	0.3859	Y = -0.4658*X + 1.506	0.2661	0.2948	Y = -1.304*X + 3.831	0.3049	0.256	Y = 0.3463*X + 0.9301
Hnrnpc	0.05682	0.6492	Y = -0.5854*X + 1.636	0.1501	0.4479	Y = -0.4513*X + 1.810	0.1516	0.4455	Y = 0.2845*X + 0.8617
Fig 1h
	Ctrl	LPS		t value	P value
Alkbh5	1±0.03447 (n=6)	1.163±0.05875 (n=6)	two-sided unpaired t-test	2.391	0.0379
Fig 1i-j
	0	0.5	1	5		F value		P value	0 and 0.5	0 and 1	0 and 5
Astrocyte (DXMS)	1±0.07592 (n=6)	1.197±0.04589 (n=6)	1.356±0.1092 (n=6)	1.437±0.08888 (n=6)	One-way ANOVA	F (3, 20) = 5.375	Bonferroni's multiple comparisons test	0.007	0.6532	0.04	0.0082
Neuron (DXMS)	1±0.02967 (n=6)	0.941±0.08306 (n=6)	1.02±0.07936 (n=6)	1.36±0.1139 (n=6)		F (3, 20) = 5.309		0.0074	>0.9999	>0.9999	0.0343
Endothelial Cell (DXMS)	1±0.0924 (n=6)	1.27±0.1482 (n=6)	0.8537±0.07573 (n=6)	0.7882±0.09265 (n=6)		F (3, 20) = 4.086		0.0205	0.5166	>0.9999	>0.9999
Astrocyte (LPS)	1±0.05487 (n=6)	1.351±0.05221 (n=6)	1.511±0.1129 (n=6)	1.679±0.06566 (n=6)		F (3, 20) = 14.71		<0.0001	0.0221	0.0007	<0.0001
Neuron (LPS)	1±0.06133 (n=6)	1.134±0.02455 (n=6)	1.332±0.0523 (n=6)	1.642±0.04488 (n=6)		F (3, 20) = 34.19		<0.0001	0.3649	0.0005	<0.0001
Endothelial Cell (LPS)	1±0.09008 (n=6)	1.13±0.1561 (n=6)	1.142±0.2794 (n=6)	0.7149±0.08582 (n=6)		F (3, 20) = 1.338		0.2903	>0.9999	>0.9999	>0.9999

## Sheet: FIG2
Fig 2h	protein level
Alkbh5	Ctrl	cKO		t value	P value
neuron	1±0.05982 (n=6)	0.8113±0.05728 (n=7)	two-sided unpaired t-test	2.272	0.0441
Fig 2c, i
Alkbh5	Ctrl	cKO		t value	P value
astrocyte	91.5±2.231 (n=6)	33.63±2.162 (n=6)	two-sided unpaired t-test	18.63	<0.0001
neuron	91.38±1.9 (n=6)	32.73±2.377 (n=6)		19.27	<0.0001
Fig 2d
Astrocyte cKO	Ctrl	Astrocyte cKO		t value	P value
Immobility time (s)	132.1±8.162 (n=11)	94.43±10.8 (n=12)	two-sided unpaired t-test	2.741	0.0122
Fig 2e	Astrocyte cKO
Social interaction time	Ctrl (s)	Astrocyte cKO (s)		Interaction (Group × Time)	P value	Post-hoc analyses	Ctrl Pre-CSDS VS Post-CSDS	cKO Pre-CSDS VS Post-CSDS	Ctrl Pre-CSDS VS cKO Pre-CSDS	Ctrl Post-CSDS VS cKO Post-CSDS
Pre-CSDS Target	85.043±5.4194 (n=12)	75.945±7.1432 (n=11)
Post-CSDS Target	40.677±5.7391 (n=12)	83.32±8.9577 (n=11)	Two-way ANOVA	F (1, 21) = 12.63	0.0019	Bonferroni's multiple comparisons test	0.0005	0.9818	0.316893	0.000538
Fig 2f	Astrocyte cKO
Sucrose preference	Ctrl (s)	Astrocyte cKO (s)		Interaction (Group × Time)	P value	Post-hoc analyses	Ctrl Pre-CSDS VS Post-CSDS	cKO Pre-CSDS VS Post-CSDS	Ctrl Pre-CSDS VS cKO Pre-CSDS	Ctrl Post-CSDS VS cKO Post-CSDS
Pre-CSDS Target	0.760±0.0431 (n=7)	0.778±0.0352 (n=9)
Post-CSDS Target	0.546±0.0471 (n=7)	0.878±0.0341 (n=9)	Two-way ANOVA	F (1, 28) = 15.85	0.0004	Bonferroni's multiple comparisons test	>0.9999	0.3905	0.007	<0.0001
Fig 2g
Astrocyte cKO	Ctrl	Astrocyte cKO		t value	P value
open arm	68.94±13.41 (n=12)	45.77±8.187 (n=12)	two-sided unpaired t-test	1.475	0.1544
closed arm	166.5±14.77 (n=12)	201.1±8.195 (n=12)		2.047	0.0528
Fig 2j
Neuron cKO	Ctrl	Neuron cKO		t value	P value
Immobility time (s)	104.6±9.448 (n=9)	114.9±8.466 (n=11)	two-sided unpaired t-test	0.8132	0.4267
Fig 2k
Social interaction time	Ctrl (s)	Neuron cKO (s)		Interaction (Group × Time)	P value	Post-hoc analyses	Ctrl Pre-CSDS VS Post-CSDS	cKO Pre-CSDS VS Post-CSDS	Ctrl Pre-CSDS VS cKO Pre-CSDS	Ctrl Post-CSDS VS cKO Post-CSDS
Pre-CSDS Target	86.87±5.8873 (n=8)	87.514±4.6513 (n=7)
Post-CSDS Target	60.492±9.4673 (n=8)	63.875±7.3745 (n=7)	Two-way ANOVA	F (1, 13) = 0.05177	0.8235	Bonferroni's multiple comparisons test	0.0137	0.0372	0.934272	0.787017
Fig 2l
Neuron cKO	Ctrl	Neuron cKO		t value	P value
open arm	67.3±9.053 (n=11)	38.52±7.948 (n=11)	two-sided unpaired t-test	2.377	0.0295
closed arm	156.4±15.95 (n=11)	171.4±8.512 (n=11)		0.9127	0.3768
Fig 2n
	Ctrl	EC cKO		t value	P value
Mean intensity	94.66±7.376 (n=25)	66±5.512 (n=25)	two-sided unpaired t-test	3.111	0.0031
Fig 2o
	Ctrl	EC cKO		t value	P value
Immobility time (s)	152.9±6.998 (n=19)	148.5±6.117 (n=22)	two-sided unpaired t-test	0.473	0.6388
Fig 2p
Social interaction time	Ctrl (s)	EC cKO (s)		Interaction (Group × Time)	P value	Post-hoc analyses	Ctrl Pre-CSDS VS Post-CSDS	cKO Pre-CSDS VS Post-CSDS	Ctrl Pre-CSDS VS cKO Pre-CSDS	Ctrl Post-CSDS VS cKO Post-CSDS
Pre-CSDS Target	84.646±7.096 (n=7)	71.413±6.226 (n=9)
Post-CSDS Target	42.72±7.048 (n=7)	51.636±11.92 (n=9)	Two-way ANOVA	F (1, 14) = 1.985	0.1806	Bonferroni's multiple comparisons test	0.0063	0.1558	0.5975	0.9631
Fig 2q
	Ctrl	EC cKO		t value	P value
open arm	66.26±7.166 (n=19)	63.62±5.773 (n=22)	two-sided unpaired t-test	0.2903	0.7731
closed arm	167.7±9.518 (n=19)	175.8±8.39 (n=22)		0.6415	0.525

## Sheet: FIG3
Fig 3c	protein level
	Ctrl	GFAP△Alkbh5		t value	P value
Alkbh5	1±0.04953 (n=6)	0.773±0.04532 (n=6)	two-sided unpaired t-test	3.381	0.007
Fig 3d
	Ctrl	GFAP△Alkbh5		t value	P value
Immobility time (s)	137±5.799 (n=11)	103.4±9.702 (n=12)	two-sided unpaired t-test	2.909	0.0084
Fig 3e
Social interaction time	Ctrl	GFAP△Alkbh5		Interaction (Group × Time)	P value	Post-hoc analyses	WT Pre-CSDS VS Post-CSDS	cKO Pre-CSDS VS Post-CSDS	WT Pre-CSDS VS cKO Pre-CSDS	WT Post-CSDS VS cKO Post-CSDS
Pre-CSDS Target	71.257±6.6604 (n=12)	68.004±6.3204 (n=11)
Post-CSDS Target	40.409±7.7382 (n=12)	100.68±8.1236 (n=11)	Two-way ANOVA	F (1, 21) = 25.66	<0.0001	Bonferroni's multiple comparisons test	0.0037	0.0033	0.727794	2.5e-05
Fig 3f
	Ctrl	GFAP△Alkbh5		t value	P value
open arm	61.97±10.42 (n=11)	91.85±16.06 (n=12)	two-sided unpaired t-test	1.53	0.141
closed arm	167±15.56 (n=11)	140.1±12.35 (n=12)		1.365	0.1868
Fig 3g
	Ctrl	GFAP△Alkbh5		t value	P value
Total distance (cm)	1004±52.65 (n=11)	1072±61.7 (n=12)	two-sided unpaired t-test	0.8282	0.4168
Fig 3h
	Ctrl	GFAP△Alkbh5		t value	P value
Dark duration(s)	208.7±15.45 (n=11)	215.7±9.394 (n=12)	two-sided unpaired t-test	0.3952	0.6967
Fig 3k	protein level
	Ctrl	OE		t value	P value
Alkbh5	1±0.08319 (n=5)	1.639±0.09577 (n=5)	two-sided unpaired t-test	5.04	0.001
Fig 3l
	Ctrl	OE		t value	P value
Immobility time (s)	134.7±8.441 (n=10)	158.4±6.586 (n=11)	two-sided unpaired t-test	2.182	0.0419
Fig 3m
Social interaction time	Ctrl	OE		Interaction (Group × Time)	P value	Post-hoc analyses	WT Pre-CSDS VS Post-CSDS	cKO Pre-CSDS VS Post-CSDS	WT Pre-CSDS VS cKO Pre-CSDS	WT Post-CSDS VS cKO Post-CSDS
Pre-CSDS Target	101.98±6.385 (n=8)	105.23±2.3705 (n=11)
Post-CSDS Target	101.83±7.0841 (n=8)	52.12±7.3621 (n=11)	Two-way ANOVA	F (1, 17) = 21.00	0.0003	Bonferroni's multiple comparisons test	0.9998	<0.0001	0.599401	0.000202
Fig 3n
	Ctrl	OE		t value	P value
open arm	90.68±10.62 (n=10)	101.2±14.56 (n=11)	two-sided unpaired t-test	0.5724	0.5738
closed arm	156.9±8.498 (n=10)	149.1±13.66 (n=11)		0.4773	0.6386
Fig 3o
	Ctrl	OE		t value	P value
Total distance (cm)	804.4±86.22 (n=10)	723.9±68.51 (n=11)	two-sided unpaired t-test	0.7373	0.47
Fig 3p
	Ctrl	OE		t value	P value
Dark duration(s)	129.7±15.86 (n=10)	148.5±11.98 (n=11)	two-sided unpaired t-test	0.9553	0.3514
Fig 3q
	Cre-Ctrl	cKO-Ctrl	cKO-OE		F value		P value	Cre-Ctrl. and cKO-Ctrl	Cre-Ctrl and cKO-OE	cKO-Ctrl and cKO-OE
Immobility time (s)	119.4±6.033 (n=10)	80.32±8.492 (n=10)	130.4±6.788 (n=10)	One-way ANOVA	F (2, 27) = 13.43	Bonferroni's multiple comparisons test	<0.0001	0.0019	0.5325	0.0001
Fig 3r
Social interaction time	Cre-Ctrl	cKO-Ctrl	cKO-OE		Interaction (Group × Time)	P value	Post-hoc analyses
Pre-CSDS Target	101.16±6.3268 (n=8)	76.607±4.1183 (n=15)	87.986±3.3969 (n=14)				Bonferroni's multiple comparisons test
Post-CSDS Target	51.435±13.21 (n=8)	73.387±8.1975 (n=15)	55.931±5.444 (n=14)	Two-way ANOVA	F (2, 34) = 4.615	0.0169
Fig 3s
	Cre-Ctrl	cKO-Ctrl	cKO-OE		F value		P value	Cre-Ctrl. and cKO-Ctrl	Cre-Ctrl and cKO-OE	cKO-Ctrl and cKO-OE
open arm	87.13±9.646 (n=9)	53.36±8.171 (n=10)	88.55±12.28 (n=9)	One-way ANOVA	F (2, 25) = 4.060	Bonferroni's multiple comparisons test	P=0.0297	0.0612	0.9947	0.0496
Fig 3t
	Cre-Ctrl	cKO-Ctrl	cKO-OE		F value		P value	Cre-Ctrl. and cKO-Ctrl	Cre-Ctrl and cKO-OE	cKO-Ctrl and cKO-OE
Total distance (cm)	785.9±64.92 (n=10)	779.6±77.67 (n=10)	775.1±78.58 (n=9)	One-way ANOVA	F (2, 26) = 0.005287	Bonferroni's multiple comparisons test	0.9947	0.998	0.9943	0.999
Fig 3u
	Cre-Ctrl	cKO-Ctrl	cKO-OE		F value		P value	Cre-Ctrl. and cKO-Ctrl	Cre-Ctrl and cKO-OE	cKO-Ctrl and cKO-OE
Dark duration(s)	206.7±14.77 (n=10)	231.8±16.13 (n=10)	250.2±7.267 (n=9)		F (2, 25) = 2.349		0.1162	0.4018	0.102	0.6434

## Sheet: FIG4
PeakID	chr	start	end	length	blockCount	blockSizes		log2(fold_change)		Region	Transcript	Gene	GeneID	Type
sig_diff_peak_1	chr1	34179072	34179192	120	1	0,	434	8.76	434	exon	XM_006495686.3	Dst	13518	protein_coding
sig_diff_peak_2	chr1	34186870	34188011	121	2	0,	434	-9.47	434	intron	XM_006495685.2	Dst	13518	protein_coding
sig_diff_peak_3	chr1	34188670	34188791	121	1	1,	434	-4.47	434	exon	XM_006495679.3	Dst	13518	protein_coding
sig_diff_peak_4	chr1	34197313	34198627	150	2	0,	434	1.66	434	intron	XM_006495678.3	Dst	13518	protein_coding
sig_diff_peak_5	chr1	34307942	34308062	120	1	0,	5.13	4.86	4.25	UTR3	XM_006495679.3	Dst	13518	protein_coding
sig_diff_peak_6	chr1	37998189	38018064	301	3	0,	3.34	-1.78	2.66	intron	NM_198303.2	Eif5b	226982	protein_coding
sig_diff_peak_7	chr1	39990272	39999908	210	3	1,	2.81	1.34	2.21	intron	XM_006496045.1	Map4k4	26921	protein_coding
sig_diff_peak_8	chr1	66362231	66381338	421	3	7,	1.82	-1.73	1.39	intron	NM_008632.2	Map2	17756	protein_coding
sig_diff_peak_9	chr1	66413522	66413643	121	1	1,	1.77	-4.74	1.35	exon	XM_006495756.2	Map2	17756	protein_coding
sig_diff_peak_10	chr1	66414271	66414512	241	1	1,	2.25	-1.76	1.75	exon	XM_006495756.2	Map2	17756	protein_coding
sig_diff_peak_11	chr1	66415890	66416778	511	3	7,	3.48	1.75	2.78	intron	XM_006495747.3	Map2	17756	protein_coding
sig_diff_peak_12	chr1	66439194	66439315	121	1	1,	434	-6.95	434	UTR3	XM_006495756.2	Map2	17756	protein_coding
sig_diff_peak_13	chr1	109982350	109982471	121	1	1,	2.69	-1.85	2.11	UTR5	XM_006529601.3	Cdh7	241201	protein_coding
sig_diff_peak_14	chr1	177447927	177448226	299	1	9,	3.56	-1.28	2.85	exon	XM_006496893.1	Zbtb18	30928	protein_coding
sig_diff_peak_15	chr1	194649540	194712206	121	2	3,	434	-6.07	434	intron	XR_373891.3	Plxna2	18845	protein_coding
sig_diff_peak_16	chr1	194815910	194816031	121	1	1,	434	-6.26	434	UTR3	NM_008882.2	Plxna2	18845	protein_coding
sig_diff_peak_17	chr1	140108521	140108671	150	1	0,	1.92	-1.38	1.48	exon	NM_009888.3	Cfh	12628	protein_coding
sig_diff_peak_18	chr1	152518910	152519031	121	1	1,	9.18	-1.94	8.04	stop-codon	XM_017319386.1	Rgl1	19731	protein_coding
sig_diff_peak_19	chr1	154395814	154395935	121	1	1,	434	9.14	434	UTR3	XM_017312730.1	Cacna1e	12290	protein_coding
sig_diff_peak_20	chr1	154397704	154397825	121	1	1,	7.78	-2.87	6.72	UTR3	XM_017312730.1	Cacna1e	12290	protein_coding
sig_diff_peak_21	chr1	164443210	164443330	120	1	0,	2.8	-1.77	2.21	exon	NM_009721.6	Atp1b1	11931	protein_coding
sig_diff_peak_22	chr1	172322792	172323002	210	1	0,	4.97	2.57	4.1	stop-codon	NM_008429.2	Kcnj9	16524	protein_coding
sig_diff_peak_23	chr2	6040127	6040529	150	2	7,	434	-8.75	434	intron	NM_001081132.1	Upf2	326622	protein_coding
sig_diff_peak_24	chr2	6050376	6051526	121	2	8,	2.15	1.85	1.66	intron	NM_001081132.1	Upf2	326622	protein_coding
sig_diff_peak_25	chr2	6051615	6055535	121	2	3,	15.7	-3.68	14.4	intron	NM_001081132.1	Upf2	326622	protein_coding
sig_diff_peak_26	chr2	49739172	49744420	271	4	6,	1.99	-1.06	1.53	intron	NM_008449.2	Kif5c	16574	protein_coding
sig_diff_peak_27	chr2	69743639	69743760	121	1	1,	434	-8.37	434	exon	XM_006499187.3	Ppig	228005	protein_coding
sig_diff_peak_28	chr2	97630892	97631073	181	1	1,	4.41	-4.91	3.61	exon	NM_001289742.1	Lrrc4c	241568	protein_coding
sig_diff_peak_29	chr2	102785685	102785956	271	1	1,	2.17	2	1.68	UTR3	NM_001077514.3	Slc1a2	20511	protein_coding
sig_diff_peak_30	chr2	121309035	121309246	211	1	1,	4.74	1.37	3.9	UTR3	NM_001173506.1	Map1a	17754	protein_coding
sig_diff_peak_31	chr2	129093033	129093570	537	1	7,	8.2	1.32	7.11	UTR3	NM_027192.2	Ttl	69737	protein_coding
sig_diff_peak_32	chr2	156537471	156540128	331	2	9,	3.62	1.66	2.9	intron	NM_001006664.3	Epb41l1	13821	protein_coding
sig_diff_peak_33	chr2	158385695	158385816	121	1	1,	1.94	1.74	1.49	exon	XR_001783006.1	Snhg11	319317	protein_coding
sig_diff_peak_34	chr2	167978071	167978192	121	1	1,	3.21	-3.59	2.56	UTR3	NM_011201.3	Ptpn1	19246	protein_coding
sig_diff_peak_35	chr2	174337790	174337910	120	1	0,	1.83	4.13	1.4	UTR3	NM_019690.3	Gnas	14683	protein_coding
sig_diff_peak_36	chr2	20848158	20848279	121	1	1,	434	8.22	434	UTR3	XM_006497541.3	Arhgap21	71435	protein_coding
sig_diff_peak_37	chr2	20880641	20880942	301	1	1,	2.32	-3.34	1.8	exon	XM_006497541.3	Arhgap21	71435	protein_coding

## Sheet: FIG5
Fig 5b
	psi-CHECK2	CHECK2-SLCLA2-3'UTR-A	CHECK2-SLCLA2-3'UTR-C		F value		P value	Ctrl. and Sus.	Ctrl. and Res.	Sus. and Res.
	100±0.381 (n=4)	69.49±0.8074 (n=4)	54.73±0.7574 (n=4)	One-way ANOVA	F (2, 9) = 1167	Bonferroni's multiple comparisons test	<0.0001	<0.0001	<0.0001	<0.0001
Fig 5d	protein level
	Ctrl	cKO		t value	P value
sgRNA	1±0.0507 (n=7)	0.7290±0.06 (n=7)	two-sided unpaired t-test	3.45	0.0048
Fig 5e
sgRNA	Ctrl	sgRNA		t value	P value
Glutamate uptake ability(%)	72.48±6.346 (n=3)	34.52±3.721 (n=3)	two-sided unpaired t-test	5.16	0.0067
Fig 5f
	Ctrl	cKO		t value	P value
CELL ALKBH5	1±0.1303 (n=4)	1.383±0.07867 (n=4)	two-sided unpaired t-test	2.915	0.0268
CELL GLT	1±0.05716 (n=4)	0.6291±0.1137 (n=4)	two-sided unpaired t-test	2.518	0.0454
Fig 5g
	Ctrl	cKO		t value	P value
Glutamate uptake ability(%)	27.13±1.362 (n=6)	45.73±1.178 (n=6)	two-sided unpaired t-test	10.33	<0.0001
Fig 5h
	Ctrl	cKO		t value	P value
Astrocyte cKO	1±0.1254 (n=8)	1.99±0.3387 (n=8)	two-sided unpaired t-test	2.741	0.0159
Fig 5m
Social interaction time	Ctrl	Astrocyte cKO		Interaction (Group × Time)	P value	Post-hoc analyses	WT Pre-CSDS VS Post-CSDS	cKO Pre-CSDS VS Post-CSDS	WT Pre-CSDS VS cKO Pre-CSDS	WT Post-CSDS VS cKO Post-CSDS
Pre-CSDS Target	1.3547±0.1376 (n=7)	1.4439±0.11814 (n=5)
Post-CSDS Target	2.3981±0.2468 (n=7)	0.80702±0.16429 (n=5)	Two-way ANOVA	F (1, 10) = 16.85	0.0021	Bonferroni's multiple comparisons test	0.0055	0.138	0.652281	0.00064
Fig 5n
	Ctrl	GFAP△Alkbh5	GFAP△Alkbh5-shGLT-1		F value		P value	Cre-Ctrl. and cKO-Ctrl	Cre-Ctrl and cKO-OE	cKO-Ctrl and cKO-OE
Immobility time (s)	121.5±4.703 (n=6)	67.98±7.632 (n=6)	113.6±11.09 (n=6)	One-way ANOVA	F (2, 15) = 12.32	Bonferroni's multiple comparisons test	0.0007	0.001	>0.9999	0.0041
Fig 5o
Social interaction time	Ctrl	GFAP△Alkbh5	GFAP△Alkbh5-shGLT-1		F value	P value
Pre-CSDS Target	105.039±5.004 (n=6)	82.698±2.895 (n=8)	85.874±5.0798 (n=7)
Post-CSDS Target	54.967±5.6156 (n=6)	87.99±4.283 (n=8)	49.931±7.6073 (n=7)	Two-way ANOVA	F (2, 18) = 19.34	<0.0001

## Sheet: FIG6
Fig 6b, c
	Ctrl-Ctrl	cKO-Ctrl	Ctrl-CSDS	cKO-CSDS		Interaction (Group × Treatment)	P value
Amplitude (mV)	66.19±2.87 (n=12)	67.43±2.1 (n=20)	64.13±1.91 (n=12)	64.95±1.4 (n=20)	Two-way ANOVA	F (1, 60) = 0.009511	P=0.9226
Current	Ctrl-Ctrl	cKO-Ctrl	Ctrl-CSDS	cKO-CSDS		Interaction (Group × Treatment)	P value
(pA)	Hz (n=12)	Hz (n=21)	Hz (n=12)	Hz (n=21)
0	0±0	0±0	0±0	0±0
20	8.91±0.79	8.69±0.98	7.94±0.53	7.79±0.66
40	13.3±1.17	14.61±1.22	11.87±0.78	12.74±0.82	Two-way ANOVA	F (18, 434) = 0.1731	P>0.9999
60	19.42±2.53	20.75±2.04	16.94±1.69	17.83±1.36
80	23.53±2.37	23.8±1.71	21.69±1.58	21.87±1.14
100	27.04±2.97	27.35±2.09	26.03±1.98	26.24±1.39
120	31.07±2.72	30.62±2.29	30.71±1.82	30.41±1.53
Fig. 6e, f
sEPSC	Ctrl-Ctrl	cKO-Ctrl	Ctrl-CSDS	cKO-CSDS		Interaction (Group × Time)	P value	Post-hoc analyses	Ctrl-Ctrl VS Ctrl-CSDS	cKO-Ctrl VS cKO-CSDS	Ctrl-Ctrl VS cKO-Ctrl	Ctrl-CSDS VS cKO-CSDS
Frequency (Hz)	2.65±0.28 (n=17)	2.39±0.29 (n=16)	1.75±0.3 (n=12)	2.36±0.38 (n=11)	Two-way ANOVA	F (1, 73) = 6.055	0.0162	Bonferroni's multiple comparisons test	0.0466	>0.9999	>0.9999	>0.9999
	Ctrl-Ctrl	cKO-Ctrl	Ctrl-CSDS	cKO-CSDS		Interaction (Group × Treatment)	P value
Amplitude (pA)	10.19±0.83 (n=17)	9.56±0.64 (n=16)	10.63±0.98 (n=12)	9.58±1.23 (n=11)	Two-way ANOVA	F (1, 52) = 0.05221	P=0.8202
Fig 6h, i
mEPSC	Ctrl-Ctrl	cKO-Ctrl	Ctrl-CSDS	cKO-CSDS		Interaction (Group × Treatment)	P value	Post-hoc analyses	Ctrl-Ctrl VS Ctrl-CSDS	cKO-Ctrl VS cKO-CSDS	Ctrl-Ctrl VS cKO-Ctrl	Ctrl-CSDS VS cKO-CSDS
Frequency (Hz)	3.96±0.47 (n=13)	2.8±0.29 (n=21)	1.88±0.32 (n=13)	3.62±0.53 (n=18)	Two-way ANOVA	F (1, 61) = 11.66	P=0.0011	Bonferroni's multiple comparisons test	0.0345	0.0451	0.0239	0.0179
	Ctrl-Ctrl	cKO-Ctrl	Ctrl-CSDS	cKO-CSDS		Interaction (Group × Treatment)	P value
Amplitude (pA)	12.15±1.31 (n=12)	7.02±0.85 (n=21)	13.99±1.9 (n=13)	14.32±1.8 (n=18)	Two-way ANOVA	F (1, 61) = 0.0124	0.9116
Fig 6k
	Ctrl-Ctrl	cKO-Ctrl	Ctrl-CSDS	cKO-CSDS		Interaction (Group × Treatment)	P value	Post-hoc analyses	Ctrl-Ctrl VS Ctrl-CSDS	cKO-Ctrl VS cKO-CSDS	Ctrl-Ctrl VS cKO-Ctrl	Ctrl-CSDS VS cKO-CSDS
Decay time (ms)	6±0.28 (n=18)	7.25±0.35 (n=17)	4.25±0.29 (n=15)	5.58±0.37 (n=18)	Two-way ANOVA	F (1, 64) = 0.01768	P=0.8946	Bonferroni's multiple comparisons test	0.0026	0.0032	0.0495	0.0381

## Sheet: FIG7
Fig 7b
length	Ctrl	Astrocyte cKO		Interaction (Group × Time)	P value	Post-hoc analyses	WT Pre-CSDS VS Post-CSDS	cKO Pre-CSDS VS Post-CSDS	WT Pre-CSDS VS cKO Pre-CSDS	WT Post-CSDS VS cKO Post-CSDS
Non-defeat	1365.880±68.21 (n=24)	1417.567±78.432 (n=22)
Defeat	631.174±48.339 (n=31)	1110.199±47.202 (n=20)	Two-way ANOVA	F (1, 93) = 11.89	0.0008	Bonferroni's multiple comparisons test	<0.0001	0.0073	0.9374	<0.0001
Fig 7c
Intersection	Ctrl-Ctrl	cKO-Ctrl	Ctrl-CSDS	cKO-CSDS		Interaction (Group × Treatment)	P value		Post-hoc analyses
	(n=24)	(n=22)	(n=32)	(n=21)					Bonferroni's multiple comparisons test	WT Ctrl VS WT CSDS	cKO Ctrl VS cKO CSDS	WT Ctrl VS cKO Ctrl	WT CSDS VS cKO CSDS
0 (μm)	0±0	0±0	0±0	0±0					0 (μm)	>0.9999	>0.9999	>0.9999	>0.9999
10	7.125±0.40069	7.7273±0.73024	5.125±0.3135	6.3333±0.5448					10	>0.9999	0.5198	0.9999	>0.9999
20	10.458±0.63125	11.545±0.99289	6.8438±0.5022	8.8095±0.6348					20	>0.9999	0.0002	0.1219	0.6681
30	13.208±0.72226	14.864±1.17568	7.375±0.5586	10.2381±0.6897					30	0.9801	<0.0001	<0.0001	0.0272
40	12.958±0.7649	14.455±0.97307	6.2813±0.5279	10.619±0.7154					40	0.9977	<0.0001	0.0008	<0.0001
50	12.083±0.72461	12.682±0.82016	5.4688±0.4959	10.1905±0.7703					50	>0.9999	<0.0001	0.2788	<0.0001
60	10.5±0.6863	10.864±0.72761	4.4375±0.5424	9.3333±0.8461					60	>0.9999	<0.0001	0.9983	<0.0001
70	9.2083±0.68361	9.1818±0.69518	3.5161±0.4322	7.3333±0.5315	Two-way ANOVA	F (36, 1169) = 4.133	<0.0001		70	>0.9999	<0.0001	0.9295	0.0002
80	7.4583±0.68625	7.4091±0.60538	2.871±0.4167	6.2857±0.4738					80	>0.9999	<0.0001	>0.9999	0.0018
90	6±0.5679	6.1905±0.73879	2.0667±0.3388	4.8095±0.3209					90	>0.9999	<0.0001	>0.9999	0.0552
100	4.7083±0.5366	4.65±0.7514	1.6667±0.3203	3.4762±0.356					100	>0.9999	0.0113	>0.9999	0.8996
110	3.381±0.49989	3.1765±0.62565	1±0.2085	2.3158±0.375					110	>0.9999	0.3575	>0.9999	>0.9999
120	2.5±0.3727	2.8889±0.87312	0.7368±0.2632	1.5556±0.2826					120	>0.9999	0.9919	>0.9999	>0.9999
Fig 7e
Social interaction time	WT (s)	cKO (s)		Interaction (Group × Time)	P value	Post-hoc analyses	WT Pre-CSDS VS Post-CSDS	cKO Pre-CSDS VS Post-CSDS	WT Pre-CSDS VS cKO Pre-CSDS	WT Post-CSDS VS cKO Post-CSDS
Non-defeat	26.8543±1.3279 (n=24)	26.7491±1.5147 (n=22)
Defeat	13.58±1.7672 (n=31)	31.3653±2.9399 (n=20)	Two-way ANOVA	F (1, 14) = 34.99	<0.0001	Bonferroni's multiple comparisons test	<0.0001	0.3774	>0.9999	<0.0001
Fig 6k
Social interaction time	Ctrl	Astrocyte cKO		Interaction (Group × Time)	P value	Post-hoc analyses	WT Pre-CSDS VS Post-CSDS	cKO Pre-CSDS VS Post-CSDS	WT Pre-CSDS VS cKO Pre-CSDS	WT Post-CSDS VS cKO Post-CSDS
Non-defeat	3.3904±0.27013 (n=9)	2.4088±0.26414 (n=7)
Defeat	0.8915±0.13334 (n=9)	2.9911±0.45064 (n=7)	Two-way ANOVA	F (1, 89) = 21.74	<0.0001	Bonferroni's multiple comparisons test	<0.0001	0.3165	0.023235	0.000203

## Sheet: FIG8
Fig 8b
Human	Ctrl	SAMe		t value	P value
SAMe	28.78±6.174 (n=21)	15.05±1.809 (n=69)	Mann-Whitney test	2.881	0.0037
Fig 8c
mouse blood	Ctrl	LPS		t value	P value
SAMe	23.63±2.162 (n=6)	16.47±1.963 (n=6)	two-sided unpaired t-test	2.454	0.0341
Fig 8d
mPFC	Ctrl	LPS		t value	P value
SAMe	28.33±2.114 (n=6)	19.56±3.194 (n=6)	two-sided unpaired t-test	2.289	0.0451
Fig 8e
mPFC	Ctrl	Sus	Res		F value		P value	Ctrl. and Sus.	Ctrl. and Res.	Sus. and Res.
SAMe	25.24±1.778 (n=5)	12.82±1.943 (n=5)	15.5±0.86 (n=5)	One-way ANOVA	F (2, 12) = 16.69	Bonferroni's multiple comparisons test	0.0003	0.0004	0.0031	0.7773
Fig 8f
	Ctrl	SAMe		t value	P value
m6A level	0.02521±0.00256 (n=7)	0.03487±0.002166 (n=7)	two-sided unpaired t-test	2.881	0.0138
Fig 8g
	Ctrl	SAMe	P value
m6A level in GLT-1	0.1423±0.0006667 (n=3)	0.5477±0.01273 (n=3)	<0.0001
Fig 8h
1W	Ctrl	SAMe		t value	P value
Immobility time (s)	118.3±8.397 (n=10)	86.96±7.396 (n=10)	two-sided unpaired t-test	2.802	0.0118
Fig 8i
3W	Ctrl	SAMe		t value	P value
Immobility time (s)	123.9±9.13 (n=12)	80.87±11.36 (n=12)	two-sided unpaired t-test	2.953	0.0074
Fig 8j
Social interaction time	Ctrl (s)	SAMe (s)		Interaction (Group × Time)	P value	Post-hoc analyses	WT Pre-CSDS VS Post-CSDS	cKO Pre-CSDS VS Post-CSDS	WT Pre-CSDS VS cKO Pre-CSDS	WT Post-CSDS VS cKO Post-CSDS
Pre-CSDS Target	57.91±6.56 (n=7)	57.11±12.55 (n=8)
Post-CSDS Target	49.54±4.48 (n=7)	83.22±5.6 (n=8)	Two-way ANOVA	F (1, 26) = 4.358	P=0.0468	Bonferroni's multiple comparisons test	>0.9999	>0.9999	0.0467	0.1729
Fig 8k
	Ctrl	SAMe		t value	P value
open arm	67.07±4.313 (n=10)	44.7±6.13 (n=10)	two-sided unpaired t-test	2.984	0.008
closed arm	172±8.922 (n=10)	195.5±11.35 (n=10)		1.627	0.1211
Fig 8m
	Ctrl	OE	OE+SAMe		F value		P value	Ctrl and OE	Ctrl and OE+SAMe	OE and OE+SAMe
Immobility time (s)	101±9.571 (n=8)	155.6±4.013 (n=7)	116.1±8.875 (n=7)	One-way ANOVA	F (2, 19) = 12.10	Bonferroni's multiple comparisons test	0.0004	0.0004	0.596	0.0097
Fig 8n
	Ctrl	OE	OE+SAMe		F value		P value	Ctrl and OE	Ctrl and OE+SAMe	OE and OE+SAMe
Social interaction time	45.2±4.909 (n=8)	21.47±6.296 (n=7)	61.49±7.236 (n=7)	One-way ANOVA	F (2, 19) = 10.34	Bonferroni's multiple comparisons test	0.0009	0.0368	0.2178	0.0007

## Sheet: Extended Data Fig. 1
Extended Data Fig. 1b
	Ctrl	Sus	Res		F value		P value	Ctrl. and Sus.	Ctrl. and Res.	Sus. and Res.
SI Ratio	1.298±0.1502 (n=8)	0.5624±0.1078 (n=7)	1.72±0.2065 (n=7)	One-way ANOVA	F (2, 19) = 12.92	Bonferroni's multiple comparisons test	0.0003	0.0115	0.2232	0.0002
Extended Data Fig. 1c
	R2	P value	Equation
Correlations	9.889	0.0056	Y = -0.2309*X + 1.361
Extended Data Fig. 1d
	Ctrl	Sus	Res		F value		P value	Ctrl. and Sus.	Ctrl. and Res.	Sus. and Res.
Nac	1±0.1807 (n=6)	0.8309±0.154 (n=6)	0.8407±0.04569 (n=6)	One-way ANOVA	F (2, 15) = 0.4625	Bonferroni's multiple comparisons test	0.6384	>0.9999	>0.9999	>0.9999
Stri	1±0.1534 (n=6)	1.012±0.1485 (n=6)	0.9912±0.165 (n=6)		F (2, 15) = 0.004561		0.9955	>0.9999	>0.9999	>0.9999
Amy	1±0.1106 (n=6)	1.129±0.14 (n=6)	0.9945±0.1343 (n=6)		F (2, 15) = 0.3474		0.712	>0.9999	>0.9999	>0.9999
Hip	1±0.1373 (n=6)	0.7803±0.1307 (n=6)	0.8911±0.1534 (n=6)		F (2, 15) = 0.6089		0.5568	0.8615	>0.9999	>0.9999
DRN	1±0.1038 (n=6)	1.071±0.1637 (n=6)	0.8268±0.1245 (n=6)		F (2, 15) = 0.8925		0.4303	>0.9999	>0.9999	0.641
Extended Data Fig. 1e
Female	Ctrl	Sus	Res		F value		P value	Ctrl. and Sus.	Ctrl. and Res.	Sus. and Res.
Alkbh5	1±0.1492 (n=4)	1.681±0.03706 (n=4)	0.494±0.1677 (n=4)	One-way ANOVA	F (2, 6) = 20.55	Bonferroni's multiple comparisons test	0.0021	0.0313	0.0999	0.0021
Extended Data Fig. 1f
	Ctrl	LPS		t value	P value
Immobility (s)	113.6±7.923 (n=6)	147.7±7.996 (n=6)	two-sided unpaired t-test	3.028	0.0127
Extended Data Fig. 1g
	Ctrl	LPS		t value	P value
Alkbh5	1±0.08829 (n=4)	1.458±0.07797 (n=4)	two-sided unpaired t-test	3.884	0.0081
Extended Data Fig. 1i
sorting	Ctrl	Sus	Res		F value		P value	Ctrl. and Sus.	Ctrl. and Res.	Sus. and Res.
Alkbh5	1±0.1141 (n=5)	1.953±0.1998 (n=5)	1.56±0.4067 (n=4)	One-way ANOVA	F (2, 11) = 4.142	Bonferroni's multiple comparisons test	0.0456	0.0461	0.4226	0.8657
			g LPS3 time

## Sheet: Extended Data Fig. 2
Extended Data Fig. 2a, b
	0	1	2	4		F value		P value	0 and 1	0 and 2	0 and 4
Astrocyte (DXMS)	1±0.1102 (n=6)	1.05±0.2083 (n=6)	1.392±0.05187 (n=6)	1.467±0.0715 (n=6)	One-way ANOVA	F (3, 8) = 3.526	Bonferroni's multiple comparisons test	0.0684	>0.9999	0.3528	0.1831
Neuron (DXMS)	1±0.1573 (n=6)	0.9066±0.1547 (n=6)	1.133±0.06629 (n=6)	1.299±0.02859 (n=6)		F (3, 8) = 2.158		0.1711	>0.9999	>0.9999	0.636
Endothelial Cell (DXMS)	1±0.0371 (n=6)	1.113±0.07751 (n=6)	1.256±0.1127 (n=6)	0.8997±0.0594 (n=6)		F (3, 20) = 3.973		0.0226	>0.9999	0.1721	>0.9999
Astrocyte (LPS)	0.7423±0.2336 (n=6)	1.151±0.1315 (n=6)	1.617±0.1375 (n=6)	1.374±0.1813 (n=6)		F (3, 8) = 4.470		0.0401	0.8354	0.0472	0.2075
Neuron (LPS)	1±0.09444 (n=6)	1.05±0.06346 (n=6)	1.284±0.02854 (n=6)	1.628±0.09957 (n=6)		F (3, 8) = 13.87		0.0016	>0.9999	0.187	0.0025
Endothelial Cell (LPS)	1±0.03887 (n=6)	1.17±0.07952 (n=6)	1.137±0.06531 (n=6)	0.9789±0.06851 (n=6)		F (3, 20) = 2.193		0.1206	0.4718	0.9072	>0.9999

[truncated: 11 more sheets: Extended Data Fig. 3, Extended Data Fig. 4, Extended Data Fig. 5, Extended Data Fig. 6, Extended Data Fig. 7, Extended Data Fig. 8, Extended Data Fig. 9, Extended Data Fig. 11, Extended Data Fig. 12, Extended Data Fig. 13, Extended Data Fig. 14]
